# Supplementary material for: Ultra-high throughput-based screening for the discovery of antiplatelet drugs affecting receptor dependent calcium signaling dynamics
Source: Sci Rep. 2024 Mar 14;14:6229. doi: 10.1038/s41598-024-56799-4 (PMC10940705; doi:10.1038/s41598-024-56799-4)
Supplement: Supplementary file 1 — Supplementary Information 1. [file 41598_2024_56799_MOESM1_ESM.xlsx]

## Sheet: A Reference inhibitors
		Thrombin stimulation										CRP stimulation
Reference compound	Conc. (mM)	Basal	AUC	Peak level	Peak level corrected	Slope 1	Slope2	Slope 3	Number of parameters affected	Inclusion in Reactome (indicated in Fig 1 with *)		Basal	AUC	Peak level	Peak level corrected	Slope 1	Slope 3	Number of parameters affected	Inclusion in Reactome (indicated in Fig 1 with *)			Kruskal-Wallis or one-way ANOVA according to normality of data
PP2	1	0.6075	0.3133	0.9985	0.9985	>0.99	0.998	0.2874	0	No		0.9996	0.0128	0.0025	0.0023	0.0003	0.8351	4	Yes
PP2	3.5	0.7147	>0.99	0.9998	0.9998	>0.99	0.9997	0.1862	0			0.9997	0.0005	0.0005	0.0004	<0.0001	0.9626	4
PP2	10	0.9219	0.8461	0.9427	0.9427	>0.99	0.9997	0.9182	0			0.9999	0.0003	0.0004	0.0003	<0.0001	0.8954	4
Normality (Y/N)		Y	Y	Y	Y	Y	Y	Y				Y	Y	Y	Y	Y	Y
PP3	1	0.0346	0.997	0.9837	0.983	>0.99	0.938	0.9058	1	No		0.9797	0.9983	0.9498	0.9468	0.7146	0.4119	0	No
PP3	3.5	0.0546	0.9938	0.9101	0.9093	>0.99	0.287	0.9996	0			0.957	0.5679	0.9955	0.9935	0.8357	0.9996	0
PP3	10	0.6285	0.4441	0.9712	0.9717	>0.99	0.9893	0.9998	0			0.9134	0.9948	0.9999	0.9999	0.8357	0.719	0
Normality (Y/N)		Y	Y	Y	Y	Y	Y	Y				Y	Y	Y	Y	Y	Y
PRT060318	1	>0.99	0.9975	0.9769	0.9767	0.6253	0.7919	0.9987	0	No		>0.99	<0.0001	<0.0001	<0.0001	<0.0001	0.0054	5	Yes
PRT060318	3.5	>0.99	0.9464	0.5932	0.5931	0.3978	0.2014	0.6181	0			>0.99	<0.0001	<0.0001	<0.0001	<0.0001	0.0043	5
PRT060318	10	0.9907	0.2684	0.9156	0.9156	>0.99	0.8674	0.6158	0			>0.99	<0.0001	<0.0001	<0.0001	<0.0001	0.0035	5
Normality (Y/N)		Y	Y	Y	Y	Y	Y	Y				N	Y	Y	Y	Y	Y
PIK75	1	0.1142	0.4314	0.723	0.8249	0.6191	0.6072	>0.99	0	Yes		0.4672	0.0002	<0.0001	<0.0001	0.0001	0.083	4	Yes
PIK75	3.5	0.256	>0.99	0.1728	0.0357	0.8968	0.2079	>0.99	1			0.4331	<0.0001	<0.0001	<0.0001	0.0001	0.0579	4
PIK75	10	0.1535	0.9855	0.0187	0.1961	0.0257	0.0692	>0.99	2			0.4559	<0.0001	<0.0001	<0.0001	<0.0001	0.0124	5
Normality (Y/N)		Y	Y	Y	Y	Y	Y	Y				Y	Y	Y	Y	Y	Y
TGX221	1	0.5217	0.4151	0.748	0.7474	0.9989	0.8047	0.5136	0	No		0.8728	0.0013	0.0002	0.0002	0.0008	0.9251	4	Yes
TGX221	3.5	0.5818	0.7683	0.4026	0.3998	0.1246	0.7067	>0.99	0			0.8886	0.0007	0.0001	0.0002	0.0006	0.7744	4
TGX221	10	0.8215	0.2769	0.0796	0.0789	0.0111	0.9515	>0.99	1			0.9393	0.0007	<0.0001	0.0001	0.0007	0.5563	4
Normality (Y/N)		Y	Y	Y	Y	Y	Y	Y				Y	Y	Y	Y	Y	Y
LY2940002	1	0.9994	0.9738	0.9383	0.9353	>0.99	>0.99	0.708	0	No		0.9682	0.049	0.0086	0.0092	0.1791	0.2162	3	Yes
LY2940002	3.5	0.9993	0.9897	0.6847	0.6892	>0.99	>0.99	0.7762	0			0.8638	0.0132	0.0006	0.0006	0.0197	0.5275	4
LY2940002	10	0.9806	0.906	0.2536	0.2568	0.6292	0.7625	0.6756	0			0.6722	0.0045	0.0002	0.0003	0.01	0.412	4
Normality (Y/N)		Y	Y	Y	Y	Y	N	Y				Y	Y	Y	Y	Y	Y
2-APB	1	0.45	0.9676	0.7654	0.7622	0.8856	0.9995	0.4036	0	Yes		0.4646	0.6208	>0.99	>0.99	>0.99	0.1209	0	Yes
2-APB	3.5	0.2764	0.8038	0.7622	0.762	0.9846	0.0166	0.5044	1			0.4053	0.2219	0.2616	0.2616	0.2616	0.6921	0
2-APB	10	0.1416	0.0085	0.0307	0.0307	0.8804	<0.0001	0.8787	4			0.3147	0.0337	0.0364	0.0364	0.0499	0.6992	4
Normality (Y/N)		Y	Y	Y	Y	Y	Y	Y				Y	Y	N	N	Y	Y
Thapsigargin	1	0.2874	0.0269	0.4147	0.4147	<0.0001	0.0203	0.0519	3	Yes		0.5023	0.0116	0.3509	0.3405	0.3457	0.3236	1	Yes
Thapsigargin	3.5	0.0564	0.7485	>0.99	>0.99	<0.0001	0.0203	0.3936	2			0.9785	0.0377	0.4042	0.3893	0.3127	>0.99	1
Thapsigargin	10	0.0488	0.7675	>0.99	>0.99	<0.0001	0.0203	0.9711	3			0.9783	0.027	0.2618	0.2526	0.3083	>0.99	1
Normality (Y/N)		Y	Y	N	N	Y	N	N				Y	Y	Y	Y	Y	N
PMA	1	0.0188	0.0002	<0.0001	<0.0001	0.0262	<0.0001	0.0716	6	Yes		0.1553	0.6905	0.8273	0.9952	0.9849	0.2854	0	Yes
PMA	3.5	0.0049	0.0004	<0.0001	<0.0001	0.1577	<0.0001	0.0213	6			0.0265	0.2482	0.4574	0.697	0.6827	0.0026	2
PMA	10	0.0018	0.0015	<0.0001	<0.0001	0.3312	<0.0001	0.1729	5			0.0265	0.2432	0.5658	0.95	0.5552	0.0003	2
Normality (Y/N)		Y	Y	Y	Y	Y	Y	Y				N	Y	Y	Y	Y	Y
Ro-31-8220	1	0.0033	0.7725	0.9143	0.9143	0.7592	>0.99	0.3377	1	Yes		0.7687	0.0045	0.0402	0.0407	0.5814	0.157	3	Yes
Ro-31-8220	3.5	0.0085	0.0528	0.1204	0.1204	>0.99	>0.99	0.4321	2			0.5596	0.0285	0.022	0.0194	0.0377	0.3256	4
Ro-31-8220	10	0.0263	0.0019	0.0062	0.0062	0.8677	>0.99	>0.99	4			0.4387	0.4352	0.0609	0.0574	0.0614	0.3952	0
Normality (Y/N)		Y	Y	Y	N	Y	N	Y				Y	Y	Y	Y	Y	Y
GF109203X	1	0.5149	0.0059	0.0167	0.0168	0.9938	>0.99	0.0901	3	Yes		0.1428	0.0006	0.0377	0.0452	0.0889	0.9726	3	Yes
GF109203X	3.5	0.8035	0.0037	0.0037	0.0037	0.9177	0.6871	0.05	3			0.1973	0.8475	0.9614	0.9712	0.9719	0.986	0
GF109203X	10	>0.99	0.0009	0.0027	0.0027	0.8037	0.962	0.0265	4			0.4553	0.0058	0.1354	0.1455	0.4763	0.8902	1
Normality (Y/N)		Y	Y	Y	Y	Y	Y	N				Y	Y	Y	Y	Y	Y
PKCbeta	1	0.1061	0.4147	0.2655	0.2657	>0.99	0.9446	0.826	0	Yes		0.0027	0.1086	0.0901	0.0901	0.1086	0.9814	1	Yes
PKCbeta	3.5	0.0495	0.0677	0.0458	0.0458	>0.99	0.9997	0.1838	3			0.0064	0.0265	0.0329	0.0329	0.0169	0.9756	5
PKCbeta	10	0.0111	0.0499	0.0324	0.0323	>0.99	>0.99	0.0384	5			0.0027	0.0407	0.0407	0.0407	0.0612	0.9506	4
Normality (Y/N)		Y	N	Y	Y	Y	Y	Y				Y	N	N	N	N	Y
Rottlerin	1	0.0191	0.0034	0.0017	0.0019	0.76	0.0005	0.9637	5	Yes		0.0464	0.9647	0.8062	0.8489	0.9638	>0.99	1	No
Rottlerin	3.5	0.0162	0.0021	0.0016	0.0014	0.9165	0.0005	0.9637	5			0.0368	0.7548	0.5707	0.6336	0.6733	>0.99	1
Rottlerin	10	0.0595	0.0026	0.0009	0.0008	0.7979	0.0002	0.2055	4			0.1361	0.4184	0.2335	0.303	0.3221	0.8848	0
Normality (Y/N)		Y	Y	Y	Y	Y	Y	Y				Y	Y	Y	Y	Y	N
PKCtheta	1	0.9036	0.3859	0.4446	0.4439	0.8718	0.9684	0.9443	0	No		0.243	0.4912	0.436	0.5106	0.6296	0.4656	0	No
PKCtheta	3.5	0.9512	0.1996	0.5845	0.586	0.2717	0.9038	0.9994	0			0.1685	0.2346	0.3604	0.4186	0.469	0.1843	0
PKCtheta	10	0.6013	0.0061	0.1855	0.1855	0.3214	0.0145	0.1547	2			0.0924	0.0192	0.0178	0.0982	0.3254	>0.99	2
Normality (Y/N)		Y	Y	Y	Y	N	Y	Y				Y	Y	Y	Y	Y	N
Indomethacin	1	0.4317	0.9531	0.3312	0.3312	0.9305	0.2612	0.3512	0	No		0.9996	0.0364	0.0262	0.0262	0.0081	0.8672	4	Yes
Indomethacin	3.5	0.4861	0.7874	0.2616	0.2616	0.675	0.1824	0.8004	0			0.9996	0.1204	0.1577	0.1577	0.0091	0.9403	1
Indomethacin	10	0.4863	0.3872	0.4147	0.4147	0.9576	0.2206	0.63	0			0.9996	0.3312	0.3312	0.3312	0.0159	0.6375	1
Normality (Y/N)		Y	Y	N	N	Y	Y	Y				Y	N	N	N	Y	Y
PD98059	1	0.2835	0.5237	0.9086	0.9068	0.9836	0.6159	0.9492	0	No		0.6995	0.145	0.3254	0.3493	0.1287	0.1282	0	Yes
PD98059	3.5	0.333	0.8909	0.9241	0.9235	0.9727	0.8792	>0.99	0			0.7647	0.0244	0.1633	0.1171	0.0136	0.3531	2
PD98059	10	0.3799	>0.99	0.9857	0.986	0.9916	0.0482	0.9968	1			0.8014	0.0343	0.1591	0.101	0.0408	0.1097	2
Normality (Y/N)		Y	Y	Y	Y	Y	Y	Y				Y	Y	Y	Y	Y	Y
H89	1	0.6712	0.8904	0.567	0.5671	>0.99	0.1938	0.9988	0	Yes		0.408	0.2341	0.1318	0.4162	0.6759	0.397	0	Yes
H89	3.5	0.6746	0.1084	0.1572	0.1583	0.9995	0.249	>0.99	0			0.3936	0.0189	0.1318	0.0482	0.1627	0.966	1
H89	10	0.7229	0.0005	0.0172	0.0174	0.9319	0.5708	0.7974	3			0.3759	0.0003	0.0299	0.0025	0.0307	0.5676	4
Normality (Y/N)		Y	Y	Y	N	Y	Y	Y				Y	Y	Y	Y	Y	Y
IBMX	1	0.0027	0.9929	>0.99	>0.99	0.9871	>0.99	0.9989	1	Yes		0.0364	0.237	0.0267	0.023	0.5935	0.9601	3	Yes
IBMX	3.5	0.0105	0.6157	>0.99	>0.99	0.7446	>0.99	0.9975	1			0.0908	0.1657	0.0041	0.0084	0.3147	0.8297	2
IBMX	10	0.0485	0.0593	0.2559	0.2559	0.4369	0.0612	0.9908	1			0.4147	0.0761	0.0079	0.0028	0.1955	0.7675	2
Normality (Y/N)		Y	Y	N	N	Y	N	Y				N	Y	Y	Y	Y	Y
DGK inhibitor I	1	0.8102	0.863	>0.99	>0.99	0.8194	0.9924	0.6729	0	No		0.0003	0.1618	0.0061	0.0135	0.0316	0.7597	4	Yes
DGK inhibitor I	3.5	0.7491	0.9626	0.2754	>0.99	0.4093	0.2813	0.9439	0			0.0003	0.1818	0.0104	0.1201	0.1116	0.9954	2
DGK inhibitor I	10	0.8182	0.9996	0.2735	0.9143	0.893	0.2311	0.773	0			0.0004	0.2741	0.0178	0.0355	0.2676	>0.99	3
Normality (Y/N)		Y	Y	Y	N	Y	Y	Y				Y	Y	Y	Y	N	Y
DGK inhibitor II	1	0.7333	0.4644	0.2198	0.1805	0.6937	0.959	0.9549	0	No		0.0262	0.5408	0.327	0.327	0.7623	>0.99	1	No
DGK inhibitor II	3.5	0.7963	0.5284	0.2389	0.1335	0.9203	0.8439	0.9549	0			0.1204	0.6855	0.1754	0.1404	0.6539	>0.99	0
DGK inhibitor II	10	0.9417	0.0439	0.1772	0.1369	0.9411	0.9936	0.0624	1			0.4147	0.7613	0.6775	0.6775	0.7535	0.9346	0
Normality (Y/N)		Y	Y	Y	Y	Y	Y	Y				N	Y	N	N	Y	N
NSC87877	1	0.1814	>0.99	0.2651	0.264	0.8523	0.9944	0.7067	0	No		0.3081	0.9867	0.9871	0.9872	0.9893	0.9979	0	No
NSC87877	3.5	0.2748	>0.99	0.9735	0.973	0.9397	>0.99	0.86	0			0.5838	0.9853	0.9737	0.9727	0.9062	0.9912	0
NSC87877	10	0.6826	0.4147	0.1819	0.183	0.9932	0.8559	0.9783	0			0.969	0.5757	0.6869	0.6851	0.6231	0.2856	0
Normality (Y/N)		Y	N	Y	Y	Y	Y	Y				Y	Y	Y	Y	Y	Y
SHP099	1	0.091	0.5308	>0.99	>0.99	0.976	0.8055	0.8764	0	No		0.8086	0.7429	0.9621	0.9662	>0.99	0.9906	0	No
SHP099	3.5	0.0652	0.9963	0.9143	0.9143	0.2042	0.8376	0.895	0			0.8545	0.9951	0.973	0.9758	>0.99	0.8462	0
SHP099	10	0.1581	0.6393	>0.99	>0.99	0.5175	0.7828	0.7974	0			0.9054	>0.99	0.7365	0.7379	0.4147	0.7802	0
Normality (Y/N)		Y	Y	N	N	Y	Y	Y				Y	Y	Y	Y	N	Y

## Sheet: B UniProt assignments
No.	Reference compound	Conc. (mM)	Thrombin regulated: in Reactome	CRP regulated: in Reactome	Target 1	UniProt	Target 2	UniProt	Target 3	Uniprot	Target 4	UniProt
1	PP2	1, 3.5, 10	No	Yes	Src	P12931
2	PP3	1, 3.5, 10	No	No	(control)	N/A
3	PRT060318	1, 3.5, 10	No	Yes	Syk	P43405
4	PIK75	1, 3.5, 10	Yes	Yes	PI3K alpha	P42336	PI3K beta	P42338
5	TGX221	1, 3.5, 10	No	Yes	PI3K beta	P42338
6	LY2940002	1, 3.5, 10	No	Yes	PI3K alpha	P42336	PI3K beta	P42338
7	2-APB	1, 3.5, 10	Yes	Yes	IP3R type 1	Q14571	IP3R type 2	Q14643	IP3R type 3	Q14573
8	Thapsigargin	1, 3.5, 10	Yes	Yes	SERCA 2	P16615	SERCA 3	Q93084
9	PMA	1, 3.5, 10	Yes	Yes	PKC alpha	P17252	PKC beta	P05771	PKC theta	Q04759	PKC delta	Q05655
10	Ro-31-8220	1, 3.5, 10	Yes	Yes	PKC alpha	P17252	PKC beta	P05771	PKC theta	Q04759	PKC delta	Q05655
11	GFX109203X	1, 3.5, 10	Yes	Yes	PKC alpha	P17252	PKC beta	P05771	PKC theta	Q04759	PKC delta	Q05655
12	PKCbeta inh.	1, 3.5, 10	Yes	Yes	PKC beta	P05771
13	Rottlerin	1, 3.5, 10	Yes	No	PKC delta	Q05655
14	PKCtheta inh.	1, 3.5, 10	No	No	PKC theta	Q04759
15	Indomethacin	1, 3.5, 10	No	Yes	COX1	P23219
16	PD98059	1, 3.5, 10	No	Yes	MAPKKK1	Q13233	MAPKKK2	Q9Y2U5
17	H89	1, 3.5, 10	Yes	Yes	PKA cat. subunit	P17612
18	IBMX	1, 3.5, 10	Yes	Yes	PDE3A	Q14432	PDE3B	Q13370	PDE5	O76074
19	DGK inhibitor I	1, 3.5, 10	No	Yes	DAG kinase alpha (type I)	P23743	DAG kinase epsilon (type III)	P52429	DAG kinase theta (type V)	P52824
20	DGK inhibitor II	1, 3.5, 10	No	No	DAG kinase alpha (type I)	P23743	DAG kinase epsilon (type III)	P52429	DAG kinase theta (type V)	P52824
21	NSC87877	1, 3.5, 10	No	No	SHP1		SHP2
22	SHP099	1, 3.5, 10	No	No	SHP2

## Sheet: C Reactome stats
Reactome		CRP					Thr
Pathway identifier	Pathway name	#Entities found	#Entities total	Entities ratio	Entities p value	Entities FDR	#Entities found	#Entities total	Entities ratio	Entities p value	Entities FDR
R-HSA-109582	Hemostasis	19	726	0.0624516	1.11022e-16	2.32037e-14	12	726	0.0624516	1.34026e-12	1.0186e-10
R-HSA-76002	Platelet activation, signaling and aggregation	15	265	0.0227957	1.11022e-16	2.32037e-14	8	265	0.0227957	4.06619e-10	8.13239e-09
R-HSA-114508	Effects of PIP2 hydrolysis	8	27	0.00232258	1.22125e-15	1.2701e-13	5	27	0.00232258	1.99066e-10	4.57852e-09
R-HSA-4420097	VEGFA-VEGFR2 pathway	10	100	0.00860215	1.04361e-14	8.66196e-13	8	100	0.00860215	1.82854e-13	2.79766e-11
R-HSA-194138	Signaling by VEGF	10	110	0.00946237	2.66454e-14	1.68343e-12	8	110	0.00946237	3.89799e-13	3.97595e-11
R-HSA-5218921	VEGFR2 mediated cell proliferation	7	20	0.00172043	2.85327e-14	1.68343e-12	6	20	0.00172043	1.2812e-13	2.79766e-11
R-HSA-388396	GPCR downstream signalling	15	637	0.0547957	5.21805e-13	2.71339e-11	11	637	0.0547957	1.48549e-11	7.576e-10
R-HSA-372790	Signaling by GPCR	15	712	0.0612473	2.58304e-12	1.1882e-10	11	712	0.0612473	4.92922e-11	1.47877e-09
R-HSA-416476	G alpha (q) signalling events	10	219	0.0188387	2.26906e-11	9.30316e-10	7	219	0.0188387	4.74475e-09	7.11712e-08
R-HSA-162582	Signal transduction	22	2592	0.222968	2.62802e-11	9.98648e-10	15	2592	0.222968	1.67352e-10	4.5185e-09
R-HSA-1489509	DAG and IP3 signaling	6	41	0.00352688	4.17086e-10	1.41809e-08	6	41	0.00352688	9.37384e-12	5.71804e-10
R-HSA-9006934	Signaling by receptor tyrosine kinases	12	541	0.0465376	5.39567e-10	1.72661e-08	9	541	0.0465376	3.96532e-09	6.34452e-08
R-HSA-9006925	Intracellular signaling by second messengers	10	321	0.0276129	9.11994e-10	2.64478e-08	7	321	0.0276129	6.47853e-08	8.42209e-07
R-HSA-112043	PLC beta mediated events	6	49	0.00421505	1.20106e-09	3.24287e-08	6	49	0.00421505	2.71694e-11	1.16828e-09
R-HSA-5578775	Ion homeostasis	6	54	0.00464516	2.13571e-09	5.1257e-08	6	54	0.00464516	4.85088e-11	1.47877e-09
R-HSA-112040	G-protein mediated events	6	54	0.00464516	2.13571e-09	5.1257e-08	6	54	0.00464516	4.85088e-11	1.47877e-09
R-HSA-2029480	Fcgamma receptor (FCGR) dependent phagocytosis	8	175	0.0150538	3.23417e-09	7.43858e-08	5	175	0.0150538	2.04666e-06	1.84199e-05
R-HSA-2029485	Role of phospholipids in phagocytosis	7	114	0.00980645	4.87143e-09	1.02243e-07	5	114	0.00980645	2.50909e-07	2.76e-06
R-HSA-418360	Platelet calcium homeostasis	5	28	0.0024086	5.11217e-09	1.02243e-07	5	28	0.0024086	2.38593e-10	5.01045e-09
R-HSA-2454202	Fc epsilon receptor (FCERI) signaling	8	218	0.0187527	1.76646e-08	3.35626e-07	5	218	0.0187527	5.95129e-06	4.76103e-05
R-HSA-8853659	RET signaling	5	41	0.00352688	3.37463e-08	6.41181e-07
R-HSA-418346	Platelet homeostasis	6	88	0.00756989	3.80393e-08	6.84707e-07	6	88	0.00756989	8.88203e-10	1.68759e-08
R-HSA-111885	Opioid signalling	6	90	0.00774194	4.34016e-08	7.37826e-07	6	90	0.00774194	1.01506e-09	1.82711e-08
R-HSA-5607764	CLEC7A (dectin-1) signaling	6	98	0.00843011	7.14927e-08	1.14388e-06	4	98	0.00843011	6.40006e-06	5.12005e-05
R-HSA-5621481	C-type lectin receptors (CLRs)	7	174	0.0149677	8.62214e-08	1.37954e-06	5	174	0.0149677	1.99029e-06	1.79126e-05
R-HSA-397014	Muscle contraction	7	204	0.0175484	2.51397e-07	3.77096e-06	7	204	0.0175484	2.91403e-09	4.95385e-08
R-HSA-9664323	FCGR3A-mediated IL10 synthesis	6	128	0.0110108	3.39513e-07	4.75319e-06	4	128	0.0110108	1.82059e-05	0.000116023
R-HSA-5576891	Cardiac conduction	6	130	0.0111828	3.71509e-07	5.20112e-06	6	130	0.0111828	8.97617e-09	1.25666e-07
R-HSA-422356	Regulation of insulin secretion	5	79	0.0067957	8.46359e-07	1.10027e-05	5	79	0.0067957	4.11225e-08	5.34593e-07
R-HSA-9664433	Leishmania parasite growth and survival	6	168	0.0144516	1.63557e-06	2.12624e-05	4	168	0.0144516	5.24062e-05	0.000313702
R-HSA-9662851	Anti-inflammatory response favouring Leishmania parasite infection	6	168	0.0144516	1.63557e-06	2.12624e-05	4	168	0.0144516	5.24062e-05	0.000313702
R-HSA-381676	Glucagon-like peptide-1 (GLP1) regulates insulin secretion	4	43	0.00369892	2.6222e-06	3.14664e-05	4	43	0.00369892	2.47335e-07	2.76e-06
R-HSA-512988	Interleukin-3, Interleukin-5 and GM-CSF signaling	4	48	0.00412903	4.0408e-06	4.44488e-05
R-HSA-163685	Integration of energy metabolism	5	109	0.00937634	4.04467e-06	4.44914e-05	5	109	0.00937634	2.01229e-07	2.41475e-06
R-HSA-418597	G alpha (z) signalling events	4	49	0.00421505	4.38156e-06	4.81972e-05	4	49	0.00421505	4.15165e-07	4.15165e-06
R-HSA-418594	G alpha (i) signalling events	7	317	0.0272688	4.66882e-06	5.13571e-05	6	317	0.0272688	1.66398e-06	1.49758e-05
R-HSA-1227986	Signaling by ERBB2	4	56	0.0048172	7.39593e-06	7.39593e-05
R-HSA-4086398	Ca2+ pathway	4	60	0.00516129	9.68756e-06	9.68756e-05	4	60	0.00516129	9.25586e-07	9.25586e-06
R-HSA-3858494	Beta-catenin independent WNT signaling	5	144	0.0123871	1.54382e-05	0.000138943	5	144	0.0123871	7.89588e-07	7.89588e-06
R-HSA-9658195	Leishmania infection	6	254	0.0218495	1.71883e-05	0.000154695	4	254	0.0218495	0.000256432	0.00102573
R-HSA-1280218	Adaptive immune system	10	958	0.0824086	2.22257e-05	0.000200031	7	958	0.0824086	9.15238e-05	0.000457619
R-HSA-168249	Innate immune system	11	1201	0.103312	2.50718e-05	0.000200574	7	1201	0.103312	0.000380523	0.00152209
R-HSA-983705	Signaling by the B cell receptor (BCR)	5	176	0.0151398	4.0117e-05	0.000320936	4	176	0.0151398	6.27405e-05	0.000313702
R-HSA-983695	Antigen activates B cell receptor (BCR) leading to generation of second messengers	4	95	0.00817204	5.77401e-05	0.000404181
R-HSA-112314	Neurotransmitter receptors and postsynaptic signal transmission	5	208	0.0178925	8.8114e-05	0.000528684	4	208	0.0178925	0.00011944	0.000597201
R-HSA-2871809	FCERI mediated Ca2+ mobilization	4	117	0.0100645	0.000128485	0.000770908
R-HSA-6811558	PI5P, PP2A and IER3 regulate PI3K/AKT signaling	4	118	0.0101505	0.000132733	0.000796396
R-HSA-199418	Negative regulation of the PI3K/AKT network	4	125	0.0107527	0.00016538	0.000826901
R-HSA-422475	Axon guidance	7	558	0.048	0.000171827	0.000859135	4	558	0.048	0.00472785	0.0128644
R-HSA-9675108	Nervous system development	7	584	0.0502366	0.000227462	0.00113731	4	584	0.0502366	0.00555962	0.0128644
R-HSA-166520	Signaling by NTRKs	4	139	0.011957	0.000247565	0.00123783
R-HSA-112315	Transmission across chemical synapses	5	273	0.0234839	0.000310997	0.00130821	4	273	0.0234839	0.000337269	0.00134908
R-HSA-418555	G alpha (s) signalling events	4	161	0.0138495	0.000430979	0.00172391
R-HSA-195721	Signaling by WNT	5	299	0.0257204	0.000471157	0.00188463	5	299	0.0257204	2.72345e-05	0.000163407
R-HSA-194315	Signaling by Rho GTPases	7	678	0.0583226	0.000562755	0.00225102	5	678	0.0583226	0.00123554	0.00494216
R-HSA-9716542	Signaling by Rho GTPases, Miro GTPases and RHOBTB3	7	694	0.0596989	0.000647046	0.00253735	5	694	0.0596989	0.00137197	0.00501947
R-HSA-5683057	MAPK family signaling cascades	5	338	0.0290753	0.000819733	0.00253735
R-HSA-168256	Immune system	12	2261	0.194495	0.00182453	0.00547358	8	2261	0.194495	0.00353203	0.0105961
R-HSA-112316	Neuronal system	5	419	0.036043	0.00212161	0.00636484	4	419	0.036043	0.00167316	0.00501947
R-HSA-1257604	PIP3 activates AKT signaling	4	281	0.024172	0.00333423	0.00838343
R-HSA-5673001	RAF/MAP kinase cascade	4	292	0.0251183	0.0038235	0.00838343
R-HSA-195258	RHO GTPase effectors	4	295	0.0253763	0.003965	0.00838343
R-HSA-5684996	MAPK1/MAPK3 signaling	4	299	0.0257204	0.00415918	0.00838343
R-HSA-1266738	Developmental biology	7	1120	0.0963441	0.00975184	0.0195037	4	1120	0.0963441	0.049495	0.049495
R-HSA-5663202	Diseases of signal transduction by growth factor receptors and second messengers	4	457	0.0393118	0.0178663	0.035176
R-HSA-449147	Signaling by interleukins	4	470	0.0404301	0.0195981	0.035176
R-HSA-5663205	Infectious disease	7	1345	0.115699	0.0249644	0.035176
R-HSA-69278	Cell cycle, mitotic	4	537	0.0461935	0.0301776	0.035176
R-HSA-1280215	Cytokine signaling in immune system	5	816	0.0701935	0.0324129	0.035176
R-HSA-1643685	Disease	9	2169	0.186581	0.0401368	0.0401368
R-HSA-1430728	Metabolism						6	2143	0.184344	0.0429849	0.0429849
Specific pathwhays for CRP are:
R-HSA-8853659	RET signaling	5	41	0.00352688	3.37463e-08	6.41181e-07
R-HSA-512988	Interleukin-3, interleukin-5 and GM-CSF signaling	4	48	0.00412903	4.0408e-06	4.44488e-05
R-HSA-1227986	Signaling by ERBB2	4	56	0.0048172	7.39593e-06	7.39593e-05
R-HSA-983695	Antigen activates B cell receptor (BCR) leading to generation of second messengers	4	95	0.00817204	5.77401e-05	0.000404181
R-HSA-2871809	FCERI mediated Ca2+ mobilization	4	117	0.0100645	0.000128485	0.000770908
R-HSA-6811558	PI5P, PP2A and IER3 regulate PI3K/AKT signaling	4	118	0.0101505	0.000132733	0.000796396
R-HSA-199418	Negative regulation of the PI3K/AKT network	4	125	0.0107527	0.00016538	0.000826901
R-HSA-166520	Signaling by NTRKs	4	139	0.011957	0.000247565	0.00123783
R-HSA-418555	G alpha (s) signalling events	4	161	0.0138495	0.000430979	0.00172391
R-HSA-5683057	MAPK family signaling cascades	5	338	0.0290753	0.000819733	0.00253735
R-HSA-1257604	PIP3 activates AKT signaling	4	281	0.024172	0.00333423	0.00838343
R-HSA-5673001	RAF/MAP kinase cascade	4	292	0.0251183	0.0038235	0.00838343
R-HSA-195258	RHO GTPase effectors	4	295	0.0253763	0.003965	0.00838343
R-HSA-5684996	MAPK1/MAPK3 signaling	4	299	0.0257204	0.00415918	0.00838343
R-HSA-5663202	Diseases of signal transduction by growth factor receptors and second messengers	4	457	0.0393118	0.0178663	0.035176
R-HSA-449147	Signaling by interleukins	4	470	0.0404301	0.0195981	0.035176
R-HSA-5663205	Infectious disease	7	1345	0.115699	0.0249644	0.035176
R-HSA-69278	Cell cycle, mitotic	4	537	0.0461935	0.0301776	0.035176
R-HSA-1280215	Cytokine signaling in immune system	5	816	0.0701935	0.0324129	0.035176
R-HSA-1643685	Disease	9	2169	0.186581	0.0401368	0.0401368

## Sheet: D Thrombus formation
	MoSc	PltSac	ThContrSc	ThMultilayerSc	ThSac	PSSac	PSel	Itg	MoSc	PltSac	ThContrSc	ThMultilayerSc	ThSac	PSSac	PSel	Itg	MoSc	PltSac	ThContrSc	ThMultilayerSc	ThSac	PSSac	PSel	Itg
Condition (Raw data)	M1P1	M1P2	M1P3	M1P4	M1P5	M1P6	M1P7	M1P8	M2P1	M2P2	M2P3	M2P4	M2P5	M2P6	M2P7	M2P8	M3P1	M3P2	M3P3	M3P4	M3P5	M3P6	M3P7	M3P8
Vehicle control	3.55833	37.6894	1.74167	1.78333	12.3967	7.53061	32.4982	18.0204	3.40278	48.7429	1.525	1.58611	13.0813	1.56121	32.6189	17.4394	3.175	11.6229	1.65	1.66667	5.35816	2.5197	11.637	5.92242
Ethopropazine	3.025	34.2952	1.1125	1.125	9.4315	5.7162	31.017	17.6124	2.8	45.5745	1	0.9	9.38125	1.2276	33.2555	18.8597	2.9	9.12545	0.825	0.825	2.85215	2.12788	9.2683	5.088
P value	0.0052	0.2586	0.0038	0.0139	0.4375	0.0307	0.5916	0.0602	0.0625	0.4522	0.0618	0.0284	0.1389	0.3502	0.7805	0.538	0.125	0.0625	0.006	0.0021	0.0006	0.3625	0.0661	0.2425
Normality	yes	yes	yes	yes	No	yes	yes	yes	no	yes	yes	yes	yes	yes	yes	yes	no	No	yes	yes	yes	yes	yes	yes
Paired-Student t-test vehicle control vs. ethopropazine
Shapiro-Wilk normality test

## Sheet: E Compounds CRP
Compounds	PLATE_CODE	Baseline (Z-score)	AUC (Z-score)	Ca increase (Z-score)	Peak fluorescence (Z-score)	Slope1 (Z-score)	Slope2 (Z-score)	Slope3 (Z-score)	Mean (Z-score)	Count Z-score <|4|	Molecular_Weight	XLOGP	HBA	HBD	TPSA_NOPS	HAC	FSP3
PRES000001	2A9	-0.00953899	1.33988	0.751952	0.542015	0.68052	0.176018	3.70855	1.02706	0	#NA	#NA	#NA	#NA	#NA	#NA	#NA
PRES000161	2C9	-0.0723102	-0.0210421	0.116838	0.00770483	-0.0575639	-0.25722	-0.26911	-0.0789575	0	#NA	#NA	#NA	#NA	#NA	#NA	#NA
PRES000801	2D9	0.00833485	-0.262197	-0.26373	-0.183496	-0.346545	0.72958	-0.23998	-0.0797189	0	#NA	#NA	#NA	#NA	#NA	#NA	#NA
PRES000011	2E9	-0.0829494	-1.65351	-1.69514	-1.29377	-1.39065		-0.117818	-1.03897	0	#NA	#NA	#NA	#NA	#NA	#NA	#NA
PRES000811	2H9	-0.0067728	-1.44986	-1.55137	-1.08738	-1.30097		0.0356986	-0.893443	0	#NA	#NA	#NA	#NA	#NA	#NA	#NA
PRES000821	2L9	-0.0242211	-0.804406	-0.831171	-0.61177	-0.916427	0.748028	-0.333348	-0.396188	0	#NA	#NA	#NA	#NA	#NA	#NA	#NA
PRES000671	2N9	-0.0329452	-0.548481	-0.371477	-0.268328	-0.521418	0.0832581	-0.749238	-0.34409	0	#NA	#NA	#NA	#NA	#NA	#NA	#NA
PRES000831	2P9	-0.0376265	-1.06639	-1.11441	-0.818209	-1.10664		-0.259916	-0.733865	0	#NA	#NA	#NA	#NA	#NA	#NA	#NA
PRES000041	2Q9	0.190903	-0.318415	-0.446426	-0.156284	-0.471336	0.96565	-0.279975	-0.0736974	0	#NA	#NA	#NA	#NA	#NA	#NA	#NA
PRES000681	2R9	0.10579	0.525064	-0.186511	-0.0602014	-0.251136	1.30005	2.20421	0.519609	0	#NA	#NA	#NA	#NA	#NA	#NA	#NA
PRES000201	2S9	-0.0280512	-0.896964	-0.7857	-0.586155	-0.91508	0.741502	-0.810154	-0.468658	0	#NA	#NA	#NA	#NA	#NA	#NA	#NA
PRES000051	2U9	-0.0329452	-1.17311	-1.14199	-0.854534	-1.13014		-0.682787	-0.835917	0	#NA	#NA	#NA	#NA	#NA	#NA	#NA
PRES000691	2V9	-0.0593304	-1.3232	-1.35683	-1.01678	-1.27725		-0.617575	-0.941828	0	#NA	#NA	#NA	#NA	#NA	#NA	#NA
PRES000211	2W9	-0.06465	-1.48586	-1.54725	-1.16536	-1.3219		-0.240654	-0.970944	0	#NA	#NA	#NA	#NA	#NA	#NA	#NA
PRES000061	2Y9	0.0400396	-1.5305	-1.57648	-1.09288	-1.36786		-0.457467	-0.997523	0	#NA	#NA	#NA	#NA	#NA	#NA	#NA
PRES000701	2Z9	-0.0608199	-0.987079	-0.923079	-0.703579	-1.03965		-0.893586	-0.767966	0	#NA	#NA	#NA	#NA	#NA	#NA	#NA
PRES000861	2AB9	-0.128911	-0.937869	-0.766161	-0.668652	-0.887985	0.35623	-0.790708	-0.546294	0	#NA	#NA	#NA	#NA	#NA	#NA	#NA
PRES000071	2AC9	0.00429196	-1.49748	-1.54536	-1.10646	-1.32648		-0.435446	-0.984489	0	#NA	#NA	#NA	#NA	#NA	#NA	#NA
PRES000231	2AE9	0.0708933	-1.66439	-1.70164	-1.17794	-1.37938		-0.0668785	-0.986554	0	#NA	#NA	#NA	#NA	#NA	#NA	#NA
PRES000871	2AF9	0.176434	1.03408	0.65368	0.555234	0.14535	0.295533	0.719782	0.511441	0	#NA	#NA	#NA	#NA	#NA	#NA	#NA
PRES000321	2A10	-0.229132	1.28731	0.6476	0.290212	1.10794	0.565714	2.90545	0.939299	0	#NA	#NA	#NA	#NA	#NA	#NA	#NA
PRES001121	2D10	0.0245064	-0.845712	-1.18036	-0.817354	-1.04884	1.43969	0.0853396	-0.334676	0	#NA	#NA	#NA	#NA	#NA	#NA	#NA
PRES000331	2E10	0.0368479	-1.19758	-1.54416	-1.03771	-1.3065		0.673738	-0.729227	0	#NA	#NA	#NA	#NA	#NA	#NA	#NA
PRES000341	2I10	-0.0163481	-0.849745	-1.01016	-0.746463	-1.04743		0.405885	-0.544044	0	#NA	#NA	#NA	#NA	#NA	#NA	#NA
PRES000501	2K10	-0.0310302	-1.28388	-1.34776	-0.988506	-1.23116	1.46113	0.162632	-0.465511	0	#NA	#NA	#NA	#NA	#NA	#NA	#NA
PRES000991	2N10	0.155794	-1.66841	-1.73328	-1.10518	-1.40013		0.212593	-0.923103	0	#NA	#NA	#NA	#NA	#NA	#NA	#NA
PRES001151	2P10	-0.0412438	-0.425495	-0.234746	-0.204184	-0.418888	0.118156	-0.777192	-0.28337	0	#NA	#NA	#NA	#NA	#NA	#NA	#NA
PRES000361	2Q10	-0.0499679	-1.11132	-1.129	-0.852979	-1.10877	0.744788	-0.413695	-0.560134	0	#NA	#NA	#NA	#NA	#NA	#NA	#NA
PRES001001	2R10	-0.0461378	-0.810685	-0.747821	-0.566916	-0.858351	1.06435	-0.676308	-0.377409	0	#NA	#NA	#NA	#NA	#NA	#NA	#NA
PRES000521	2S10	-0.086354	-0.786784	-0.616137	-0.524443	-0.801627	0.404423	-1.0208	-0.490247	0	#NA	#NA	#NA	#NA	#NA	#NA	#NA
PRES001011	2V10	-0.0601815	-0.784982	-0.709781	-0.574645	-0.725894	0.932058	-0.557123	-0.354364	0	#NA	#NA	#NA	#NA	#NA	#NA	#NA
PRES001171	2X10	0.464756	-0.716312	-0.464754	0.0303049	-0.508708	0.398834	-0.945826	-0.248815	0	#NA	#NA	#NA	#NA	#NA	#NA	#NA
PRES000381	2Y10	-0.0420949	-1.2418	-1.3991	-1.02344	-1.29664		-0.665353	-0.944739	0	#NA	#NA	#NA	#NA	#NA	#NA	#NA
PRES001021	2Z10	-0.0354986	-1.38497	-1.45278	-1.07547	-1.27116		-0.470509	-0.948396	0	#NA	#NA	#NA	#NA	#NA	#NA	#NA
PRES000541	2AA10	-0.1304	-1.12505	-1.147	-0.910442	-1.15088		-0.71829	-0.863676	0	#NA	#NA	#NA	#NA	#NA	#NA	#NA
PRES001181	2AB10	-0.147848	-1.24504	-1.2361	-1.0162	-1.21069		-0.623047	-0.913156	0	#NA	#NA	#NA	#NA	#NA	#NA	#NA
PRES001031	2AD10	0.0132289	3.33623	2.67355	1.91914	3.06131	-1.143	3.46491	1.90362	0	#NA	#NA	#NA	#NA	#NA	#NA	#NA
PRES000551	2AE10	0.0304644	-1.30095	-1.53887	-0.930466	-1.31905		0.172912	-0.814328	0	#NA	#NA	#NA	#NA	#NA	#NA	#NA
PRES000081	2A11	0.0757873	0.680624	0.365132	0.322383	0.326177	0.45423	1.4649	0.527033	0	#NA	#NA	#NA	#NA	#NA	#NA	#NA
PRES000721	2B11	0.00950516	-0.642302	-0.926348	-0.624015	-0.848677	1.68397	0.437076	-0.130113	0	#NA	#NA	#NA	#NA	#NA	#NA	#NA
PRES000241	2C11	-0.0680545	-0.563977	-0.708964	-0.560194	-0.838998	1.41561	-0.318443	-0.234717	0	#NA	#NA	#NA	#NA	#NA	#NA	#NA
PRES000881	2D11	-0.0418821	-0.109502	-0.165269	-0.16118	-0.220286	0.418717	0.0325321	-0.0352671	0	#NA	#NA	#NA	#NA	#NA	#NA	#NA
PRES000091	2E11	-0.0643308	-0.776578	-1.05251	-0.793529	-1.04664	1.4159	0.652979	-0.237816	0	#NA	#NA	#NA	#NA	#NA	#NA	#NA
PRES000101	2I11	0.254739	0.0669214	-0.0999495	0.111418	0.0601598	0.737148	-0.000686094	0.161393	0	#NA	#NA	#NA	#NA	#NA	#NA	#NA
PRES000741	2J11	-0.0231572	-0.198665	-0.135539	-0.108129	-0.31274	0.309325	-0.483079	-0.135998	0	#NA	#NA	#NA	#NA	#NA	#NA	#NA
PRES000261	2K11	0.211118	-1.71865	-1.71246	-1.03138	-1.38482		-0.142226	-0.963071	0	#NA	#NA	#NA	#NA	#NA	#NA	#NA
PRES000111	2M11	0.0932356	-1.39462	-1.38546	-0.906344	-1.19741	0.932912	0.0639538	-0.541962	0	#NA	#NA	#NA	#NA	#NA	#NA	#NA
PRES000271	2O11	-0.0365625	-1.12155	-1.18576	-0.885927	-1.11701		-0.0467034	-0.732252	0	#NA	#NA	#NA	#NA	#NA	#NA	#NA
PRES000911	2P11	0.0547217	-1.12865	-1.13219	-0.770039	-1.04646	0.907247	-0.149892	-0.466466	0	#NA	#NA	#NA	#NA	#NA	#NA	#NA
PRES000761	2R11	0.0136544	-1.52253	-1.63553	-1.16277	-1.36702		0.212218	-0.910331	0	#NA	#NA	#NA	#NA	#NA	#NA	#NA
PRES000131	2U11	-0.0442228	-0.962357	-0.873776	-0.649422	-0.974502	1.02224	-0.855751	-0.476827	0	#NA	#NA	#NA	#NA	#NA	#NA	#NA
PRES000771	2V11	-0.0452867	-0.733589	-0.627137	-0.465946	-0.76065	0.7146	-0.971576	-0.412798	0	#NA	#NA	#NA	#NA	#NA	#NA	#NA
PRES000291	2W11	-0.0242211	-1.2853	-1.29823	-0.97683	-1.21039		-0.581359	-0.896056	0	#NA	#NA	#NA	#NA	#NA	#NA	#NA
PRES000931	2X11	-0.0312429	-1.2019	-1.14393	-0.853253	-1.12421		-0.787016	-0.856924	0	#NA	#NA	#NA	#NA	#NA	#NA	#NA
PRES000941	2AB11	-0.0544364	-1.13992	-1.08367	-0.832438	-1.13272		-0.839099	-0.847047	0	#NA	#NA	#NA	#NA	#NA	#NA	#NA
PRES000151	2AC11	-0.0295407	-1.62028	-1.68594	-1.23264	-1.39017		-0.119516	-1.01302	0	#NA	#NA	#NA	#NA	#NA	#NA	#NA
PRES000311	2AE11	0.0659993	0.147016	-0.41663	-0.25572	-0.606422	1.49111	-0.501331	-0.0108543	0	#NA	#NA	#NA	#NA	#NA	#NA	#NA
PRES001041	2B12	-0.542031	0.505949	0.308126	-0.201325	0.45304	0.391844	1.39274	0.329764	0	#NA	#NA	#NA	#NA	#NA	#NA	#NA
PRES000561	2C12	0.126643	3.28539	2.32477	1.75043	2.87424	-0.0257637	4.24216	2.08255	1	#NA	#NA	#NA	#NA	#NA	#NA	#NA
PRES000411	2E12	-0.0272	-0.69295	-0.808639	-0.587438	-0.866967	1.4077	-0.0504233	-0.232274	0	#NA	#NA	#NA	#NA	#NA	#NA	#NA
PRES001051	2F12	0.0372735	-0.350087	-0.498463	-0.327128	-0.5844	1.26429	-0.279078	-0.10537	0	#NA	#NA	#NA	#NA	#NA	#NA	#NA
PRES001211	2H12	0.0930228	-0.481535	-0.893283	-0.5315	-0.824829	1.54733	2.1078	0.145286	0	#NA	#NA	#NA	#NA	#NA	#NA	#NA
PRES000421	2I12	0.484545	2.42429	2.20714	2.07859	1.50583	-1.09541	-1.1824	0.917511	0	#NA	#NA	#NA	#NA	#NA	#NA	#NA
PRES001061	2J12	0.0089732	0.0192636	0.224161	0.161075	-0.00704488	-0.42451	-0.337596	-0.0508111	0	#NA	#NA	#NA	#NA	#NA	#NA	#NA
PRES000581	2K12	-0.00336826	-0.494643	-0.462001	-0.341851	-0.662168	0.688372	-0.96829	-0.320564	0	#NA	#NA	#NA	#NA	#NA	#NA	#NA
PRES001221	2L12	0.0264215	-0.75946	-1.01515	-0.708442	-1.09482		0.384998	-0.527742	0	#NA	#NA	#NA	#NA	#NA	#NA	#NA
PRES000441	2Q12	-0.0199654	-1.21911	-1.37683	-1.00268	-1.25421		0.0220149	-0.808465	0	#NA	#NA	#NA	#NA	#NA	#NA	#NA
PRES000601	2S12	-0.0165609	-1.42413	-1.5255	-1.10554	-1.30252		-0.208775	-0.930504	0	#NA	#NA	#NA	#NA	#NA	#NA	#NA
PRES001091	2V12	-0.0631605	-1.08713	-0.946086	-0.739375	-1.01111	0.817598	-0.745273	-0.539219	0	#NA	#NA	#NA	#NA	#NA	#NA	#NA
PRES001251	2X12	0.0228042	-1.36601	-1.45924	-1.01567	-1.27126		-0.298158	-0.897924	0	#NA	#NA	#NA	#NA	#NA	#NA	#NA
PRES000461	2Y12	-0.0612455	-1.18258	-1.21381	-0.925465	-1.21858		-0.779161	-0.896807	0	#NA	#NA	#NA	#NA	#NA	#NA	#NA
PRES000621	2AA12	-0.0140075	-1.67196	-1.69956	-1.21408	-1.38046		-0.259067	-1.03986	0	#NA	#NA	#NA	#NA	#NA	#NA	#NA
PRES001261	2AB12	1.85679	-1.56869	-1.38937	0.398051	-1.20559		-1.11122	-0.503338	0	#NA	#NA	#NA	#NA	#NA	#NA	#NA
PRES001271	2AF12	0.0342945	2.93169	2.15048	1.53458	2.19732	-0.808494	3.68497	1.67498	0	#NA	#NA	#NA	#NA	#NA	#NA	#NA
PRES000802	2D13	-0.0286895	0.559014	0.888309	0.615345	0.880276	-1.23978	-0.088983	0.226498	0	#NA	#NA	#NA	#NA	#NA	#NA	#NA
PRES000812	2H13	-0.0982699	0.0385787	0.100921	-0.0121371	-0.0565155	-0.0557926	0.302858	0.0313775	0	#NA	#NA	#NA	#NA	#NA	#NA	#NA
PRES000022	2I13	0.0755745	-1.56818	-1.66632	-1.1083	-1.3237		0.180561	-0.901727	0	#NA	#NA	#NA	#NA	#NA	#NA	#NA
PRES000662	2J13	0.0459976	0.387344	0.643611	0.460069	0.541308	-0.801103	-0.0308369	0.178056	0	#NA	#NA	#NA	#NA	#NA	#NA	#NA
PRES000182	2K13	0.166008	0.786922	0.91207	0.807037	0.475477	-1.05547	1.20316	0.470744	0	#NA	#NA	#NA	#NA	#NA	#NA	#NA
PRES000822	2L13	0.0921717	-0.0778769	0.0501959	0.096364	-0.262694	0.0282505	0.0357801	-0.00540126	0	#NA	#NA	#NA	#NA	#NA	#NA	#NA
PRES000192	2O13	0.0232297	-1.5999	-1.65762	-1.1519	-1.37892		0.0255564	-0.956592	0	#NA	#NA	#NA	#NA	#NA	#NA	#NA
PRES000832	2P13	0.0138672	-0.793487	-0.77321	-0.550873	-0.865008	0.00633037	-0.0940913	-0.436639	0	#NA	#NA	#NA	#NA	#NA	#NA	#NA
PRES000042	2Q13	-0.00209156	-0.906431	-0.990811	-0.69658	-1.02622	0.851932	-0.169634	-0.419977	0	#NA	#NA	#NA	#NA	#NA	#NA	#NA
PRES000682	2R13	0.0315283	-0.972252	-0.726383	-0.507181	-0.771574	0.476694	-0.675513	-0.44924	0	#NA	#NA	#NA	#NA	#NA	#NA	#NA
PRES000202	2S13	0.0638714	-1.35728	-1.42571	-0.949249	-1.22432		-0.252912	-0.8576	0	#NA	#NA	#NA	#NA	#NA	#NA	#NA
PRES000842	2T13	0.0428058	-0.901877	-1.15562	-0.811641	-1.14844		-1.16701	-0.856965	0	#NA	#NA	#NA	#NA	#NA	#NA	#NA
PRES000692	2V13	-0.0108157	-0.755555	-0.720785	-0.524519	-0.917093		-1.11026	-0.673172	0	#NA	#NA	#NA	#NA	#NA	#NA	#NA
PRES000212	2W13	-0.0708207	-0.877567	-0.691218	-0.568147	-0.835794	0.549301	-0.800799	-0.470721	0	#NA	#NA	#NA	#NA	#NA	#NA	#NA
PRES000852	2X13	-0.0389032	-1.05962	-1.08989	-0.8178	-1.13726		-0.868948	-0.835404	0	#NA	#NA	#NA	#NA	#NA	#NA	#NA
PRES000702	2Z13	-0.101462	-1.23289	-1.16177	-0.915632	-1.17038		-0.715514	-0.882943	0	#NA	#NA	#NA	#NA	#NA	#NA	#NA
PRES000222	2AA13	0.0306772	-1.52247	-1.59901	-1.13141	-1.36349		-0.327782	-0.98558	0	#NA	#NA	#NA	#NA	#NA	#NA	#NA
PRES000862	2AB13	0.00280247	-0.61013	-0.796794	-0.492545	-0.947048		-0.649005	-0.58212	0	#NA	#NA	#NA	#NA	#NA	#NA	#NA
PRES000072	2AC13	-0.0810344	0.0699035	-0.0972497	-0.155377	-0.557561		-0.505844	-0.221194	0	#NA	#NA	#NA	#NA	#NA	#NA	#NA
PRES000712	2AD13	0.0630203	1.30141	1.03917	0.77771	1.22047	-0.193637	1.49739	0.815077	0	#NA	#NA	#NA	#NA	#NA	#NA	#NA
PRES000232	2AE13	0.0145056	0.0830748	0.0433116	0.0362283	0.119863	0.193875	-0.0977073	0.0561645	0	#NA	#NA	#NA	#NA	#NA	#NA	#NA
PRES000872	2AF13	0.175583	1.62403	1.26812	0.994111	1.37311	-0.376845	1.60156	0.95138	0	#NA	#NA	#NA	#NA	#NA	#NA	#NA
PRES000482	2C14	0.00131298	0.358377	0.557486	0.399865	0.48367	-0.635329	-0.212444	0.136134	0	#NA	#NA	#NA	#NA	#NA	#NA	#NA
PRES001122	2D14	0.0228042	0.967327	1.25182	0.915108	1.22922	-1.45329	0.284412	0.45963	0	#NA	#NA	#NA	#NA	#NA	#NA	#NA
PRES000332	2E14	-0.0484784	-0.36985	-0.432243	-0.338609	-0.430966	0.811465	-0.116824	-0.132215	0	#NA	#NA	#NA	#NA	#NA	#NA	#NA
PRES000972	2F14	-0.0157097	0.299592	0.447302	0.292294	0.405896	-0.434503	-0.29347	0.1002	0	#NA	#NA	#NA	#NA	#NA	#NA	#NA
PRES000492	2G14	-0.0257106	0.158386	0.361547	0.236352	0.33153	-0.365534	-0.386022	0.0443642	0	#NA	#NA	#NA	#NA	#NA	#NA	#NA
PRES001132	2H14	-0.0865667	0.818233	0.973556	0.650297	0.939572	-0.823955	-0.433129	0.291144	0	#NA	#NA	#NA	#NA	#NA	#NA	#NA
PRES000342	2I14	-0.0595432	-0.108215	0.0592651	-0.0180814	0.0371325	0.05071	-0.656997	-0.0993899	0	#NA	#NA	#NA	#NA	#NA	#NA	#NA
PRES000502	2K14	-0.0620966	-0.385585	-0.188475	-0.192034	-0.343572	-0.0149406	-0.566235	-0.25042	0	#NA	#NA	#NA	#NA	#NA	#NA	#NA
PRES001142	2L14	0.0274854	-0.029266	0.342353	0.233635	0.152118	-1.02378	-0.713822	-0.144467	0	#NA	#NA	#NA	#NA	#NA	#NA	#NA
PRES000992	2N14	0.108556	-0.477826	-0.38866	-0.202822	-0.715252		-1.31381	-0.498303	0	#NA	#NA	#NA	#NA	#NA	#NA	#NA
PRES001152	2P14	0.0102499	-0.808784	-0.779015	-0.54747	-0.868863	0.0894491	-0.341952	-0.463769	0	#NA	#NA	#NA	#NA	#NA	#NA	#NA
PRES000372	2U14	-0.0684801	-0.950584	-0.794771	-0.63152	-0.876733	0.788085	-0.724986	-0.46557	0	#NA	#NA	#NA	#NA	#NA	#NA	#NA
PRES001012	2V14	-0.0827366	-0.591926	-0.482243	-0.412404	-0.620201	0.573866	-0.537779	-0.307632	0	#NA	#NA	#NA	#NA	#NA	#NA	#NA
PRES001172	2X14	-0.033158	-1.05832	-1.10681	-0.801205	-1.16769		-0.361436	-0.754768	0	#NA	#NA	#NA	#NA	#NA	#NA	#NA
PRES001022	2Z14	-0.133379	-1.34294	-1.30442	-1.07902	-1.20725		-0.898217	-0.994204	0	#NA	#NA	#NA	#NA	#NA	#NA	#NA
PRES000542	2AA14	-0.0663523	-1.22351	-1.16156	-0.886411	-1.15638		-0.715241	-0.868243	0	#NA	#NA	#NA	#NA	#NA	#NA	#NA
PRES001182	2AB14	-0.102951	-1.3066	-1.37435	-1.05176	-1.2543		-0.511462	-0.933569	0	#NA	#NA	#NA	#NA	#NA	#NA	#NA
PRES000552	2AE14	0.143453	0.399709	0.0728331	0.149955	0.317669	0.932879	1.24611	0.466086	0	#NA	#NA	#NA	#NA	#NA	#NA	#NA
PRES000722	2B15	0.020038	-0.771014	-0.982028	-0.662858	-0.948447		0.300191	-0.507353	0	#NA	#NA	#NA	#NA	#NA	#NA	#NA
PRES000242	2C15	-0.0357114	0.518285	0.671878	0.465699	0.559907	-0.566419	-0.242632	0.195858	0	#NA	#NA	#NA	#NA	#NA	#NA	#NA
PRES000092	2E15	-0.0855028	-0.403123	-0.567268	-0.471842	-0.682717	1.30106	-0.25449	-0.166269	0	#NA	#NA	#NA	#NA	#NA	#NA	#NA
PRES000732	2F15	3.62811e-05	0.377173	0.697929	0.485421	0.638227	-1.10598	-0.267656	0.117879	0	#NA	#NA	#NA	#NA	#NA	#NA	#NA
PRES000252	2G15	-0.644273	-0.228156	0.0159905	-0.517803	0.071922	-0.215718	-0.429628	-0.278238	0	#NA	#NA	#NA	#NA	#NA	#NA	#NA
PRES000892	2H15	-0.106994	-0.151419	-0.119161	-0.175974	-0.357455	0.408322	-0.153703	-0.0937692	0	#NA	#NA	#NA	#NA	#NA	#NA	#NA
PRES000102	2I15	-0.0663523	0.374188	0.304698	0.162845	-0.107027	-0.230561	-1.23499	-0.113886	0	#NA	#NA	#NA	#NA	#NA	#NA	#NA
PRES000902	2L15	-0.0542236	-0.570489	-0.331248	-0.299555	-0.580989	-0.0257847	-0.579943	-0.34889	0	#NA	#NA	#NA	#NA	#NA	#NA	#NA
PRES000112	2M15	0.0625947	-0.503766	-0.32672	-0.21379	-0.433573	0.425203	-0.781325	-0.253054	0	#NA	#NA	#NA	#NA	#NA	#NA	#NA
PRES000912	2P15	-0.0737997	-1.20849	-1.32919	-1.03112	-1.17757		-0.242062	-0.843704	0	#NA	#NA	#NA	#NA	#NA	#NA	#NA
PRES000122	2Q15	-0.0876307	-1.01485	-1.02607	-0.811624	-1.01884	0.941681	-0.335189	-0.478931	0	#NA	#NA	#NA	#NA	#NA	#NA	#NA
PRES000762	2R15	-0.0929503	-0.7375	-0.654796	-0.538069	-0.77341	0.783165	-0.393875	-0.343919	0	#NA	#NA	#NA	#NA	#NA	#NA	#NA
PRES000282	2S15	-0.0810344	-1.02226	-1.0263	-0.808986	-1.0896	0.831862	-0.485997	-0.526045	0	#NA	#NA	#NA	#NA	#NA	#NA	#NA
PRES000292	2W15	0.131962	-1.41039	-1.43639	-0.916442	-1.22137		-0.271094	-0.853954	0	#NA	#NA	#NA	#NA	#NA	#NA	#NA
PRES000142	2Y15	0.16771	-0.913117	-0.807778	-0.474111	-0.945202	0.852041	-0.529003	-0.378494	0	#NA	#NA	#NA	#NA	#NA	#NA	#NA
PRES000782	2Z15	-0.159339	-0.891208	-0.856177	-0.736624	-0.991339		-0.695078	-0.721627	0	#NA	#NA	#NA	#NA	#NA	#NA	#NA
PRES000302	2AA15	-0.0995466	-1.02857	-0.959624	-0.789551	-1.03126	0.994049	-0.659634	-0.51059	0	#NA	#NA	#NA	#NA	#NA	#NA	#NA
PRES000942	2AB15	0.0874904	2.19464	1.91918	1.43904	1.4886	-1.48464	2.47515	1.15992	0	#NA	#NA	#NA	#NA	#NA	#NA	#NA
PRES000792	2AD15	0.267931	-0.35574	-0.488725	-0.180316	-0.323658	1.14785	0.148831	0.0308825	0	#NA	#NA	#NA	#NA	#NA	#NA	#NA
PRES000312	2AE15	0.13792	0.067165	-0.117822	-0.017643	-0.0143492	0.635713	0.783512	0.210642	0	#NA	#NA	#NA	#NA	#NA	#NA	#NA
PRES000402	2A16	0.127813	0.634111	-0.0751424	0.122709	-0.480527	1.43576	0.945728	0.387208	0	#NA	#NA	#NA	#NA	#NA	#NA	#NA
PRES001042	2B16	-0.0367753	0.966494	1.32921	0.913442	1.4242	-1.56981	-0.0708967	0.422266	0	#NA	#NA	#NA	#NA	#NA	#NA	#NA
PRES000562	2C16	0.0528067	1.69647	1.99789	1.46744	1.99901	-2.01768	0.587499	0.826204	0	#NA	#NA	#NA	#NA	#NA	#NA	#NA
PRES001202	2D16	0.011101	0.785743	1.04194	0.732278	0.948414	-1.12354	-0.302131	0.299115	0	#NA	#NA	#NA	#NA	#NA	#NA	#NA
PRES000412	2E16	-0.0242211	0.73715	1.11464	0.767236	1.04401	-1.4055	-0.0332818	0.31429	0	#NA	#NA	#NA	#NA	#NA	#NA	#NA
PRES000572	2G16	-0.0891201	0.668265	0.78745	0.486098	0.713665	-0.88851	0.785608	0.351922	0	#NA	#NA	#NA	#NA	#NA	#NA	#NA
PRES001212	2H16	-0.0642244	0.0580356	-0.350218	-0.257827	-0.61975		0.125804	-0.184697	0	#NA	#NA	#NA	#NA	#NA	#NA	#NA
PRES001062	2J16	-0.0612455	0.219365	0.56592	0.355212	0.402982	-1.01976	-0.471481	-0.00128687	0	#NA	#NA	#NA	#NA	#NA	#NA	#NA
PRES000582	2K16	0.0540834	-0.620306	-0.411268	-0.250963	-0.379422	0.189875	-0.615654	-0.290522	0	#NA	#NA	#NA	#NA	#NA	#NA	#NA
PRES001222	2L16	0.021953	-0.573144	-0.655679	-0.444023	-0.824595		0.553203	-0.320381	0	#NA	#NA	#NA	#NA	#NA	#NA	#NA
PRES000432	2M16	-0.0384776	-0.403798	-0.0913331	-0.118191	-0.313019	-0.607332	-0.417284	-0.284205	0	#NA	#NA	#NA	#NA	#NA	#NA	#NA
PRES001072	2N16	-0.0267745	0.316611	0.51264	0.349288	0.195652	-0.754655	-0.521876	0.0101264	0	#NA	#NA	#NA	#NA	#NA	#NA	#NA
PRES000592	2O16	-0.00953899	-0.757126	-0.778927	-0.568956	-0.82369	1.1045	-0.523794	-0.336791	0	#NA	#NA	#NA	#NA	#NA	#NA	#NA
PRES001232	2P16	0.115152	0.455739	0.539968	0.503015	0.101739	-0.638667	0.853524	0.275782	0	#NA	#NA	#NA	#NA	#NA	#NA	#NA
PRES000442	2Q16	-0.048904	-0.608048	-0.421704	-0.346176	-0.636257	0.283829	-0.969009	-0.392324	0	#NA	#NA	#NA	#NA	#NA	#NA	#NA
PRES001082	2R16	0.0677015	-0.449433	-0.455769	-0.298939	-0.572995	0.761429	-0.312263	-0.180038	0	#NA	#NA	#NA	#NA	#NA	#NA	#NA
PRES001242	2T16	0.00322804	-1.80878	-1.78911	-1.29474	-1.38017		-0.129536	-1.06652	0	#NA	#NA	#NA	#NA	#NA	#NA	#NA
PRES001092	2V16	0.0117394	-1.62357	-1.67498	-1.17317	-1.37059		0.0312523	-0.966554	0	#NA	#NA	#NA	#NA	#NA	#NA	#NA
PRES000612	2W16	-0.117846	-0.928303	-0.797881	-0.673148	-0.86516	0.787613	-0.660354	-0.465011	0	#NA	#NA	#NA	#NA	#NA	#NA	#NA
PRES001252	2X16	-0.0878434	-0.759046	-0.469456	-0.405078	-0.693733	-0.224359	-0.941318	-0.511548	0	#NA	#NA	#NA	#NA	#NA	#NA	#NA
PRES000462	2Y16	-0.045925	-1.17953	-1.08417	-0.819619	-1.09961	0.399389	-0.554913	-0.626341	0	#NA	#NA	#NA	#NA	#NA	#NA	#NA
PRES001102	2Z16	-0.0759275	-1.12626	-1.09784	-0.853999	-1.08045		-0.739449	-0.828987	0	#NA	#NA	#NA	#NA	#NA	#NA	#NA
PRES001112	2AD16	0.247504	0.255239	-0.193306	0.0395273	-0.476123		0.331731	0.0340954	0	#NA	#NA	#NA	#NA	#NA	#NA	#NA
PRES001272	2AF16	0.0723828	-0.0415048	-0.16022	-0.097282	-0.0839811	0.582617	0.27117	0.0775976	0	#NA	#NA	#NA	#NA	#NA	#NA	#NA
PRES000163	2C17	-0.0244339	0.245832	0.169634	0.129382	0.368852	0.428631	0.061037	0.196991	0	#NA	#NA	#NA	#NA	#NA	#NA	#NA
PRES000803	2D17	0.104088	1.8819	1.89151	1.43183	1.99607	-1.44081	1.511	1.05366	0	#NA	#NA	#NA	#NA	#NA	#NA	#NA
PRES000013	2E17	0.126855	1.08904	1.29768	1.02435	1.37505	-1.38036	0.612312	0.592132	0	#NA	#NA	#NA	#NA	#NA	#NA	#NA
PRES000653	2F17	-0.0178376	0.0241212	-0.0963295	-0.0809231	-0.117085	0.706186	-0.080371	0.0482517	0	#NA	#NA	#NA	#NA	#NA	#NA	#NA
PRES000173	2G17	0.00833485	0.258869	0.489486	0.385988	0.436173	-0.551276	-0.101448	0.132304	0	#NA	#NA	#NA	#NA	#NA	#NA	#NA
PRES000813	2H17	-0.0601815	-0.0701544	-0.0572887	-0.0897881	-0.13271	0.202465	0.0421487	-0.0236442	0	#NA	#NA	#NA	#NA	#NA	#NA	#NA
PRES000183	2K17	-0.0242211	0.452806	0.7814	0.541644	0.796897	-0.982792	-0.394356	0.16734	0	#NA	#NA	#NA	#NA	#NA	#NA	#NA
PRES000823	2L17	-0.0474145	0.0303261	0.264022	0.143711	0.130969	-0.518296	-0.434892	-0.0616534	0	#NA	#NA	#NA	#NA	#NA	#NA	#NA
PRES000033	2M17	-0.0161353	-0.0187107	0.200386	0.131606	0.0795559	-0.4484	-0.446928	-0.0740894	0	#NA	#NA	#NA	#NA	#NA	#NA	#NA
PRES000673	2N17	0.0700422	-1.06643	-1.1625	-0.795329	-1.07908		-0.159191	-0.698748	0	#NA	#NA	#NA	#NA	#NA	#NA	#NA
PRES000833	2P17	-0.025285	-0.524774	-0.288501	-0.235615	-0.408452	-0.0322496	-0.635751	-0.307232	0	#NA	#NA	#NA	#NA	#NA	#NA	#NA
PRES000683	2R17	0.123238	-0.672538	-0.713052	-0.40679	-0.912227		-1.07222	-0.608931	0	#NA	#NA	#NA	#NA	#NA	#NA	#NA
PRES000203	2S17	0.0508916	-1.46246	-1.54987	-1.0628	-1.32012		-0.0559934	-0.900058	0	#NA	#NA	#NA	#NA	#NA	#NA	#NA
PRES000053	2U17	-0.04401	-0.699261	-1.21631	-0.915086	-1.24299		0.381181	-0.622747	0	#NA	#NA	#NA	#NA	#NA	#NA	#NA
PRES000693	2V17	-0.0329452	-0.927593	-1.21158	-0.905537	-1.21479		-1.1182	-0.901774	0	#NA	#NA	#NA	#NA	#NA	#NA	#NA
PRES000853	2X17	-0.109547	-1.24574	-1.21284	-0.970106	-1.16172	1.32043	-0.626141	-0.572239	0	#NA	#NA	#NA	#NA	#NA	#NA	#NA
PRES000063	2Y17	0.0711061	-1.89691	-1.85452	-1.28975	-1.44327		-0.174449	-1.09796	0	#NA	#NA	#NA	#NA	#NA	#NA	#NA
PRES000703	2Z17	0.0668504	-1.26585	-1.31897	-0.883414	-1.18932		-0.572707	-0.860569	0	#NA	#NA	#NA	#NA	#NA	#NA	#NA
PRES000223	2AA17	-0.0550747	-0.954647	-0.89782	-0.6976	-0.980336		-0.75694	-0.723736	0	#NA	#NA	#NA	#NA	#NA	#NA	#NA
PRES000863	2AB17	0.117493	-0.924329	-0.932142	-0.571794	-0.851929	1.07289	0.0469416	-0.291839	0	#NA	#NA	#NA	#NA	#NA	#NA	#NA
PRES000073	2AC17	0.0925973	-0.357053	-0.544352	-0.322476	-0.823553		0.259076	-0.282627	0	#NA	#NA	#NA	#NA	#NA	#NA	#NA
PRES000873	2AF17	0.136218	-0.0441088	-0.0297066	0.0676426	-0.120585	0.341382	-0.347493	0.000478444	0	#NA	#NA	#NA	#NA	#NA	#NA	#NA
PRES000483	2C18	0.0740851	1.30581	1.42759	1.04309	1.41869	-1.08432	-0.0241424	0.5944	0	#NA	#NA	#NA	#NA	#NA	#NA	#NA
PRES001123	2D18	-0.0855028	-0.181461	-0.176961	-0.219766	-0.135246	0.398931	-0.0467223	-0.0638183	0	#NA	#NA	#NA	#NA	#NA	#NA	#NA
PRES000333	2E18	-0.00464496	0.928913	1.30907	0.920292	1.3059	-1.60417	0.12868	0.426293	0	#NA	#NA	#NA	#NA	#NA	#NA	#NA
PRES000973	2F18	-0.0880562	1.22681	1.5254	1.00902	0.864089	-1.66874	-1.27633	0.227456	0	#NA	#NA	#NA	#NA	#NA	#NA	#NA
PRES000493	2G18	0.110258	0.367297	0.371344	0.37878	0.219574	-0.0809907	0.508466	0.267818	0	#NA	#NA	#NA	#NA	#NA	#NA	#NA
PRES001133	2H18	-0.0472017	0.670976	1.08544	0.73523	1.18465	-1.47258	-0.0726754	0.297691	0	#NA	#NA	#NA	#NA	#NA	#NA	#NA
PRES000343	2I18	-0.0842261	0.0398737	0.0582556	-0.0352557	-0.381392	-0.48491	-0.936864	-0.260646	0	#NA	#NA	#NA	#NA	#NA	#NA	#NA
PRES000983	2J18	-0.0957164	0.419234	0.728251	0.440638	0.681145	-1.02739	-0.235924	0.130034	0	#NA	#NA	#NA	#NA	#NA	#NA	#NA
PRES000503	2K18	-0.0265617	-0.11902	-0.162591	-0.119111	-0.322438	-0.674183	-0.0176073	-0.20593	0	#NA	#NA	#NA	#NA	#NA	#NA	#NA
PRES001143	2L18	-0.011454	-0.0729918	0.208604	0.13584	0.130147	-0.604893	-0.282511	-0.0710369	0	#NA	#NA	#NA	#NA	#NA	#NA	#NA
PRES000353	2M18	-0.0352858	-0.462561	-0.438522	-0.356886	-0.529191	0.57853	0.0432436	-0.171525	0	#NA	#NA	#NA	#NA	#NA	#NA	#NA
PRES000993	2N18	-0.0699696	-0.544587	-0.33992	-0.320552	-0.432573	-0.114471	-0.382171	-0.314892	0	#NA	#NA	#NA	#NA	#NA	#NA	#NA
PRES001153	2P18	0.0196124	0.268237	0.599318	0.412824	0.567647	-0.739101	-0.149287	0.139893	0	#NA	#NA	#NA	#NA	#NA	#NA	#NA
PRES000363	2Q18	-0.0514574	-1.19536	-1.47546	-1.10319	-1.28907		0.809338	-0.717534	0	#NA	#NA	#NA	#NA	#NA	#NA	#NA
PRES001003	2R18	0.144304	-0.942204	-0.83831	-0.540525	-0.799437	0.932459	-0.89317	-0.419555	0	#NA	#NA	#NA	#NA	#NA	#NA	#NA
PRES000523	2S18	-0.0342219	-0.34631	-0.101036	-0.0997654	-0.216355	-0.181487	-0.679829	-0.237001	0	#NA	#NA	#NA	#NA	#NA	#NA	#NA
PRES001163	2T18	-0.0265617	-0.808012	-0.832032	-0.626432	-0.901987	1.23802	-0.650015	-0.372431	0	#NA	#NA	#NA	#NA	#NA	#NA	#NA
PRES000373	2U18	0.276655	-1.37341	-1.26355	-0.756409	-1.10284		-0.74276	-0.827051	0	#NA	#NA	#NA	#NA	#NA	#NA	#NA
PRES000533	2W18	-0.0829494	-0.681043	-0.524853	-0.451192	-0.642593	0.440907	-0.651235	-0.370423	0	#NA	#NA	#NA	#NA	#NA	#NA	#NA
PRES001173	2X18	-0.116144	-0.260105	0.0718011	-0.0681039	-0.141012	-0.581436	-0.6624	-0.251057	0	#NA	#NA	#NA	#NA	#NA	#NA	#NA
PRES000383	2Y18	-0.0506063	-1.42424	-1.53997	-1.14092	-1.36231		-0.136276	-0.942387	0	#NA	#NA	#NA	#NA	#NA	#NA	#NA
PRES001023	2Z18	-0.16934	-1.09097	-1.02703	-0.880861	-1.05508	1.21163	-0.743723	-0.53648	0	#NA	#NA	#NA	#NA	#NA	#NA	#NA
PRES000543	2AA18	-0.115931	-0.99066	-0.918061	-0.759349	-1.01422	1.35617	-0.751197	-0.456177	0	#NA	#NA	#NA	#NA	#NA	#NA	#NA
PRES001183	2AB18	0.130473	0.128878	0.0737532	0.137126	0.0645295	0.270621	0.0533645	0.122678	0	#NA	#NA	#NA	#NA	#NA	#NA	#NA
PRES001193	2AF18	0.0359968	0.190158	-0.155042	-0.126201	-0.190113	1.15265	0.308871	0.17376	0	#NA	#NA	#NA	#NA	#NA	#NA	#NA
PRES000083	2A19	-0.0635861	0.528297	0.334527	0.186477	0.459786	0.459048	0.618972	0.360503	0	#NA	#NA	#NA	#NA	#NA	#NA	#NA
PRES000243	2C19	0.0629139	0.923635	0.881531	0.67429	0.479889	-0.62787	1.83596	0.604335	0	#NA	#NA	#NA	#NA	#NA	#NA	#NA
PRES000883	2D19	-0.114654	0.851468	1.22267	0.760997	1.34062	-1.38929	0.0272744	0.385584	0	#NA	#NA	#NA	#NA	#NA	#NA	#NA
PRES000093	2E19	-0.0691185	1.16412	1.53436	1.04213	1.45495	-1.74856	-0.143145	0.462106	0	#NA	#NA	#NA	#NA	#NA	#NA	#NA
PRES000893	2H19	0.159837	-0.803374	-1.05316	-0.610787	-0.969789		0.502972	-0.462383	0	#NA	#NA	#NA	#NA	#NA	#NA	#NA
PRES000743	2J19	-0.118697	0.205431	0.577889	0.299046	0.355705	-1.30873	-0.344733	-0.0477269	0	#NA	#NA	#NA	#NA	#NA	#NA	#NA
PRES000263	2K19	-0.114867	-0.0689641	0.0979858	-0.035197	-0.0535294	-0.0896398	-0.564246	-0.118351	0	#NA	#NA	#NA	#NA	#NA	#NA	#NA
PRES000903	2L19	-0.0427333	-0.598835	-0.679422	-0.505134	-0.757317	1.14062	-0.50684	-0.278523	0	#NA	#NA	#NA	#NA	#NA	#NA	#NA
PRES000113	2M19	-0.051883	-1.38391	-1.50591	-1.10468	-1.29435		0.27989	-0.843474	0	#NA	#NA	#NA	#NA	#NA	#NA	#NA
PRES000753	2N19	-0.00145321	-0.444894	-0.287855	-0.230417	-0.401934	0.274308	-0.739565	-0.261687	0	#NA	#NA	#NA	#NA	#NA	#NA	#NA
PRES000273	2O19	0.0349328	-0.31417	-0.114153	-0.0453932	-0.198775	0.0492103	-0.67933	-0.181097	0	#NA	#NA	#NA	#NA	#NA	#NA	#NA
PRES000123	2Q19	-0.0280512	-0.578667	-0.450326	-0.353019	-0.538307	0.372976	-0.556924	-0.304617	0	#NA	#NA	#NA	#NA	#NA	#NA	#NA
PRES000283	2S19	0.16622	1.27913	1.21151	1.01962	0.553574	-0.316836	-0.448239	0.494996	0	#NA	#NA	#NA	#NA	#NA	#NA	#NA
PRES000923	2T19	-0.0938014	-0.610507	-0.622718	-0.543763	-0.665857	0.962678	-0.106915	-0.240126	0	#NA	#NA	#NA	#NA	#NA	#NA	#NA
PRES000773	2V19	-0.11742	-0.445197	-0.276764	-0.293891	-0.426791	0.255779	-0.693704	-0.285427	0	#NA	#NA	#NA	#NA	#NA	#NA	#NA
PRES000293	2W19	-0.0689057	-1.52738	-1.62422	-1.20674	-1.30754		0.293252	-0.906924	0	#NA	#NA	#NA	#NA	#NA	#NA	#NA
PRES000933	2X19	-0.115293	-0.539129	-0.39474	-0.366026	-0.525609	0.353558	-0.351369	-0.276944	0	#NA	#NA	#NA	#NA	#NA	#NA	#NA
PRES000143	2Y19	-0.0620966	-1.40027	-1.42946	-0.962175	-1.22325		-0.397323	-0.912429	0	#NA	#NA	#NA	#NA	#NA	#NA	#NA
PRES000783	2Z19	-0.155296	-0.994409	-0.922817	-0.78565	-0.977117	0.966626	-0.576959	-0.492232	0	#NA	#NA	#NA	#NA	#NA	#NA	#NA
PRES000943	2AB19	0.0370607	0.994329	0.943396	0.678706	1.09433	-0.82627	1.85152	0.681868	0	#NA	#NA	#NA	#NA	#NA	#NA	#NA
PRES000953	2AF19	0.0228042	2.45254	1.70968	1.2016	1.0126	-0.321731	2.51883	1.22805	0	#NA	#NA	#NA	#NA	#NA	#NA	#NA
PRES001043	2B20	-0.00890064	2.01398	2.09329	1.50345	1.31554	-1.34268	-1.88612	0.526938	0	#NA	#NA	#NA	#NA	#NA	#NA	#NA
PRES000563	2C20	-0.140827	0.889745	1.19174	0.733695	1.32083	-1.31294	-0.0997453	0.368927	0	#NA	#NA	#NA	#NA	#NA	#NA	#NA
PRES001203	2D20	-0.104015	0.882617	1.08221	0.691861	1.31402	-0.804688	0.106274	0.452612	0	#NA	#NA	#NA	#NA	#NA	#NA	#NA
PRES000413	2E20	-0.0201782	0.745626	0.907286	0.62548	0.98967	-0.891102	0.348271	0.386436	0	#NA	#NA	#NA	#NA	#NA	#NA	#NA
PRES001053	2F20	-0.133379	0.669906	1.05364	0.632444	1.01102	-1.43201	-0.455738	0.192269	0	#NA	#NA	#NA	#NA	#NA	#NA	#NA
PRES001213	2H20	-0.216152	0.977981	1.28237	0.740349	1.27173	-1.41681	-0.0947268	0.363534	0	#NA	#NA	#NA	#NA	#NA	#NA	#NA
PRES001063	2J20	-0.146359	0.533114	0.960591	0.557795	0.851645	-1.46132	-0.247326	0.149735	0	#NA	#NA	#NA	#NA	#NA	#NA	#NA
PRES000583	2K20	-0.131251	-1.49856	-1.558	-1.235	-1.30113	1.82588	-0.202108	-0.585738	0	#NA	#NA	#NA	#NA	#NA	#NA	#NA
PRES001223	2L20	0.053445	-0.151428	-0.162965	-0.11271	-0.266257	0.50664	-0.307673	-0.0629927	0	#NA	#NA	#NA	#NA	#NA	#NA	#NA
PRES000433	2M20	-0.170404	-1.71305	-1.70973	-1.38305	-1.37784	2.10881	-0.193552	-0.634117	0	#NA	#NA	#NA	#NA	#NA	#NA	#NA
PRES001073	2N20	0.00918599	0.693058	0.694031	0.519373	0.774982	-0.483377	0.905943	0.444742	0	#NA	#NA	#NA	#NA	#NA	#NA	#NA
PRES000593	2O20	0.105577	-0.985627	-1.1196	-0.694466	-1.04804		0.64466	-0.51625	0	#NA	#NA	#NA	#NA	#NA	#NA	#NA
PRES001233	2P20	0.00514309	-0.735439	-0.702229	-0.546266	-0.655204	0.922408	-0.529294	-0.320126	0	#NA	#NA	#NA	#NA	#NA	#NA	#NA
PRES000603	2S20	-0.00592167	-0.696693	-0.956518	-0.695559	-0.985922	1.32103	0.0478883	-0.28167	0	#NA	#NA	#NA	#NA	#NA	#NA	#NA
PRES000613	2W20	-0.178915	-0.229273	0.0551378	-0.113144	-0.239883	-0.464253	-0.557604	-0.246848	0	#NA	#NA	#NA	#NA	#NA	#NA	#NA
PRES001253	2X20	-0.28935	-0.345295	-0.0606366	-0.282978	-0.248134	-0.291841	-0.621515	-0.305678	0	#NA	#NA	#NA	#NA	#NA	#NA	#NA
PRES000463	2Y20	-0.179979	-0.504308	-0.258027	-0.33434	-0.413735	-0.124915	-0.712327	-0.36109	0	#NA	#NA	#NA	#NA	#NA	#NA	#NA
PRES000473	2AC20	0.153028	0.323103	0.261327	0.328038	0.496267	0.0418364	0.682384	0.326569	0	#NA	#NA	#NA	#NA	#NA	#NA	#NA
PRES001113	2AD20	-0.118697	-1.29587	-1.3269	-1.04638	-1.2343		-0.441787	-0.910655	0	#NA	#NA	#NA	#NA	#NA	#NA	#NA
PRES001273	2AF20	-0.00464496	0.578099	0.405155	0.247003	0.247038	-0.028722	1.66422	0.444021	0	#NA	#NA	#NA	#NA	#NA	#NA	#NA
PRES000004	2A21	0.0472743	1.51778	0.812398	0.607257	1.04889	0.334176	3.04436	1.05888	0	#NA	#NA	#NA	#NA	#NA	#NA	#NA
PRES000644	2B21	-0.16551	0.889077	1.2008	0.72502	1.36327	-1.21931	-0.203844	0.369929	0	#NA	#NA	#NA	#NA	#NA	#NA	#NA
PRES000164	2C21	-0.200193	1.07503	1.45484	0.854057	1.58431	-1.63037	0.209176	0.478121	0	#NA	#NA	#NA	#NA	#NA	#NA	#NA
PRES000804	2D21	-0.141891	1.00583	1.34112	0.834676	1.45397	-1.43345	0.0644794	0.446391	0	#NA	#NA	#NA	#NA	#NA	#NA	#NA
PRES000014	2E21	-0.113165	1.27103	1.66845	1.10025	1.70686	-1.89192	0.343121	0.583517	0	#NA	#NA	#NA	#NA	#NA	#NA	#NA
PRES000174	2G21	-0.12657	0.902333	1.11916	0.685047	1.17777	-0.928056	-0.052342	0.396763	0	#NA	#NA	#NA	#NA	#NA	#NA	#NA
PRES000024	2I21	-0.200406	0.39612	0.276567	0.0632132	0.205581	0.412629	-0.0248038	0.161272	0	#NA	#NA	#NA	#NA	#NA	#NA	#NA
PRES000824	2L21	-0.114229	-0.646533	-0.877121	-0.717502	-0.90224	1.71448	-0.0544704	-0.228231	0	#NA	#NA	#NA	#NA	#NA	#NA	#NA
PRES000034	2M21	-0.06465	-0.0508496	0.106188	0.00376169	0.156857	-0.00298043	-0.186924	-0.00551382	0	#NA	#NA	#NA	#NA	#NA	#NA	#NA
PRES000834	2P21	-0.00272991	-0.499368	-0.557212	-0.427944	-0.648555	0.979334	-0.207397	-0.194839	0	#NA	#NA	#NA	#NA	#NA	#NA	#NA
PRES000044	2Q21	0.0600413	-1.17489	-1.27542	-0.878344	-1.12638		-0.190449	-0.764239	0	#NA	#NA	#NA	#NA	#NA	#NA	#NA
PRES000684	2R21	-0.0548619	-0.675137	-0.671885	-0.542263	-0.735899	0.920266	-0.44915	-0.315561	0	#NA	#NA	#NA	#NA	#NA	#NA	#NA
PRES000204	2S21	-0.0378392	-0.265538	-0.0668004	-0.0866397	-0.124425	-0.0459633	-0.371625	-0.14269	0	#NA	#NA	#NA	#NA	#NA	#NA	#NA
PRES000054	2U21	-0.185086	-1.14034	-1.26552	-1.04856	-1.14044		-0.192191	-0.828689	0	#NA	#NA	#NA	#NA	#NA	#NA	#NA
PRES000854	2X21	-0.303181	-0.411856	-0.108967	-0.330884	-0.337453	-0.348106	-0.755994	-0.37092	0	#NA	#NA	#NA	#NA	#NA	#NA	#NA
PRES000064	2Y21	-0.247006	-0.760542	-0.922398	-0.881291	-1.02068		-1.21579	-0.841284	0	#NA	#NA	#NA	#NA	#NA	#NA	#NA
PRES000714	2AD21	-0.121889	-1.25804	-1.33526	-1.0612	-1.21017		-0.397623	-0.897366	0	#NA	#NA	#NA	#NA	#NA	#NA	#NA
PRES000234	2AE21	-0.0761403	-0.934304	-0.958922	-0.767487	-1.01044		-0.435	-0.697049	0	#NA	#NA	#NA	#NA	#NA	#NA	#NA
PRES000324	2A22	0.105896	0.240521	0.0958035	0.155908	-0.0983613	0.851331	0.275857	0.232422	0	#NA	#NA	#NA	#NA	#NA	#NA	#NA
PRES000964	2B22	-0.017412	0.919236	1.04922	0.717112	1.14292	-0.829047	-0.0928653	0.412737	0	#NA	#NA	#NA	#NA	#NA	#NA	#NA
PRES001124	2D22	-0.0823111	0.971527	1.29127	0.849749	1.37738	-1.49306	0.171681	0.440892	0	#NA	#NA	#NA	#NA	#NA	#NA	#NA
PRES000334	2E22	-0.198491	0.817613	1.0924	0.624565	1.02404	-1.31027	-0.155777	0.270583	0	#NA	#NA	#NA	#NA	#NA	#NA	#NA
PRES000974	2F22	-0.135294	1.08372	1.24644	0.777055	1.19281	-0.986405	-0.683119	0.356458	0	#NA	#NA	#NA	#NA	#NA	#NA	#NA
PRES000494	2G22	0.125472	1.55324	1.22036	0.989846	1.81634	-0.402309	2.81505	1.15971	0	#NA	#NA	#NA	#NA	#NA	#NA	#NA
PRES001134	2H22	-0.199129	-1.01901	-1.22198	-1.03082	-1.06258		0.394827	-0.689784	0	#NA	#NA	#NA	#NA	#NA	#NA	#NA
PRES000984	2J22	-0.287009	0.131128	0.363143	0.0288012	0.199613	-0.568194	-0.311888	-0.0634866	0	#NA	#NA	#NA	#NA	#NA	#NA	#NA
PRES000504	2K22	-0.152317	0.205393	0.441707	0.17928	0.34163	-0.651477	-0.239775	0.0177772	0	#NA	#NA	#NA	#NA	#NA	#NA	#NA
PRES000354	2M22	-0.030179	0.319943	0.5675	0.37684	0.532826	-0.700188	-0.391925	0.0964024	0	#NA	#NA	#NA	#NA	#NA	#NA	#NA
PRES000994	2N22	0.0555729	-0.242653	-0.272811	-0.13757	-0.448345	0.712697	-0.581403	-0.130645	0	#NA	#NA	#NA	#NA	#NA	#NA	#NA
PRES000514	2O22	-0.0169864	-0.346167	-0.395717	-0.260838	-0.381147	0.80586	-0.272375	-0.12391	0	#NA	#NA	#NA	#NA	#NA	#NA	#NA
PRES001154	2P22	0.00195134	-0.264933	-0.154912	-0.0921203	-0.247946	0.120376	-0.398613	-0.148028	0	#NA	#NA	#NA	#NA	#NA	#NA	#NA
PRES000524	2S22	0.084937	-1.61865	-1.67146	-1.14329	-1.33493		0.0414465	-0.940325	0	#NA	#NA	#NA	#NA	#NA	#NA	#NA
PRES001014	2V22	-0.0720974	0.127217	0.156112	0.0550096	-0.584001		-3.11036	-0.571353	0	#NA	#NA	#NA	#NA	#NA	#NA	#NA
PRES000534	2W22	-0.230621	-1.1602	-1.25811	-1.13676	-1.14123		-0.527797	-0.909119	0	#NA	#NA	#NA	#NA	#NA	#NA	#NA
PRES001174	2X22	-0.13572	-0.802701	-0.803489	-0.693781	-0.817142	1.05744	-0.461338	-0.379533	0	#NA	#NA	#NA	#NA	#NA	#NA	#NA
PRES000384	2Y22	-0.211896	-0.460586	-0.482628	-0.496208	-0.476331	0.72402	-0.631126	-0.290679	0	#NA	#NA	#NA	#NA	#NA	#NA	#NA
PRES000394	2AC22	0.0474871	0.313884	0.176732	0.135621	0.108442	0.166213	0.896572	0.263564	0	#NA	#NA	#NA	#NA	#NA	#NA	#NA
PRES000724	2B23	-0.0391159	0.158146	-0.101649	-0.0948473	-0.0248713	0.755733	0.99007	0.234781	0	#NA	#NA	#NA	#NA	#NA	#NA	#NA
PRES000884	2D23	-0.177425	1.07674	1.42255	0.876619	1.5546	-1.62752	-0.0425016	0.440437	0	#NA	#NA	#NA	#NA	#NA	#NA	#NA
PRES000094	2E23	-0.163594	-1.00878	-1.22491	-1.00744	-1.14398		0.035988	-0.75212	0	#NA	#NA	#NA	#NA	#NA	#NA	#NA
PRES000734	2F23	-0.331481	1.81068	2.1562	1.29294	2.18313	-2.45129	0.443206	0.729056	0	#NA	#NA	#NA	#NA	#NA	#NA	#NA
PRES000254	2G23	-0.059756	1.11188	1.27891	0.886427	0.758478	-0.672745	-1.2881	0.28787	0	#NA	#NA	#NA	#NA	#NA	#NA	#NA
PRES000104	2I23	0.101428	0.542347	0.427281	0.391471	0.535511	-0.0378794	1.03437	0.42779	0	#NA	#NA	#NA	#NA	#NA	#NA	#NA
PRES000744	2J23	-0.166148	-0.231049	-0.505199	-0.496613	-0.44511	1.43901	0.0817649	-0.0461921	0	#NA	#NA	#NA	#NA	#NA	#NA	#NA
PRES000264	2K23	-0.061671	0.593693	0.864244	0.574182	0.508998	-1.17682	-0.581293	0.103047	0	#NA	#NA	#NA	#NA	#NA	#NA	#NA
PRES000904	2L23	-0.150189	0.36298	0.691259	0.377776	0.628758	-1.05348	-0.437592	0.0599309	0	#NA	#NA	#NA	#NA	#NA	#NA	#NA
PRES000114	2M23	-0.213173	0.0350528	0.341614	0.0777914	0.209909	-0.81258	-0.394022	-0.107915	0	#NA	#NA	#NA	#NA	#NA	#NA	#NA
PRES000754	2N23	-0.0465634	-0.85093	-1.00152	-0.728354	-0.972834	1.72305	-0.184171	-0.294474	0	#NA	#NA	#NA	#NA	#NA	#NA	#NA
PRES000274	2O23	-0.0969931	0.088903	0.370825	0.1855	0.211383	-0.728376	-0.330227	-0.0427121	0	#NA	#NA	#NA	#NA	#NA	#NA	#NA
PRES000914	2P23	-0.0306046	-0.196525	-0.0268579	-0.0431456	-0.10199	-0.0392112	-0.222818	-0.0944503	0	#NA	#NA	#NA	#NA	#NA	#NA	#NA
PRES000774	2V23	-0.146997	-0.414356	-0.200233	-0.269636	-0.352889	-0.0583541	-0.686608	-0.304153	0	#NA	#NA	#NA	#NA	#NA	#NA	#NA
PRES000294	2W23	-0.201896	-0.10369	-0.151331	-0.282067	-0.677888		-2.02818	-0.574174	0	#NA	#NA	#NA	#NA	#NA	#NA	#NA
PRES000144	2Y23	-0.239558	-0.435858	-0.506553	-0.540351	-0.881058		-1.49645	-0.683304	0	#NA	#NA	#NA	#NA	#NA	#NA	#NA
PRES000784	2Z23	-0.145082	-0.215169	-0.231158	-0.290468	-0.500484	0.656315	-0.532412	-0.17978	0	#NA	#NA	#NA	#NA	#NA	#NA	#NA
PRES000944	2AB23	-0.0782682	1.88109	1.91909	1.30045	1.65637	-1.61007	1.78054	0.978457	0	#NA	#NA	#NA	#NA	#NA	#NA	#NA
PRES000794	2AD23	-0.0752892	-0.997972	-0.924635	-0.749275	-0.996693	0.876526	-0.620119	-0.498208	0	#NA	#NA	#NA	#NA	#NA	#NA	#NA
PRES000314	2AE23	-0.0884818	-1.07045	-1.22524	-0.964326	-1.17478		-0.366032	-0.814886	0	#NA	#NA	#NA	#NA	#NA	#NA	#NA
PRES000404	2A24	0.0561048	-0.292533	-0.68004	-0.455079	-0.669692	1.60061	0.951559	0.0729897	0	#NA	#NA	#NA	#NA	#NA	#NA	#NA
PRES001044	2B24	-0.0158161	2.22225	1.3059	0.97419	1.41052	-0.0303447	4.24981	1.44522	1	#NA	#NA	#NA	#NA	#NA	#NA	#NA
PRES001204	2D24	-0.287222	0.983171	1.11519	0.586471	1.0621	-1.06069	-0.00258237	0.342349	0	#NA	#NA	#NA	#NA	#NA	#NA	#NA
PRES000414	2E24	-0.112314	3.68197	4.27799	2.94544	4.20808	-4.64025	-0.87472	1.35517	3	#NA	#NA	#NA	#NA	#NA	#NA	#NA
PRES001214	2H24	-0.0746508	1.73424	1.38177	0.97176	1.05817	0.12574	-0.341343	0.693669	0	#NA	#NA	#NA	#NA	#NA	#NA	#NA
PRES000424	2I24	-0.0855028	0.319185	0.432341	0.221209	0.431664	-0.25309	0.161513	0.175331	0	#NA	#NA	#NA	#NA	#NA	#NA	#NA
PRES001064	2J24	-0.0935886	0.250778	0.463123	0.238506	0.381613	-0.711621	-0.158701	0.052873	0	#NA	#NA	#NA	#NA	#NA	#NA	#NA
PRES000584	2K24	-0.304245	-0.198278	-0.0887606	-0.317206	-0.156588	0.171764	-0.427458	-0.188682	0	#NA	#NA	#NA	#NA	#NA	#NA	#NA
PRES001224	2L24	0.322404	-0.772419	-1.05144	-0.514118	-0.927347	1.38444	0.307909	-0.178653	0	#NA	#NA	#NA	#NA	#NA	#NA	#NA
PRES000434	2M24	-0.0606071	-0.0052577	0.198776	0.100308	0.125257	-0.422376	-0.0693134	-0.0190306	0	#NA	#NA	#NA	#NA	#NA	#NA	#NA
PRES001074	2N24	-0.0374137	1.63274	1.93961	1.37762	1.44848	-2.46063	-0.530191	0.481461	0	#NA	#NA	#NA	#NA	#NA	#NA	#NA
PRES001234	2P24	-0.0423077	-0.440299	-0.429287	-0.328797	-0.467806	0.897308	-0.333871	-0.16358	0	#NA	#NA	#NA	#NA	#NA	#NA	#NA
PRES001084	2R24	-0.094227	-0.279324	-0.0858389	-0.151903	-0.200472	-0.00503953	-0.545651	-0.194637	0	#NA	#NA	#NA	#NA	#NA	#NA	#NA
PRES000604	2S24	-0.12806	0.241336	0.364888	0.176417	0.177726	-0.300774	-0.160029	0.0530719	0	#NA	#NA	#NA	#NA	#NA	#NA	#NA
PRES001244	2T24	-0.281477	-0.647817	-0.661261	-0.699602	-0.671275	1.12935	-0.579141	-0.344461	0	#NA	#NA	#NA	#NA	#NA	#NA	#NA
PRES000454	2U24	-0.00145321	-0.544087	-0.350593	-0.261526	-0.422023	0.28834	-0.655928	-0.278181	0	#NA	#NA	#NA	#NA	#NA	#NA	#NA
PRES001094	2V24	-0.129549	-0.320083	-0.11348	-0.173429	-0.207969	-0.0502046	-0.555781	-0.221499	0	#NA	#NA	#NA	#NA	#NA	#NA	#NA
PRES000614	2W24	0.107279	1.38054	1.24125	0.940363	0.897143	-0.152027	0.984435	0.771283	0	#NA	#NA	#NA	#NA	#NA	#NA	#NA
PRES001254	2X24	-0.0425205	-0.78753	-0.695958	-0.535278	-0.765078	0.813608	-0.464657	-0.353916	0	#NA	#NA	#NA	#NA	#NA	#NA	#NA
PRES000464	2Y24	-0.123804	-0.804649	-0.827646	-0.668569	-0.882993	1.11519	-0.449226	-0.377385	0	#NA	#NA	#NA	#NA	#NA	#NA	#NA
PRES000624	2AA24	-0.202747	-1.23851	-1.29204	-1.1126	-1.18615		-0.211953	-0.874002	0	#NA	#NA	#NA	#NA	#NA	#NA	#NA
PRES000474	2AC24	0.202394	-0.857369	-1.15946	-0.671465	-1.0608		0.721543	-0.470858	0	#NA	#NA	#NA	#NA	#NA	#NA	#NA
PRES001114	2AD24	-0.0512446	-1.26085	-1.38641	-1.02839	-1.25735		-0.645582	-0.938304	0	#NA	#NA	#NA	#NA	#NA	#NA	#NA
PRES000634	2AE24	-0.138273	-0.921201	-0.919071	-0.794031	-1.06841		-1.12897	-0.828326	0	#NA	#NA	#NA	#NA	#NA	#NA	#NA
PRES000005	2A25	-0.0844389	-0.33094	-0.444087	-0.369926	-0.453711	1.16774	-0.303794	-0.117023	0	#NA	#NA	#NA	#NA	#NA	#NA	#NA
PRES000645	2B25	-0.131464	2.00231	2.26037	1.51865	2.58603	-1.94505	0.825892	1.01668	0	#NA	#NA	#NA	#NA	#NA	#NA	#NA
PRES000165	2C25	-0.193384	1.34443	1.66335	1.0403	1.85641	-1.66091	0.298211	0.621202	0	#NA	#NA	#NA	#NA	#NA	#NA	#NA
PRES000805	2D25	-0.232536	0.591583	0.475081	0.161623	0.26672	-0.110473	0.187872	0.19141	0	#NA	#NA	#NA	#NA	#NA	#NA	#NA
PRES000015	2E25	-0.208492	1.43629	1.83502	1.124	1.89031	-2.09459	0.225065	0.601086	0	#NA	#NA	#NA	#NA	#NA	#NA	#NA
PRES000655	2F25	-0.272753	2.55358	2.96269	1.94522	3.34431	-3.47303	0.0497857	1.01568	0	#NA	#NA	#NA	#NA	#NA	#NA	#NA
PRES000175	2G25	0.0886607	-0.906737	-1.14648	-0.69305	-0.939779	1.66017	0.500394	-0.20526	0	#NA	#NA	#NA	#NA	#NA	#NA	#NA
PRES000025	2I25	-0.172531	0.283982	0.516486	0.225742	0.467535	-0.696054	-0.276456	0.0498148	0	#NA	#NA	#NA	#NA	#NA	#NA	#NA
PRES000665	2J25	-0.0720974	0.421323	0.705227	0.441578	0.633643	-0.951345	-0.19326	0.140724	0	#NA	#NA	#NA	#NA	#NA	#NA	#NA
PRES000035	2M25	-0.274242	-0.489375	-0.460932	-0.563671	-0.582744	0.709036	-0.149607	-0.258791	0	#NA	#NA	#NA	#NA	#NA	#NA	#NA
PRES000675	2N25	0.027911	-0.229399	-0.141349	-0.0583257	-0.229553	0.209345	0.0738527	-0.0496455	0	#NA	#NA	#NA	#NA	#NA	#NA	#NA
PRES000195	2O25	-0.0054961	0.40368	0.520103	0.390751	-0.0311529	-0.0295616	-1.57443	-0.0465871	0	#NA	#NA	#NA	#NA	#NA	#NA	#NA
PRES000045	2Q25	-0.0512446	-0.748675	-0.921433	-0.704305	-0.928757		-0.133425	-0.581306	0	#NA	#NA	#NA	#NA	#NA	#NA	#NA
PRES000685	2R25	-0.11742	-0.202091	-0.036956	-0.135572	-0.314757	-0.0214317	-0.849224	-0.239636	0	#NA	#NA	#NA	#NA	#NA	#NA	#NA
PRES000205	2S25	-0.0363498	-0.8807	-1.03261	-0.747874	-1.00359		-0.320517	-0.670273	0	#NA	#NA	#NA	#NA	#NA	#NA	#NA
PRES000845	2T25	-0.192108	-0.612826	-0.555384	-0.552564	-0.651416	0.679542	-0.344686	-0.318492	0	#NA	#NA	#NA	#NA	#NA	#NA	#NA
PRES000055	2U25	-0.259773	-0.528549	-0.357059	-0.464242	-0.427183	0.225692	-0.593244	-0.34348	0	#NA	#NA	#NA	#NA	#NA	#NA	#NA
PRES000695	2V25	-0.053798	-0.380116	-0.53677	-0.400237	-0.417432	1.1963	0.264238	-0.0468307	0	#NA	#NA	#NA	#NA	#NA	#NA	#NA
PRES000215	2W25	-0.14338	-0.0335041	0.133901	-0.0280623	-0.0593697	-0.114607	-0.287423	-0.0760636	0	#NA	#NA	#NA	#NA	#NA	#NA	#NA
PRES000855	2X25	-0.133379	-0.605046	-0.448238	-0.442834	-0.55368	0.321003	-0.569923	-0.347443	0	#NA	#NA	#NA	#NA	#NA	#NA	#NA
PRES000065	2Y25	0.0330178	-0.34162	-0.292034	-0.127038	-0.206972	0.383608	0.6314	0.0114805	0	#NA	#NA	#NA	#NA	#NA	#NA	#NA
PRES000705	2Z25	0.018974	-1.6367	-1.70362	-1.13558	-1.3035		0.412007	-0.891403	0	#NA	#NA	#NA	#NA	#NA	#NA	#NA
PRES000225	2AA25	-0.0533725	0.183343	-0.0938228	-0.110764	-0.149245	0.72197	1.52001	0.288303	0	#NA	#NA	#NA	#NA	#NA	#NA	#NA
PRES000235	2AE25	-0.163382	-0.871422	-0.934914	-0.81869	-0.99268		-0.571096	-0.725364	0	#NA	#NA	#NA	#NA	#NA	#NA	#NA
PRES000485	2C26	-0.185086	1.20027	1.47593	0.900832	1.68874	-1.48973	0.257749	0.549815	0	#NA	#NA	#NA	#NA	#NA	#NA	#NA
PRES001125	2D26	-0.291052	1.28092	1.58388	0.903356	1.78816	-1.65182	0.286719	0.557166	0	#NA	#NA	#NA	#NA	#NA	#NA	#NA
PRES000975	2F26	-0.120825	1.25051	1.31503	0.867464	1.4334	-0.804932	-0.242201	0.528349	0	#NA	#NA	#NA	#NA	#NA	#NA	#NA
PRES000495	2G26	-0.229983	0.782961	0.654284	0.266494	0.262643	0.15248	-0.65208	0.176686	0	#NA	#NA	#NA	#NA	#NA	#NA	#NA
PRES000345	2I26	-0.159552	0.722422	0.945436	0.549285	0.931324	-1.03195	-0.110013	0.263851	0	#NA	#NA	#NA	#NA	#NA	#NA	#NA
PRES001145	2L26	-0.114867	-0.0117435	-0.322891	-0.302112	-0.392293	1.37819	0.190244	0.0606472	0	#NA	#NA	#NA	#NA	#NA	#NA	#NA
PRES000355	2M26	-0.0935886	0.938858	0.67896	0.360664	0.327883	0.0719218	0.443567	0.389752	0	#NA	#NA	#NA	#NA	#NA	#NA	#NA
PRES000515	2O26	-0.00528332	0.237921	0.255991	0.187748	0.180508	0.0503728	0.281803	0.169866	0	#NA	#NA	#NA	#NA	#NA	#NA	#NA
PRES001155	2P26	0.127494	-0.86898	-0.986424	-0.558311	-0.956641	1.69571	-0.468919	-0.288011	0	#NA	#NA	#NA	#NA	#NA	#NA	#NA
PRES000365	2Q26	-0.0823111	-0.192239	0.0356115	-0.0524488	-0.0465483	-0.376109	-0.278695	-0.14182	0	#NA	#NA	#NA	#NA	#NA	#NA	#NA
PRES001005	2R26	0.0398269	-0.211618	0.0768945	0.0970109	-0.0662921	-0.555001	-0.313114	-0.133185	0	#NA	#NA	#NA	#NA	#NA	#NA	#NA
PRES000525	2S26	-0.0565642	-0.977918	-1.26775	-0.941904	-1.10808	1.50268	0.381602	-0.352562	0	#NA	#NA	#NA	#NA	#NA	#NA	#NA
PRES001165	2T26	-0.150402	1.07384	1.41666	0.912966	1.12392	-1.74849	-0.206737	0.345967	0	#NA	#NA	#NA	#NA	#NA	#NA	#NA
PRES000375	2U26	-0.151891	-0.809471	-0.908691	-0.759921	-0.924652	1.24905	-0.140265	-0.349406	0	#NA	#NA	#NA	#NA	#NA	#NA	#NA
PRES000535	2W26	-0.142529	-0.129518	0.142331	-0.0292536	-0.00543847	-0.426237	-0.468051	-0.151242	0	#NA	#NA	#NA	#NA	#NA	#NA	#NA
PRES001175	2X26	-0.125081	-1.27024	-1.36627	-1.08878	-1.20559		-0.258175	-0.885689	0	#NA	#NA	#NA	#NA	#NA	#NA	#NA
PRES000385	2Y26	-0.300414	-0.572725	-0.532441	-0.625472	-0.665059	0.830285	-0.31971	-0.312219	0	#NA	#NA	#NA	#NA	#NA	#NA	#NA
PRES001025	2Z26	-0.280413	1.18746	1.40549	0.783995	1.07333	-1.42073	0.36936	0.445499	0	#NA	#NA	#NA	#NA	#NA	#NA	#NA
PRES000545	2AA26	-0.173808	-0.11001	0.0310381	-0.141736	-0.211828	-0.160217	-0.196922	-0.13764	0	#NA	#NA	#NA	#NA	#NA	#NA	#NA
PRES000555	2AE26	-0.0437972	-0.631517	-0.700889	-0.559215	-0.872207		-0.45301	-0.543439	0	#NA	#NA	#NA	#NA	#NA	#NA	#NA
PRES001195	2AF26	0.0440825	2.73614	2.40964	1.70352	2.61534	-1.17486	2.83606	1.5957	0	#NA	#NA	#NA	#NA	#NA	#NA	#NA
PRES000245	2C27	-0.187213	1.19336	1.47257	0.90867	1.73289	-1.41813	0.0372175	0.534194	0	#NA	#NA	#NA	#NA	#NA	#NA	#NA
PRES000885	2D27	-0.194874	0.987112	1.11006	0.634695	1.03308	-0.896763	-0.250081	0.346176	0	#NA	#NA	#NA	#NA	#NA	#NA	#NA
PRES000095	2E27	-0.316799	1.50408	2.04402	1.20317	2.31745	-2.34113	0.166369	0.65388	0	#NA	#NA	#NA	#NA	#NA	#NA	#NA
PRES000735	2F27	-0.217854	1.18797	1.38304	0.814914	1.34544	-1.5228	0.0117469	0.428922	0	#NA	#NA	#NA	#NA	#NA	#NA	#NA
PRES000895	2H27	-0.156147	0.790119	1.00525	0.58307	1.03706	-1.11165	0.11736	0.32358	0	#NA	#NA	#NA	#NA	#NA	#NA	#NA
PRES000105	2I27	-0.357015	-1.01201	-1.20667	-1.14988	-1.12012		-0.0878864	-0.822263	0	#NA	#NA	#NA	#NA	#NA	#NA	#NA
PRES000745	2J27	0.0820645	-0.212031	-0.343397	-0.163091	-0.204365	0.899694	0.512966	0.0816918	0	#NA	#NA	#NA	#NA	#NA	#NA	#NA
PRES000265	2K27	-0.123804	0.333407	0.49146	0.2646	0.452519	-0.411531	-0.253397	0.107608	0	#NA	#NA	#NA	#NA	#NA	#NA	#NA
PRES000905	2L27	-0.28935	0.301779	0.406961	0.059399	0.272858	-0.202114	-0.35358	0.0279933	0	#NA	#NA	#NA	#NA	#NA	#NA	#NA
PRES000115	2M27	-0.0401799	0.062922	0.0550022	0.0230833	-0.280721	0.388645	-0.707965	-0.0713162	0	#NA	#NA	#NA	#NA	#NA	#NA	#NA
PRES000915	2P27	0.104726	-1.35949	-1.47426	-0.950243	-1.24023		0.317219	-0.767047	0	#NA	#NA	#NA	#NA	#NA	#NA	#NA
PRES000125	2Q27	0.0379118	-1.32356	-1.47969	-1.04269	-1.2947		0.173867	-0.821477	0	#NA	#NA	#NA	#NA	#NA	#NA	#NA
PRES000765	2R27	0.00620701	-0.462827	-0.448476	-0.350448	-0.518761	0.823283	-0.402722	-0.193392	0	#NA	#NA	#NA	#NA	#NA	#NA	#NA
PRES000925	2T27	-0.0572026	0.462898	-0.27063	0.0719534	-0.717175	1.3527	0.664913	0.215351	0	#NA	#NA	#NA	#NA	#NA	#NA	#NA
PRES000135	2U27	-0.138486	-1.00369	-1.18902	-0.920674	-1.15065		-0.366968	-0.794914	0	#NA	#NA	#NA	#NA	#NA	#NA	#NA
PRES000775	2V27	-0.337226	-0.480897	-0.243555	-0.458936	-0.395686	-0.0904436	-0.694335	-0.385868	0	#NA	#NA	#NA	#NA	#NA	#NA	#NA
PRES000295	2W27	-0.0580537	-0.63938	-0.526741	-0.433615	-0.630646	0.567046	-0.647595	-0.338426	0	#NA	#NA	#NA	#NA	#NA	#NA	#NA
PRES000945	2AB27	-0.136145	-0.487619	-0.47934	-0.475977	-0.725099		-1.26935	-0.595588	0	#NA	#NA	#NA	#NA	#NA	#NA	#NA
PRES000155	2AC27	-0.0791193	-0.611552	-0.60285	-0.491353	-0.840908		-0.779325	-0.567518	0	#NA	#NA	#NA	#NA	#NA	#NA	#NA
PRES000795	2AD27	-0.093163	-0.930671	-0.776358	-0.651456	-0.889659	0.646863	-0.662456	-0.479557	0	#NA	#NA	#NA	#NA	#NA	#NA	#NA
PRES000315	2AE27	-0.107207	-0.727392	-0.607678	-0.560932	-0.758384	0.516073	-0.630415	-0.410848	0	#NA	#NA	#NA	#NA	#NA	#NA	#NA
PRES000405	2A28	0.0954698	0.176043	-0.173049	-0.0453825	-0.258992	1.333	0.638985	0.252296	0	#NA	#NA	#NA	#NA	#NA	#NA	#NA
PRES000565	2C28	-0.19764	0.922923	1.19962	0.707926	1.50583	-0.933694	-0.00369911	0.457325	0	#NA	#NA	#NA	#NA	#NA	#NA	#NA
PRES001205	2D28	-0.167212	1.38705	1.68426	1.05823	1.84448	-1.67171	0.242625	0.625389	0	#NA	#NA	#NA	#NA	#NA	#NA	#NA
PRES000415	2E28	-0.110824	1.53289	1.78173	1.18825	1.92757	-1.63898	0.245954	0.703798	0	#NA	#NA	#NA	#NA	#NA	#NA	#NA
PRES001055	2F28	-0.388507	0.958567	1.13016	0.479072	1.03998	-1.07872	-0.111125	0.289918	0	#NA	#NA	#NA	#NA	#NA	#NA	#NA
PRES000575	2G28	-0.280413	0.705069	0.622837	0.23478	0.635302	-0.109712	0.228594	0.290922	0	#NA	#NA	#NA	#NA	#NA	#NA	#NA
PRES001215	2H28	-0.0796513	4.00362	3.04062	2.11379	3.44999	-1.08951	5.43121	2.41001	2	#NA	#NA	#NA	#NA	#NA	#NA	#NA
PRES000425	2I28	-0.298925	0.736676	0.948555	0.419712	0.754244	-1.15068	0.180743	0.227189	0	#NA	#NA	#NA	#NA	#NA	#NA	#NA
PRES001065	2J28	-0.138699	-1.93066	-1.90293	-1.49553	-1.28439		0.240036	-1.08536	0	#NA	#NA	#NA	#NA	#NA	#NA	#NA
PRES001225	2L28	-0.21828	0.527401	0.69516	0.334827	0.471997	-0.872852	-0.150951	0.112472	0	#NA	#NA	#NA	#NA	#NA	#NA	#NA
PRES000435	2M28	0.0289749	1.17903	1.52197	1.12001	0.817844	-2.15651	-0.429333	0.297426	0	#NA	#NA	#NA	#NA	#NA	#NA	#NA
PRES001075	2N28	-0.0337963	0.673493	0.688333	0.493585	0.356626	-0.107518	-0.803063	0.181094	0	#NA	#NA	#NA	#NA	#NA	#NA	#NA
PRES000595	2O28	-0.0699696	0.116184	0.221449	0.119254	0.144077	-0.0954985	-0.251142	0.0263362	0	#NA	#NA	#NA	#NA	#NA	#NA	#NA
PRES000445	2Q28	-0.0759275	-0.219237	-0.254951	-0.247004	-0.633295		-1.27809	-0.451418	0	#NA	#NA	#NA	#NA	#NA	#NA	#NA
PRES001085	2R28	-0.0491168	-0.078492	0.14868	0.0592513	-0.023794	-0.350694	-0.35702	-0.0930265	0	#NA	#NA	#NA	#NA	#NA	#NA	#NA
PRES001245	2T28	-0.0995466	-0.827762	-1.00747	-0.82189	-0.976914		-0.319311	-0.675483	0	#NA	#NA	#NA	#NA	#NA	#NA	#NA
PRES000455	2U28	-0.222748	0.16491	0.276566	0.0321882	-0.108966	0.127514	-1.34479	-0.153618	0	#NA	#NA	#NA	#NA	#NA	#NA	#NA
PRES001095	2V28	-0.0855028	-0.440146	-0.197143	-0.208364	-0.371049	0.0198667	-0.75984	-0.29174	0	#NA	#NA	#NA	#NA	#NA	#NA	#NA
PRES000615	2W28	-0.140827	-0.48356	-0.221775	-0.299284	-0.4242	-0.248317	-0.473662	-0.327375	0	#NA	#NA	#NA	#NA	#NA	#NA	#NA
PRES001255	2X28	-0.116995	-0.418146	-0.273162	-0.303221	-0.42718	0.245228	-0.114146	-0.201089	0	#NA	#NA	#NA	#NA	#NA	#NA	#NA
PRES001105	2Z28	-0.154232	3.11857	0.590519	0.295881	-0.1886		12.3702	2.67206	1	#NA	#NA	#NA	#NA	#NA	#NA	#NA
PRES000625	2AA28	-0.20147	-0.147231	-0.308755	-0.406049	-0.258422	0.866082	0.214936	-0.0344155	0	#NA	#NA	#NA	#NA	#NA	#NA	#NA
PRES001265	2AB28	-0.110399	-0.642657	-0.511896	-0.475361	-0.600221	0.537158	-0.532344	-0.333674	0	#NA	#NA	#NA	#NA	#NA	#NA	#NA
PRES000475	2AC28	-0.072523	-0.780064	-0.727354	-0.60078	-0.839353	0.883493	-0.735952	-0.410362	0	#NA	#NA	#NA	#NA	#NA	#NA	#NA
PRES000006	2A29	-0.314777	0.695477	0.389407	0.105344	0.721118	0.403714	1.60598	0.515181	0	#NA	#NA	#NA	#NA	#NA	#NA	#NA
PRES000646	2B29	-0.205938	0.746412	1.0036	0.565421	1.30075	-0.697455	0.468953	0.454534	0	#NA	#NA	#NA	#NA	#NA	#NA	#NA
PRES000016	2E29	-0.0827366	0.924309	1.12088	0.750266	1.31955	-1.06542	0.0888303	0.436527	0	#NA	#NA	#NA	#NA	#NA	#NA	#NA
PRES000656	2F29	-0.0550747	2.21688	2.35668	1.64641	2.48223	-2.13071	1.71269	1.17559	0	#NA	#NA	#NA	#NA	#NA	#NA	#NA
PRES000816	2H29	-0.244878	-0.185279	-0.437751	-0.489369	-0.361392	1.36006	0.0588909	-0.0428173	0	#NA	#NA	#NA	#NA	#NA	#NA	#NA
PRES000026	2I29	-0.344248	0.614588	0.919179	0.393996	0.881784	-1.13962	-0.289672	0.148001	0	#NA	#NA	#NA	#NA	#NA	#NA	#NA
PRES000666	2J29	-0.190192	-0.791441	-0.784479	-0.697706	-0.818173	0.742428	-0.873931	-0.487642	0	#NA	#NA	#NA	#NA	#NA	#NA	#NA
PRES000186	2K29	-0.0335836	-0.20485	-0.375332	-0.303382	-0.297325	0.83355	0.138066	-0.0346938	0	#NA	#NA	#NA	#NA	#NA	#NA	#NA
PRES000826	2L29	0.0225914	-0.789432	-0.9092	-0.59608	-0.826169	1.35687	0.957661	-0.111966	0	#NA	#NA	#NA	#NA	#NA	#NA	#NA
PRES000676	2N29	0.489439	1.99206	1.02845	2.20375	0.00852765	0.597352	-1.55074	0.681261	0	#NA	#NA	#NA	#NA	#NA	#NA	#NA
PRES000196	2O29	0.00578144	0.132293	0.30908	0.26217	0.322496	-0.220847	-0.444797	0.0523109	0	#NA	#NA	#NA	#NA	#NA	#NA	#NA
PRES000836	2P29	-0.0182631	-0.813056	-0.965462	-0.691276	-0.875251	1.6431	-0.141446	-0.26595	0	#NA	#NA	#NA	#NA	#NA	#NA	#NA
PRES000206	2S29	0.053445	-1.23709	-1.34152	-0.915122	-1.17019		-0.106809	-0.786214	0	#NA	#NA	#NA	#NA	#NA	#NA	#NA
PRES000846	2T29	-0.123378	-0.173167	0.0522277	-0.069712	0.00374616	-0.222861	-0.611371	-0.163502	0	#NA	#NA	#NA	#NA	#NA	#NA	#NA
PRES000056	2U29	-0.000176503	-1.67886	-1.73086	-1.24588	-1.3247		0.187507	-0.965495	0	#NA	#NA	#NA	#NA	#NA	#NA	#NA
PRES000696	2V29	-0.154232	-1.04534	-1.15063	-0.946681	-1.02728		-0.0619368	-0.731016	0	#NA	#NA	#NA	#NA	#NA	#NA	#NA
PRES000216	2W29	-0.404679	-0.28105	-0.00986031	-0.324262	-0.236111	-0.35538	-0.533786	-0.306447	0	#NA	#NA	#NA	#NA	#NA	#NA	#NA
PRES000856	2X29	-0.358079	-1.20419	-1.28332	-1.21827	-1.13144		-0.212869	-0.901361	0	#NA	#NA	#NA	#NA	#NA	#NA	#NA
PRES000226	2AA29	-0.0950781	-1.56125	-1.63439	-1.24621	-1.33203		-0.0444811	-0.985573	0	#NA	#NA	#NA	#NA	#NA	#NA	#NA
PRES000076	2AC29	-0.0612455	-0.438688	-0.352104	-0.312915	-0.665733		-1.20406	-0.505791	0	#NA	#NA	#NA	#NA	#NA	#NA	#NA
PRES000236	2AE29	-0.129549	-0.759818	-0.628046	-0.570948	-0.840459		-0.869722	-0.63309	0	#NA	#NA	#NA	#NA	#NA	#NA	#NA
PRES000326	2A30	-0.383187	1.27089	0.986679	0.455368	1.28666	-0.402114	2.1804	0.770671	0	#NA	#NA	#NA	#NA	#NA	#NA	#NA
PRES001126	2D30	-0.156785	1.29495	1.64879	1.06536	1.88325	-1.73228	-0.0260416	0.568177	0	#NA	#NA	#NA	#NA	#NA	#NA	#NA
PRES000336	2E30	-0.0712463	1.63222	2.0229	1.39967	2.24853	-2.14672	0.224408	0.758537	0	#NA	#NA	#NA	#NA	#NA	#NA	#NA
PRES000496	2G30	-0.135507	0.032042	-0.273086	-0.286949	-0.154883	1.28526	0.0544381	0.0744731	0	#NA	#NA	#NA	#NA	#NA	#NA	#NA
PRES000346	2I30	-0.141891	1.3009	1.42298	0.911019	0.727558	-0.851329	-1.80968	0.222793	0	#NA	#NA	#NA	#NA	#NA	#NA	#NA
PRES000986	2J30	-0.113165	0.157373	0.200581	0.066313	0.185219	0.0414761	0.134963	0.0961086	0	#NA	#NA	#NA	#NA	#NA	#NA	#NA
PRES000506	2K30	-0.0791193	0.940776	1.3399	0.911952	1.43022	-1.59822	-0.160903	0.397801	0	#NA	#NA	#NA	#NA	#NA	#NA	#NA
PRES000356	2M30	-0.115718	0.280944	0.384998	0.178825	0.231939	-0.335008	-0.25666	0.0527599	0	#NA	#NA	#NA	#NA	#NA	#NA	#NA
PRES000516	2O30	0.0283365	0.214033	0.406619	0.330687	0.378986	-0.68396	-0.0162508	0.0940643	0	#NA	#NA	#NA	#NA	#NA	#NA	#NA
PRES001156	2P30	0.0581263	-0.208105	0.0435958	0.0839602	-0.015151	-0.405863	-0.305535	-0.106996	0	#NA	#NA	#NA	#NA	#NA	#NA	#NA
PRES000366	2Q30	0.0315283	-0.058554	0.194733	0.179304	-0.0701298	-0.408672	-0.640299	-0.110298	0	#NA	#NA	#NA	#NA	#NA	#NA	#NA
PRES001006	2R30	-0.0872051	-0.248263	-0.179755	-0.18737	-0.303678	0.38884	-0.454695	-0.153161	0	#NA	#NA	#NA	#NA	#NA	#NA	#NA
PRES001166	2T30	-0.109335	-0.238433	0.00443328	-0.0971346	-0.0825694	-0.314291	-0.506293	-0.191946	0	#NA	#NA	#NA	#NA	#NA	#NA	#NA
PRES000376	2U30	0.0694038	-0.400299	-0.144249	-0.0978906	-0.157895	-0.138493	-0.672835	-0.220323	0	#NA	#NA	#NA	#NA	#NA	#NA	#NA
PRES001016	2V30	-0.0874179	1.10362	1.51676	1.04114	1.73869	-1.88376	0.232812	0.52312	0	#NA	#NA	#NA	#NA	#NA	#NA	#NA
PRES000386	2Y30	-0.195299	-0.257774	-0.168469	-0.271736	-0.419959	0.447715	-0.940059	-0.25794	0	#NA	#NA	#NA	#NA	#NA	#NA	#NA
PRES001026	2Z30	-0.121038	-0.795238	-0.672715	-0.569361	-0.755496	0.618774	-0.576046	-0.41016	0	#NA	#NA	#NA	#NA	#NA	#NA	#NA
PRES001186	2AB30	-0.0291151	-0.851106	-0.998327	-0.708173	-0.979919		-0.285913	-0.642092	0	#NA	#NA	#NA	#NA	#NA	#NA	#NA
PRES000396	2AC30	-0.053798	-0.740069	-0.66917	-0.520057	-0.704708	0.806713	-0.55069	-0.347397	0	#NA	#NA	#NA	#NA	#NA	#NA	#NA
PRES001036	2AD30	-0.0752892	-0.980986	-0.873593	-0.701748	-0.947212	0.874043	-0.56019	-0.466425	0	#NA	#NA	#NA	#NA	#NA	#NA	#NA
PRES000556	2AE30	-0.11125	-1.18005	-1.25985	-1.00626	-1.18728		-0.654597	-0.899883	0	#NA	#NA	#NA	#NA	#NA	#NA	#NA
PRES001196	2AF30	0.0023769	-1.5574	-1.61436	-1.18424	-1.35179		-0.376337	-1.01362	0	#NA	#NA	#NA	#NA	#NA	#NA	#NA
PRES000086	2A31	-0.314777	2.10223	1.16171	0.602181	1.6862	0.637383	3.42139	1.32804	0	#NA	#NA	#NA	#NA	#NA	#NA	#NA
PRES000726	2B31	-0.233068	1.56629	1.76469	1.08986	2.09231	-1.44022	0.441591	0.754493	0	#NA	#NA	#NA	#NA	#NA	#NA	#NA
PRES000246	2C31	-0.209769	1.84587	1.96152	1.25413	2.21081	-1.58513	0.866117	0.906222	0	#NA	#NA	#NA	#NA	#NA	#NA	#NA
PRES000096	2E31	-0.111888	1.4519	1.74458	1.1583	1.90496	-1.69885	0.0220987	0.638729	0	#NA	#NA	#NA	#NA	#NA	#NA	#NA
PRES000256	2G31	-0.093163	0.842252	1.03949	0.702034	1.2577	-0.913639	-0.105323	0.389907	0	#NA	#NA	#NA	#NA	#NA	#NA	#NA
PRES000746	2J31	-0.141465	0.914753	1.29048	0.810636	1.28034	-1.60574	0.0289521	0.368279	0	#NA	#NA	#NA	#NA	#NA	#NA	#NA
PRES000266	2K31	-0.0657139	1.06144	1.45322	0.981317	1.49238	-1.73962	0.157103	0.477162	0	#NA	#NA	#NA	#NA	#NA	#NA	#NA
PRES000906	2L31	0.0542962	0.778431	1.01885	0.800726	0.974265	-1.00971	-0.228719	0.341163	0	#NA	#NA	#NA	#NA	#NA	#NA	#NA
PRES000766	2R31	0.0491893	-0.498064	-0.451939	-0.297431	-0.595191	0.359185	-0.413589	-0.263977	0	#NA	#NA	#NA	#NA	#NA	#NA	#NA
PRES000926	2T31	0.0147184	-0.225567	-0.03131	-0.00561357	-0.116682	-0.138786	-0.334866	-0.119729	0	#NA	#NA	#NA	#NA	#NA	#NA	#NA
PRES000136	2U31	-0.0514574	0.654827	0.548792	0.37588	-0.14049		-2.22981	-0.140376	0	#NA	#NA	#NA	#NA	#NA	#NA	#NA
PRES000776	2V31	-0.154019	-0.275625	-0.119113	-0.218452	-0.270166	-0.0118977	-0.265681	-0.18785	0	#NA	#NA	#NA	#NA	#NA	#NA	#NA
PRES000296	2W31	-0.144657	-0.305134	-0.525304	-0.481872	-0.62765	1.44365	-0.158178	-0.114164	0	#NA	#NA	#NA	#NA	#NA	#NA	#NA
PRES000936	2X31	-0.0216677	-0.255723	-0.0965379	-0.11818	-0.28791	-0.0115865	-0.562462	-0.193438	0	#NA	#NA	#NA	#NA	#NA	#NA	#NA
PRES000146	2Y31	-0.147848	0.377917	0.537804	0.316243	-0.152325	-0.442457	-1.24789	-0.108365	0	#NA	#NA	#NA	#NA	#NA	#NA	#NA
PRES000786	2Z31	-0.11125	-0.736288	-0.685619	-0.567458	-0.709387	0.885142	-0.449286	-0.339164	0	#NA	#NA	#NA	#NA	#NA	#NA	#NA
PRES000306	2AA31	-0.0791193	-0.0666771	-0.0293428	-0.0783181	-0.57918		-2.04629	-0.479821	0	#NA	#NA	#NA	#NA	#NA	#NA	#NA
PRES000946	2AB31	-0.0869923	-0.465881	-0.284671	-0.283369	-0.399478	0.110231	-0.626992	-0.291022	0	#NA	#NA	#NA	#NA	#NA	#NA	#NA
PRES000156	2AC31	-0.0454995	-0.493804	-0.468726	-0.400732	-0.490913	0.374817	0.0995283	-0.203618	0	#NA	#NA	#NA	#NA	#NA	#NA	#NA
PRES000316	2AE31	0.0336561	-1.60337	-1.65783	-1.14616	-1.3712		-0.152712	-0.982936	0	#NA	#NA	#NA	#NA	#NA	#NA	#NA
PRES000956	2AF31	0.121749	0.850497	0.585023	0.490896	0.289052	0.368938	0.508681	0.459262	0	#NA	#NA	#NA	#NA	#NA	#NA	#NA
PRES000406	2A32	-0.0625222	2.54784	1.36583	0.914367	2.15136	0.716374	4.29424	1.70393	1	#NA	#NA	#NA	#NA	#NA	#NA	#NA
PRES001046	2B32	0.101534	1.86569	1.44433	1.12412	1.5542	-0.22884	1.06846	0.989929	0	#NA	#NA	#NA	#NA	#NA	#NA	#NA
PRES000566	2C32	-0.0810344	1.04645	1.28755	0.839565	1.45556	-1.21318	-0.0567074	0.468315	0	#NA	#NA	#NA	#NA	#NA	#NA	#NA
PRES000416	2E32	-0.0510318	1.48766	1.76369	1.22167	1.76181	-1.99625	-0.0916577	0.585127	0	#NA	#NA	#NA	#NA	#NA	#NA	#NA
PRES001056	2F32	-0.0329452	1.25405	1.5919	1.11256	1.77582	-1.62493	-0.0973925	0.568439	0	#NA	#NA	#NA	#NA	#NA	#NA	#NA
PRES000576	2G32	-0.116144	0.454101	0.53961	0.309307	0.557609	-0.0670293	-0.402895	0.18208	0	#NA	#NA	#NA	#NA	#NA	#NA	#NA
PRES001066	2J32	-0.0197526	1.28011	1.63726	1.15523	1.83099	-1.75533	0.19808	0.618086	0	#NA	#NA	#NA	#NA	#NA	#NA	#NA
PRES001226	2L32	-0.0916736	0.275421	0.576045	0.354002	0.585994	-0.957244	-0.290811	0.0645334	0	#NA	#NA	#NA	#NA	#NA	#NA	#NA
PRES000436	2M32	-0.0680545	0.406714	0.733959	0.468462	0.641102	-1.09915	-0.219858	0.123311	0	#NA	#NA	#NA	#NA	#NA	#NA	#NA
PRES001076	2N32	-0.0408182	0.0726695	0.150967	0.0696963	0.144112	0.0724364	-0.136157	0.047558	0	#NA	#NA	#NA	#NA	#NA	#NA	#NA
PRES000596	2O32	0.0902566	0.0179387	0.185585	0.218466	0.239046	-0.370999	-0.294428	0.0122663	0	#NA	#NA	#NA	#NA	#NA	#NA	#NA
PRES001236	2P32	-0.0657139	0.00846174	0.118116	0.0331581	0.0796546	-0.0826279	-0.4444	-0.0504787	0	#NA	#NA	#NA	#NA	#NA	#NA	#NA
PRES001086	2R32	-0.0735869	-0.129711	0.0663985	-0.00246537	0.00156934	-0.194587	-0.456677	-0.112723	0	#NA	#NA	#NA	#NA	#NA	#NA	#NA
PRES000616	2W32	-0.0272	-0.267408	0.0192287	0.00819899	-0.0945911	-0.265812	-0.815064	-0.206093	0	#NA	#NA	#NA	#NA	#NA	#NA	#NA
PRES001106	2Z32	-0.075502	-0.3678	-0.10903	-0.161865	-0.365379	-0.284101	-0.471112	-0.262113	0	#NA	#NA	#NA	#NA	#NA	#NA	#NA
PRES000626	2AA32	0.0823836	-0.896921	-1.05188	-0.660416	-1.00379		-0.058997	-0.59827	0	#NA	#NA	#NA	#NA	#NA	#NA	#NA
PRES001266	2AB32	0.0185485	-1.12336	-1.19288	-0.849525	-1.13833		-0.34877	-0.772386	0	#NA	#NA	#NA	#NA	#NA	#NA	#NA
PRES001116	2AD32	0.037699	-1.03403	-1.0996	-0.776809	-1.0595	0.783228	0.0343285	-0.444955	0	#NA	#NA	#NA	#NA	#NA	#NA	#NA
PRES000007	2A33	-0.117527	-0.405467	-0.490947	-0.40818	-0.353385	0.837426	0.0190066	-0.131296	0	#NA	#NA	#NA	#NA	#NA	#NA	#NA
PRES000647	2B33	-0.0908224	1.20231	1.40989	0.945072	1.41848	-1.38489	-0.0617944	0.491178	0	#NA	#NA	#NA	#NA	#NA	#NA	#NA
PRES000167	2C33	-0.165084	1.31921	1.44543	0.879808	1.87865	-1.187	0.07826	0.607039	0	#NA	#NA	#NA	#NA	#NA	#NA	#NA
PRES000807	2D33	-0.0820983	1.16431	1.36967	0.949555	1.2872	-1.22647	-0.121026	0.477306	0	#NA	#NA	#NA	#NA	#NA	#NA	#NA
PRES000017	2E33	-0.0312429	1.39353	1.75003	1.20227	1.97222	-1.80414	-0.00687512	0.6394	0	#NA	#NA	#NA	#NA	#NA	#NA	#NA
PRES000657	2F33	-0.0465634	-0.430061	-0.544848	-0.444839	-0.584913	1.29576	-0.476277	-0.175964	0	#NA	#NA	#NA	#NA	#NA	#NA	#NA
PRES000027	2I33	-0.04401	1.05148	1.41247	0.959714	1.51789	-1.49439	0.255123	0.522611	0	#NA	#NA	#NA	#NA	#NA	#NA	#NA
PRES000667	2J33	-0.028264	0.94206	1.39535	0.973623	1.47408	-1.84834	-0.22173	0.383825	0	#NA	#NA	#NA	#NA	#NA	#NA	#NA
PRES000827	2L33	0.00280247	0.140679	-0.10103	-0.0609931	-0.0485615	0.836232	0.757149	0.21804	0	#NA	#NA	#NA	#NA	#NA	#NA	#NA
PRES000037	2M33	-0.0593304	0.880338	1.01534	0.675215	0.768348	-1.04755	-0.220356	0.28743	0	#NA	#NA	#NA	#NA	#NA	#NA	#NA
PRES000677	2N33	-0.0495424	0.169966	0.311441	0.179768	0.320634	-0.211175	-0.110212	0.0872684	0	#NA	#NA	#NA	#NA	#NA	#NA	#NA
PRES000197	2O33	0.180477	-0.334548	-0.36122	-0.0961998	-0.372111	0.520585	0.534298	0.010183	0	#NA	#NA	#NA	#NA	#NA	#NA	#NA
PRES000047	2Q33	-0.0127307	-0.0540254	0.101115	0.0640667	0.135823	-0.0976069	-0.390296	-0.0362365	0	#NA	#NA	#NA	#NA	#NA	#NA	#NA
PRES000687	2R33	-0.106568	0.0815705	0.27157	0.108085	0.119123	-0.420601	-0.350513	-0.0424762	0	#NA	#NA	#NA	#NA	#NA	#NA	#NA
PRES000847	2T33	-0.0633733	0.235868	0.506889	0.331329	0.429732	-0.723856	-0.552067	0.023503	0	#NA	#NA	#NA	#NA	#NA	#NA	#NA
PRES000057	2U33	-0.0510318	-0.190445	-0.239481	-0.205908	-0.209071	0.729862	-0.315677	-0.0688217	0	#NA	#NA	#NA	#NA	#NA	#NA	#NA
PRES000697	2V33	-0.136784	-0.0138802	-0.222869	-0.279639	-0.484479	0.92608	-0.428162	-0.0913905	0	#NA	#NA	#NA	#NA	#NA	#NA	#NA
PRES000707	2Z33	0.00450474	-1.20515	-1.27044	-0.919594	-1.22379		-0.46909	-0.847262	0	#NA	#NA	#NA	#NA	#NA	#NA	#NA
PRES000227	2AA33	0.0247192	-1.22778	-1.37202	-0.953987	-1.24116		-0.292881	-0.843852	0	#NA	#NA	#NA	#NA	#NA	#NA	#NA
PRES000867	2AB33	-0.059756	-0.546705	-0.393004	-0.344722	-0.531435	0.283788	-0.497498	-0.298476	0	#NA	#NA	#NA	#NA	#NA	#NA	#NA
PRES000077	2AC33	-0.0384776	-0.643499	-0.4486	-0.358559	-0.589639	0.273277	-0.753802	-0.365614	0	#NA	#NA	#NA	#NA	#NA	#NA	#NA
PRES000237	2AE33	0.154305	-0.258119	-0.285115	-0.114711	-0.257501	0.581626	0.113885	-0.00937574	0	#NA	#NA	#NA	#NA	#NA	#NA	#NA
PRES000877	2AF33	0.0306772	0.767494	0.454017	0.320636	0.796487	0.43353	1.07552	0.554051	0	#NA	#NA	#NA	#NA	#NA	#NA	#NA
PRES000327	2A34	-0.375208	-0.597984	-0.662805	-0.740987	-0.565735	0.998147	0.0233176	-0.274465	0	#NA	#NA	#NA	#NA	#NA	#NA	#NA
PRES000487	2C34	2.31278	-0.393621	-0.187729	1.64162	0.135543	0.362386	-0.822689	0.435471	0	#NA	#NA	#NA	#NA	#NA	#NA	#NA
PRES001127	2D34	-0.141465	1.31097	1.71524	1.09881	1.91326	-1.86663	0.098219	0.589773	0	#NA	#NA	#NA	#NA	#NA	#NA	#NA
PRES000337	2E34	-0.112101	1.44427	1.84597	1.23648	2.0793	-1.96068	0.014477	0.649674	0	#NA	#NA	#NA	#NA	#NA	#NA	#NA
PRES000977	2F34	-0.147423	-1.47801	-1.56721	-1.26275	-1.22434	1.89266	-0.0449335	-0.54743	0	#NA	#NA	#NA	#NA	#NA	#NA	#NA
PRES000497	2G34	0.0306772	0.206101	0.0770497	0.0822579	0.164565	0.350437	0.670523	0.225944	0	#NA	#NA	#NA	#NA	#NA	#NA	#NA
PRES001137	2H34	-0.0940142	1.74391	1.66224	1.12972	1.23923	-0.44051	-1.33261	0.558281	0	#NA	#NA	#NA	#NA	#NA	#NA	#NA
PRES000347	2I34	-0.138699	0.704351	0.961688	0.586371	1.04788	-0.935617	-0.146354	0.297089	0	#NA	#NA	#NA	#NA	#NA	#NA	#NA
PRES000987	2J34	-0.0303918	-1.9994	-1.88668	-1.37933	-1.28923	1.60654	-0.208263	-0.740965	0	#NA	#NA	#NA	#NA	#NA	#NA	#NA
PRES000357	2M34	-0.104228	0.238838	0.37644	0.183868	0.396584	-0.380764	-0.113431	0.0853297	0	#NA	#NA	#NA	#NA	#NA	#NA	#NA
PRES000997	2N34	-0.0974187	0.476915	0.770955	0.471249	0.68793	-1.07528	-0.153736	0.154374	0	#NA	#NA	#NA	#NA	#NA	#NA	#NA
PRES001007	2R34	-0.0397543	-0.676055	-0.534754	-0.413832	-0.551535	0.520272	-0.526894	-0.317508	0	#NA	#NA	#NA	#NA	#NA	#NA	#NA
PRES001167	2T34	0.0396141	-1.15545	-1.25393	-0.842103	-1.17431		-0.758588	-0.857462	0	#NA	#NA	#NA	#NA	#NA	#NA	#NA
PRES000377	2U34	-0.0157097	-0.462203	-0.393476	-0.287871	-0.480689	0.649974	-0.615313	-0.229327	0	#NA	#NA	#NA	#NA	#NA	#NA	#NA
PRES001017	2V34	0.0232297	2.22574	1.96982	1.42075	1.97639	-1.27896	1.9632	1.18574	0	#NA	#NA	#NA	#NA	#NA	#NA	#NA
PRES000537	2W34	-0.102738	0.0442942	0.451057	0.209159	0.204156	-0.983695	-0.48586	-0.094804	0	#NA	#NA	#NA	#NA	#NA	#NA	#NA
PRES001177	2X34	-0.088269	-0.482106	-0.316234	-0.309992	-0.414267	0.15853	-0.630437	-0.297539	0	#NA	#NA	#NA	#NA	#NA	#NA	#NA
PRES000387	2Y34	0.0951507	-0.723525	-0.553424	-0.325888	-0.680242	0.162118	-0.595445	-0.374465	0	#NA	#NA	#NA	#NA	#NA	#NA	#NA
PRES000547	2AA34	0.15622	-0.889976	-0.795473	-0.491409	-0.833691	0.827705	-0.3874	-0.344861	0	#NA	#NA	#NA	#NA	#NA	#NA	#NA
PRES001187	2AB34	0.0221658	-0.967834	-0.955248	-0.676508	-1.01555		-0.511019	-0.683999	0	#NA	#NA	#NA	#NA	#NA	#NA	#NA
PRES000397	2AC34	-0.0723102	-0.736921	-0.905016	-0.713867	-0.983052		-0.521576	-0.655457	0	#NA	#NA	#NA	#NA	#NA	#NA	#NA
PRES001037	2AD34	-0.0623094	-0.769659	-0.615137	-0.493947	-0.774723	0.596024	-0.498073	-0.373975	0	#NA	#NA	#NA	#NA	#NA	#NA	#NA
PRES000557	2AE34	0.093874	1.61058	1.35682	1.0071	1.60623	-0.450931	2.00996	1.03338	0	#NA	#NA	#NA	#NA	#NA	#NA	#NA
PRES001197	2AF34	-0.00656002	0.178971	-0.334679	-0.271053	-0.391637	1.41588	0.921004	0.21599	0	#NA	#NA	#NA	#NA	#NA	#NA	#NA
PRES000087	2A35	-0.424467	1.96563	1.21892	0.546836	0.654177	0.970371	3.03373	1.13789	0	#NA	#NA	#NA	#NA	#NA	#NA	#NA
PRES000247	2C35	-0.0750764	1.47615	1.72673	1.17994	1.91126	-1.49745	0.0316368	0.679027	0	#NA	#NA	#NA	#NA	#NA	#NA	#NA
PRES000887	2D35	-0.134656	-0.167601	-0.435589	-0.415806	-0.280597	1.42781	-0.107202	-0.0162342	0	#NA	#NA	#NA	#NA	#NA	#NA	#NA
PRES000097	2E35	0.22197	2.01245	1.75293	1.53855	1.29933	-0.192942	-1.63101	0.714468	0	#NA	#NA	#NA	#NA	#NA	#NA	#NA
PRES000737	2F35	-0.10061	1.12183	1.42065	0.914982	1.54331	-1.54201	0.114211	0.496051	0	#NA	#NA	#NA	#NA	#NA	#NA	#NA
PRES000107	2I35	-0.0291151	0.479382	0.439109	0.293793	0.574972	0.160096	0.237366	0.307943	0	#NA	#NA	#NA	#NA	#NA	#NA	#NA
PRES000747	2J35	-0.0227316	1.44653	1.50118	1.08587	1.24782	-1.39176	0.330478	0.599627	0	#NA	#NA	#NA	#NA	#NA	#NA	#NA
PRES000907	2L35	-0.128698	-0.37788	-0.598209	-0.506374	-0.456863	1.40284	-0.0232908	-0.0983532	0	#NA	#NA	#NA	#NA	#NA	#NA	#NA
PRES000757	2N35	-0.103164	-0.415462	-0.645762	-0.535283	-0.554357	1.58247	0.0106272	-0.0944192	0	#NA	#NA	#NA	#NA	#NA	#NA	#NA
PRES000277	2O35	-0.0880562	0.401082	0.545606	0.319335	0.205454	-0.582636	-0.681035	0.017107	0	#NA	#NA	#NA	#NA	#NA	#NA	#NA
PRES000127	2Q35	-0.112101	-0.199247	-0.0338209	-0.126577	0.0135585	0.0802078	-0.323993	-0.100282	0	#NA	#NA	#NA	#NA	#NA	#NA	#NA
PRES000767	2R35	-0.0629477	-0.235652	-0.0795188	-0.0940324	-0.00340248	0.141342	-0.603013	-0.133889	0	#NA	#NA	#NA	#NA	#NA	#NA	#NA
PRES000287	2S35	-0.0603943	-0.0641902	-0.0323979	-0.0525538	-0.256233	0.281717	-0.4912	-0.0964646	0	#NA	#NA	#NA	#NA	#NA	#NA	#NA
PRES000137	2U35	-0.0137947	0.0950228	0.34498	0.246892	0.210888	-0.729072	-0.0496272	0.0150413	0	#NA	#NA	#NA	#NA	#NA	#NA	#NA
PRES000777	2V35	0.45667	1.12085	0.124954	0.81755	-0.192422		2.59447	0.820346	0	#NA	#NA	#NA	#NA	#NA	#NA	#NA
PRES000297	2W35	-0.0431588	0.230754	0.243584	0.145603	-0.248282	0.39631	-0.514762	0.030007	0	#NA	#NA	#NA	#NA	#NA	#NA	#NA
PRES000937	2X35	0.153028	-0.552002	-0.288525	-0.110115	-0.315445	-0.0268667	-0.429545	-0.22421	0	#NA	#NA	#NA	#NA	#NA	#NA	#NA
PRES000787	2Z35	28.846	-2.47461	-2.09619	20.6637	-0.34419	1.87173	-1.29665	6.45282	2	#NA	#NA	#NA	#NA	#NA	#NA	#NA
PRES000307	2AA35	0.684349	-0.849118	-0.488247	0.207661	-0.432416	0.285709	-1.12619	-0.245465	0	#NA	#NA	#NA	#NA	#NA	#NA	#NA
PRES000947	2AB35	0.0253576	-0.510533	-0.500123	-0.345669	-0.586164	0.962241	-0.786677	-0.248795	0	#NA	#NA	#NA	#NA	#NA	#NA	#NA
PRES000797	2AD35	-0.075502	-1.20226	-1.41508	-1.11899	-1.28028		-0.438348	-0.921744	0	#NA	#NA	#NA	#NA	#NA	#NA	#NA
PRES000317	2AE35	0.177924	-0.316866	-0.506518	-0.238494	-0.350638	1.23497	-0.0659112	-0.009362	0	#NA	#NA	#NA	#NA	#NA	#NA	#NA
PRES000407	2A36	-0.0569898	0.0169891	-0.036675	0.0363607	0.140103	0.257741	0.603672	0.137314	0	#NA	#NA	#NA	#NA	#NA	#NA	#NA
PRES000567	2C36	-0.181468	1.25836	1.44848	0.882575	1.69248	-1.14035	-0.0476329	0.558921	0	#NA	#NA	#NA	#NA	#NA	#NA	#NA
PRES001207	2D36	-0.22211	1.5942	1.80531	1.12833	2.23582	-1.79637	0.349279	0.727779	0	#NA	#NA	#NA	#NA	#NA	#NA	#NA
PRES000417	2E36	-0.166786	1.2816	1.52621	0.95157	1.75125	-1.42316	0.11173	0.576058	0	#NA	#NA	#NA	#NA	#NA	#NA	#NA
PRES001057	2F36	-0.13189	1.30352	1.55413	1.01667	1.72192	-1.32084	0.128547	0.610293	0	#NA	#NA	#NA	#NA	#NA	#NA	#NA
PRES000577	2G36	-0.00209156	0.956503	1.15907	0.822359	0.982446	-1.069	-0.406346	0.348991	0	#NA	#NA	#NA	#NA	#NA	#NA	#NA
PRES000427	2I36	-0.142742	0.19209	0.17038	0.0196864	0.194621	0.281952	-0.257706	0.065469	0	#NA	#NA	#NA	#NA	#NA	#NA	#NA
PRES000587	2K36	-0.0180503	-1.65608	-1.66646	-1.21102	-1.28742	1.83372	-0.223859	-0.604166	0	#NA	#NA	#NA	#NA	#NA	#NA	#NA
PRES001227	2L36	-0.0938014	0.816928	1.12619	0.713969	1.32706	-1.03288	0.13336	0.427261	0	#NA	#NA	#NA	#NA	#NA	#NA	#NA
PRES001077	2N36	-0.112952	0.0151038	0.0860959	-0.0137192	0.201971	0.279103	-0.185604	0.0385712	0	#NA	#NA	#NA	#NA	#NA	#NA	#NA
PRES000597	2O36	-0.0929503	0.214102	0.35532	0.164522	0.379076	-0.461854	-0.0987963	0.0656314	0	#NA	#NA	#NA	#NA	#NA	#NA	#NA
PRES001237	2P36	-0.0631605	-0.670329	-0.743036	-0.605328	-0.619839	1.17545	-0.0159301	-0.220311	0	#NA	#NA	#NA	#NA	#NA	#NA	#NA
PRES000447	2Q36	-0.121038	-0.0979963	0.161671	0.0126806	0.0646636	-0.475726	-0.451996	-0.129677	0	#NA	#NA	#NA	#NA	#NA	#NA	#NA
PRES001087	2R36	-0.133379	-0.278466	-0.112587	-0.211324	-0.180304	0.0533011	-0.484534	-0.19247	0	#NA	#NA	#NA	#NA	#NA	#NA	#NA
PRES000607	2S36	-0.0735869	0.804305	0.719864	0.475578	0.845575	0.315073	-0.957039	0.304253	0	#NA	#NA	#NA	#NA	#NA	#NA	#NA
PRES001247	2T36	0.0353584	-0.535109	-0.429621	-0.278647	-0.461422	0.507815	-0.28018	-0.205972	0	#NA	#NA	#NA	#NA	#NA	#NA	#NA
PRES000457	2U36	0.0866393	-0.469534	-0.593219	-0.353297	-0.576136	1.0308	0.646105	-0.0326624	0	#NA	#NA	#NA	#NA	#NA	#NA	#NA
PRES001257	2X36	-0.0791193	-0.724407	-0.940851	-0.750828	-0.972216		-0.289497	-0.626153	0	#NA	#NA	#NA	#NA	#NA	#NA	#NA
PRES001107	2Z36	0.43752	-0.636028	-0.384117	0.0498667	-0.469767	0.123215	-0.639448	-0.216966	0	#NA	#NA	#NA	#NA	#NA	#NA	#NA
PRES000627	2AA36	0.40922	-1.2738	-1.13147	-0.505617	-0.965126	1.35221	-0.619875	-0.390637	0	#NA	#NA	#NA	#NA	#NA	#NA	#NA
PRES001267	2AB36	-0.00060207	-0.646109	-0.517729	-0.386477	-0.647998	0.460968	-0.677411	-0.345051	0	#NA	#NA	#NA	#NA	#NA	#NA	#NA
PRES000477	2AC36	-0.0323069	-0.683969	-0.70633	-0.534589	-0.701443	1.15586	-0.556376	-0.294165	0	#NA	#NA	#NA	#NA	#NA	#NA	#NA
PRES000637	2AE36	0.13026	3.26994	3.0424	2.24091	3.2698	-1.68842	3.14421	1.91559	0	#NA	#NA	#NA	#NA	#NA	#NA	#NA
PRES001277	2AF36	0.024932	-1.17009	-1.37631	-0.984177	-1.191		0.373569	-0.720513	0	#NA	#NA	#NA	#NA	#NA	#NA	#NA
PRES000008	2A37	-0.346801	-0.269134	-0.40357	-0.523057	-0.276238	1.01091	0.452017	-0.0508395	0	#NA	#NA	#NA	#NA	#NA	#NA	#NA
PRES000648	2B37	-0.152423	0.6431	0.450738	0.200523	0.718462	0.483183	0.55741	0.414428	0	#NA	#NA	#NA	#NA	#NA	#NA	#NA
PRES000808	2D37	-0.115293	0.73804	0.599701	0.366758	0.915584	-0.010533	0.949158	0.491917	0	#NA	#NA	#NA	#NA	#NA	#NA	#NA
PRES000018	2E37	-0.0603943	1.58784	1.80349	1.24706	2.16812	-1.37985	0.638324	0.857797	0	#NA	#NA	#NA	#NA	#NA	#NA	#NA
PRES000658	2F37	-0.0220932	1.62826	1.68582	1.17304	1.82683	-1.07727	0.858631	0.867602	0	#NA	#NA	#NA	#NA	#NA	#NA	#NA
PRES000178	2G37	-0.041563	0.5798	0.327863	0.205833	0.693394	0.155473	1.83814	0.536991	0	#NA	#NA	#NA	#NA	#NA	#NA	#NA
PRES000818	2H37	-0.111888	1.05037	1.35646	0.874541	1.52341	-1.36086	0.0420146	0.482006	0	#NA	#NA	#NA	#NA	#NA	#NA	#NA
PRES000028	2I37	-0.11742	0.379689	0.559613	0.310645	0.941085	-0.266713	-0.0377511	0.252735	0	#NA	#NA	#NA	#NA	#NA	#NA	#NA
PRES000668	2J37	0.0942995	0.0126822	-0.470094	-0.251765	-0.302544	1.21404	1.31038	0.229571	0	#NA	#NA	#NA	#NA	#NA	#NA	#NA
PRES000038	2M37	-0.104015	0.154546	0.388813	0.176357	0.38116	-0.623897	-0.322858	0.007158	0	#NA	#NA	#NA	#NA	#NA	#NA	#NA
PRES000678	2N37	-0.119335	0.406452	0.748422	0.435108	0.749969	-0.98733	-0.214392	0.145556	0	#NA	#NA	#NA	#NA	#NA	#NA	#NA
PRES000198	2O37	-0.0397543	-0.232524	-0.0899342	-0.0911817	-0.0351683	0.197122	-0.106082	-0.056789	0	#NA	#NA	#NA	#NA	#NA	#NA	#NA
PRES000838	2P37	0.0734467	-0.494407	-0.611521	-0.373381	-0.615081	1.29127	-0.169517	-0.128456	0	#NA	#NA	#NA	#NA	#NA	#NA	#NA
PRES000048	2Q37	-0.0957164	0.705994	0.972853	0.640223	0.855505	-0.882592	-0.823451	0.196117	0	#NA	#NA	#NA	#NA	#NA	#NA	#NA
PRES000688	2R37	-0.112101	-0.198234	-0.0583278	-0.140208	-0.139686	-0.026477	-0.324847	-0.14284	0	#NA	#NA	#NA	#NA	#NA	#NA	#NA
PRES000208	2S37	-0.127421	-0.113592	0.0254321	-0.0869007	-0.0637719	0.00198741	-0.425388	-0.112808	0	#NA	#NA	#NA	#NA	#NA	#NA	#NA
PRES000848	2T37	-0.144231	0.112945	0.4223	0.176837	0.371726	-0.840813	-0.162821	-0.00915104	0	#NA	#NA	#NA	#NA	#NA	#NA	#NA
PRES000058	2U37	0.474119	-1.2763	-1.39099	-0.445639	-1.22046		-0.333052	-0.698721	0	#NA	#NA	#NA	#NA	#NA	#NA	#NA
PRES000698	2V37	-0.0197526	-0.604682	-0.396595	-0.314338	-0.357227	0.40555	-0.449921	-0.248138	0	#NA	#NA	#NA	#NA	#NA	#NA	#NA
PRES000218	2W37	-0.069544	-0.701269	-0.67759	-0.533714	-0.76081	0.75992	-0.225996	-0.315572	0	#NA	#NA	#NA	#NA	#NA	#NA	#NA
PRES000068	2Y37	0.0211019	-0.861524	-0.971296	-0.682778	-0.975305	1.27849	-0.234858	-0.346595	0	#NA	#NA	#NA	#NA	#NA	#NA	#NA
PRES000868	2AB37	0.035784	-0.978062	-0.980279	-0.691046	-0.895012	0.635319	-0.329056	-0.457479	0	#NA	#NA	#NA	#NA	#NA	#NA	#NA
PRES000078	2AC37	-0.0142202	-1.23633	-1.39906	-1.04349	-1.24909		-0.249477	-0.865277	0	#NA	#NA	#NA	#NA	#NA	#NA	#NA
PRES000878	2AF37	0.163241	2.04966	1.83893	1.41438	2.18009	-0.898337	1.48673	1.17639	0	#NA	#NA	#NA	#NA	#NA	#NA	#NA
PRES000328	2A38	-0.400423	-0.624336	-1.11198	-1.01044	-0.939631	1.61249	1.87804	-0.0851838	0	#NA	#NA	#NA	#NA	#NA	#NA	#NA
PRES001128	2D38	-0.190192	1.30747	1.50897	0.925594	1.72556	-1.28571	-0.0207349	0.56728	0	#NA	#NA	#NA	#NA	#NA	#NA	#NA
PRES000338	2E38	-0.148912	1.37063	1.27578	0.795093	1.64227	-0.351578	0.506162	0.727062	0	#NA	#NA	#NA	#NA	#NA	#NA	#NA
PRES001138	2H38	-0.107632	0.526695	0.808472	0.474095	0.851117	-0.96751	-0.21649	0.195535	0	#NA	#NA	#NA	#NA	#NA	#NA	#NA
PRES000508	2K38	-0.0293279	0.216899	0.0121253	0.00541465	0.156479	0.790107	0.119667	0.181623	0	#NA	#NA	#NA	#NA	#NA	#NA	#NA
PRES001148	2L38	-0.125081	0.549674	0.714573	0.403313	0.654846	-0.533099	-0.0459445	0.231183	0	#NA	#NA	#NA	#NA	#NA	#NA	#NA
PRES000998	2N38	0.0389757	-0.640542	-0.799092	-0.554306	-0.755642	1.56571	-0.354211	-0.214158	0	#NA	#NA	#NA	#NA	#NA	#NA	#NA
PRES000518	2O38	-0.0793321	0.748372	0.929901	0.616514	0.752591	-1.16595	-0.170895	0.233029	0	#NA	#NA	#NA	#NA	#NA	#NA	#NA
PRES001158	2P38	-0.088269	0.145972	0.335016	0.169638	0.241429	-0.341652	-0.579566	-0.0167759	0	#NA	#NA	#NA	#NA	#NA	#NA	#NA
PRES000368	2Q38	-0.0325196	0.309512	0.256769	0.197761	-0.138071	-0.0170418	-0.9729	-0.0566412	0	#NA	#NA	#NA	#NA	#NA	#NA	#NA
PRES001008	2R38	-0.0186887	-0.435137	-0.220121	-0.164584	-0.226039	0.0908468	-0.420168	-0.199127	0	#NA	#NA	#NA	#NA	#NA	#NA	#NA
PRES001168	2T38	-0.053798	-0.294109	-0.00239796	-0.041824	-0.12971	-0.503244	-0.527066	-0.221736	0	#NA	#NA	#NA	#NA	#NA	#NA	#NA
PRES000378	2U38	0.0125905	-0.393881	-0.327145	-0.218288	-0.316001	0.496443	-0.13652	-0.126114	0	#NA	#NA	#NA	#NA	#NA	#NA	#NA
PRES001018	2V38	0.130047	-2.18961	-2.04967	-1.41277	-1.41		-0.18175	-1.18562	0	#NA	#NA	#NA	#NA	#NA	#NA	#NA
PRES000538	2W38	-0.0384776	-0.611786	-0.589532	-0.465033	-0.623698	0.918674	-0.0925081	-0.214623	0	#NA	#NA	#NA	#NA	#NA	#NA	#NA
PRES001178	2X38	0.00939877	0.21127	-0.32002	-0.155042	-0.228063	1.55239	0.829685	0.271375	0	#NA	#NA	#NA	#NA	#NA	#NA	#NA
PRES000388	2Y38	0.120898	-0.816282	-0.477777	-0.100046	-0.0726254	0.367603	-0.457295	-0.205075	0	#NA	#NA	#NA	#NA	#NA	#NA	#NA
PRES001028	2Z38	0.0208891	-0.684499	-0.522655	-0.361049	-0.648366	0.410088	-0.435393	-0.317284	0	#NA	#NA	#NA	#NA	#NA	#NA	#NA
PRES000548	2AA38	-0.126996	-0.636097	-0.416857	-0.413179	-0.541	0.188885	-0.537188	-0.354633	0	#NA	#NA	#NA	#NA	#NA	#NA	#NA
PRES001188	2AB38	0.075149	-0.939533	-0.939233	-0.649576	-0.867316	1.23078	-0.372769	-0.351785	0	#NA	#NA	#NA	#NA	#NA	#NA	#NA
PRES000398	2AC38	0.129196	-1.63782	-1.65145	-1.12213	-1.32669		-0.418145	-1.00451	0	#NA	#NA	#NA	#NA	#NA	#NA	#NA
PRES001038	2AD38	-0.0310302	-0.533496	-0.418907	-0.363411	-0.409057	0.543929	-0.597186	-0.258451	0	#NA	#NA	#NA	#NA	#NA	#NA	#NA
PRES001198	2AF38	0.174732	0.13946	0.00718318	0.144236	-0.0451937	0.618124	0.169468	0.172573	0	#NA	#NA	#NA	#NA	#NA	#NA	#NA
PRES000728	2B39	-0.132634	0.865035	0.55747	0.303513	0.819222	0.340267	2.04825	0.685874	0	#NA	#NA	#NA	#NA	#NA	#NA	#NA
PRES000888	2D39	-0.177	0.699484	0.512001	0.26417	0.116227	-0.418494	-0.47736	0.0741469	0	#NA	#NA	#NA	#NA	#NA	#NA	#NA
PRES000098	2E39	-0.187852	1.21442	1.33142	0.816755	1.51706	-0.806297	0.85953	0.677863	0	#NA	#NA	#NA	#NA	#NA	#NA	#NA
PRES000258	2G39	-0.16019	0.56269	0.710879	0.374795	0.686016	-0.440366	-0.209358	0.217781	0	#NA	#NA	#NA	#NA	#NA	#NA	#NA
PRES000898	2H39	-0.148487	-0.403445	-0.697182	-0.629131	-0.58863	1.75524	-0.0480327	-0.108524	0	#NA	#NA	#NA	#NA	#NA	#NA	#NA
PRES000108	2I39	0.0570623	0.768122	1.04699	0.76255	1.1269	-0.959334	-0.173166	0.37559	0	#NA	#NA	#NA	#NA	#NA	#NA	#NA
PRES000748	2J39	0.0870649	1.42048	1.35265	1.07984	0.559487	-0.368918	-0.57414	0.508067	0	#NA	#NA	#NA	#NA	#NA	#NA	#NA
PRES000118	2M39	-0.135294	0.0788449	0.320157	0.122809	0.309459	-0.426599	-0.455813	-0.0266338	0	#NA	#NA	#NA	#NA	#NA	#NA	#NA
PRES000758	2N39	-0.110824	0.0898867	0.267431	0.109231	0.224127	-0.344988	-0.264743	-0.00426838	0	#NA	#NA	#NA	#NA	#NA	#NA	#NA
PRES000918	2P39	-0.0974187	-0.581905	-0.684898	-0.592977	-0.61548	1.32374	-0.193342	-0.206041	0	#NA	#NA	#NA	#NA	#NA	#NA	#NA
PRES000128	2Q39	-0.114441	-0.265702	-0.0743271	-0.145187	-0.0438689	0.0354482	-0.539542	-0.163946	0	#NA	#NA	#NA	#NA	#NA	#NA	#NA
PRES000288	2S39	-0.0731614	-0.0726999	-0.0866936	-0.106976	-0.0874915	0.575194	-0.872421	-0.103464	0	#NA	#NA	#NA	#NA	#NA	#NA	#NA
PRES000138	2U39	-0.157637	-0.208214	-0.0967649	-0.196806	-0.20892	0.300273	-0.474594	-0.148952	0	#NA	#NA	#NA	#NA	#NA	#NA	#NA
PRES000298	2W39	0.0438698	-1.11941	-1.10534	-0.742317	-1.01717		-0.0714825	-0.668641	0	#NA	#NA	#NA	#NA	#NA	#NA	#NA
PRES000938	2X39	0.156858	-0.597951	-0.725697	-0.448546	-0.723717	1.29298	-0.366114	-0.201741	0	#NA	#NA	#NA	#NA	#NA	#NA	#NA
PRES000788	2Z39	0.0294005	-0.948505	-0.916715	-0.637908	-0.922516	1.13881	-0.383438	-0.377267	0	#NA	#NA	#NA	#NA	#NA	#NA	#NA
PRES000308	2AA39	0.0119522	-1.17798	-1.19785	-0.862195	-1.11399	1.25032	-0.157395	-0.463875	0	#NA	#NA	#NA	#NA	#NA	#NA	#NA
PRES000948	2AB39	-0.0444355	-0.698565	-0.426721	-0.361528	-0.571053	0.0499298	-0.502043	-0.364916	0	#NA	#NA	#NA	#NA	#NA	#NA	#NA
PRES000158	2AC39	-0.0808216	-0.561519	-0.47487	-0.425022	-0.595488	0.504917	-0.552283	-0.312155	0	#NA	#NA	#NA	#NA	#NA	#NA	#NA
PRES000798	2AD39	-0.0540108	-1.39107	-1.42532	-1.07647	-1.21712	1.52836	-0.347315	-0.568991	0	#NA	#NA	#NA	#NA	#NA	#NA	#NA
PRES000318	2AE39	2.17862	-2.46411	-2.26071	0.0856626	-1.43796	1.81718	-0.886864	-0.424025	0	#NA	#NA	#NA	#NA	#NA	#NA	#NA
PRES000958	2AF39	0.109407	-0.151154	-0.221172	-0.100277	-0.148826	0.673667	0.0197011	0.0259065	0	#NA	#NA	#NA	#NA	#NA	#NA	#NA
PRES000408	2A40	-0.273497	2.01468	0.959016	0.503848	1.30168	0.761044	4.81467	1.44021	1	#NA	#NA	#NA	#NA	#NA	#NA	#NA
PRES000568	2C40	-0.0516702	0.997404	1.09708	0.777306	1.0671	-1.03161	0.556194	0.4874	0	#NA	#NA	#NA	#NA	#NA	#NA	#NA
PRES001208	2D40	-0.224451	1.54343	1.72737	1.07619	2.11913	-1.48885	0.754391	0.786745	0	#NA	#NA	#NA	#NA	#NA	#NA	#NA
PRES000418	2E40	-0.20147	1.26123	1.4411	0.881772	1.66605	-1.11112	0.331667	0.609891	0	#NA	#NA	#NA	#NA	#NA	#NA	#NA
PRES001058	2F40	-0.148274	1.66848	1.83718	1.17598	1.93003	-1.38785	0.433974	0.787074	0	#NA	#NA	#NA	#NA	#NA	#NA	#NA
PRES000578	2G40	-0.146146	1.118	1.39967	0.87597	1.55243	-1.33896	-0.201795	0.465595	0	#NA	#NA	#NA	#NA	#NA	#NA	#NA
PRES001218	2H40	-0.0780554	0.974337	0.962253	0.591536	0.904514	-0.378865	0.0208154	0.428076	0	#NA	#NA	#NA	#NA	#NA	#NA	#NA
PRES000428	2I40	-0.112314	1.39824	1.69383	1.10746	1.84637	-1.50232	0.212916	0.663453	0	#NA	#NA	#NA	#NA	#NA	#NA	#NA
PRES001068	2J40	0.0176973	-1.18297	-1.29287	-0.940407	-1.14165		-0.0567351	-0.766156	0	#NA	#NA	#NA	#NA	#NA	#NA	#NA
PRES001228	2L40	-0.0903969	0.664848	0.944858	0.605733	1.02387	-1.065	-0.166575	0.273905	0	#NA	#NA	#NA	#NA	#NA	#NA	#NA
PRES000438	2M40	2.14426	-0.435495	-0.0414651	1.58004	0.07207	-0.549555	-0.884464	0.269342	0	#NA	#NA	#NA	#NA	#NA	#NA	#NA
PRES001078	2N40	-0.0869923	0.270362	0.500918	0.280506	0.427393	-0.620921	-0.161584	0.0870974	0	#NA	#NA	#NA	#NA	#NA	#NA	#NA
PRES000448	2Q40	0.134516	0.146789	-0.324958	-0.0919305	-0.389049	1.57268	1.3611	0.344164	0	#NA	#NA	#NA	#NA	#NA	#NA	#NA
PRES001248	2T40	0.0566368	0.333342	-0.278505	-0.00107314	-0.691356		0.982103	0.066858	0	#NA	#NA	#NA	#NA	#NA	#NA	#NA
PRES001098	2V40	-0.0123052	-0.274094	-0.0844927	-0.0673579	-0.140393	-0.0953803	-0.225766	-0.128541	0	#NA	#NA	#NA	#NA	#NA	#NA	#NA
PRES000618	2W40	-0.0454995	-0.377332	-0.150392	-0.148894	-0.200291	-0.0995432	-0.419563	-0.205931	0	#NA	#NA	#NA	#NA	#NA	#NA	#NA
PRES001258	2X40	-0.0838006	-1.16457	-1.28113	-0.999019	-1.10248	2.94157	-0.267435	-0.27955	0	#NA	#NA	#NA	#NA	#NA	#NA	#NA
PRES000468	2Y40	0.0713189	-0.470627	-0.272981	-0.130021	-0.286421	0.221423	-0.752347	-0.231379	0	#NA	#NA	#NA	#NA	#NA	#NA	#NA
PRES000628	2AA40	0.0555729	-0.921177	-1.02314	-0.670623	-0.967644	1.64124	-0.0879472	-0.28196	0	#NA	#NA	#NA	#NA	#NA	#NA	#NA
PRES001268	2AB40	-0.0248594	-0.52901	-0.325535	-0.253834	-0.598471	0.176937	-0.793026	-0.3354	0	#NA	#NA	#NA	#NA	#NA	#NA	#NA
PRES000478	2AC40	0.0345073	-0.497471	-0.362898	-0.226917	-0.427018	0.341259	-0.458504	-0.228149	0	#NA	#NA	#NA	#NA	#NA	#NA	#NA
PRES000649	2B41	-0.14838	0.547836	0.212682	0.0658517	0.628318	0.619455	1.82977	0.536505	0	#NA	#NA	#NA	#NA	#NA	#NA	#NA
PRES000169	2C41	-0.116144	1.75519	1.77271	1.17951	2.05558	-1.17218	0.858011	0.904669	0	#NA	#NA	#NA	#NA	#NA	#NA	#NA
PRES000809	2D41	-0.0697568	1.68313	1.79166	1.22091	2.01338	-1.55316	0.308987	0.770736	0	#NA	#NA	#NA	#NA	#NA	#NA	#NA
PRES000179	2G41	-0.121251	1.03495	1.16054	0.732073	1.38118	-0.769222	0.109304	0.503938	0	#NA	#NA	#NA	#NA	#NA	#NA	#NA
PRES000029	2I41	-0.091248	0.811383	1.03414	0.654361	1.10515	-1.03908	-0.282467	0.313177	0	#NA	#NA	#NA	#NA	#NA	#NA	#NA
PRES000669	2J41	-0.0969931	0.705773	0.927864	0.584214	1.03461	-0.902616	-0.13765	0.302172	0	#NA	#NA	#NA	#NA	#NA	#NA	#NA
PRES000829	2L41	-0.135507	0.114091	0.317343	0.114296	0.302738	-0.409913	-0.514297	-0.0301783	0	#NA	#NA	#NA	#NA	#NA	#NA	#NA
PRES000039	2M41	-0.0140075	-0.951891	-1.10866	-0.794538	-0.965132	1.89806	-0.164432	-0.300085	0	#NA	#NA	#NA	#NA	#NA	#NA	#NA
PRES000679	2N41	-0.125932	0.549029	0.800388	0.468166	0.810519	-0.849895	-0.229303	0.203282	0	#NA	#NA	#NA	#NA	#NA	#NA	#NA
PRES000199	2O41	-0.0859284	0.406023	0.722312	0.445292	0.632056	-0.989799	-0.133222	0.14239	0	#NA	#NA	#NA	#NA	#NA	#NA	#NA
PRES000839	2P41	-0.0799704	-0.0766093	0.000134453	-0.0624169	0.0124106	0.208298	-0.276151	-0.0391865	0	#NA	#NA	#NA	#NA	#NA	#NA	#NA
PRES000689	2R41	-0.170616	0.220545	0.392531	0.135215	0.399143	-0.475686	-0.0207177	0.0686305	0	#NA	#NA	#NA	#NA	#NA	#NA	#NA
PRES000059	2U41	-0.108909	0.0888841	0.347363	0.167585	0.353056	-0.498011	-0.581	-0.0330045	0	#NA	#NA	#NA	#NA	#NA	#NA	#NA
PRES000699	2V41	-0.104015	-0.800083	-0.794156	-0.638104	-0.772934	1.12145	-0.276636	-0.323496	0	#NA	#NA	#NA	#NA	#NA	#NA	#NA
PRES000219	2W41	-0.0689057	-1.00672	-1.16122	-0.870727	-1.02501	4.61555	-0.0240981	0.065553	1	#NA	#NA	#NA	#NA	#NA	#NA	#NA
PRES000859	2X41	0.0581263	-1.12848	-1.22471	-0.842981	-1.0624		-0.323555	-0.754	0	#NA	#NA	#NA	#NA	#NA	#NA	#NA
PRES000709	2Z41	0.0696166	-1.22184	-1.3427	-0.880633	-1.18781		0.0478015	-0.752594	0	#NA	#NA	#NA	#NA	#NA	#NA	#NA
PRES000869	2AB41	-0.0495424	-1.01925	-0.802028	-0.642692	-0.899125	0.479581	-0.558493	-0.498793	0	#NA	#NA	#NA	#NA	#NA	#NA	#NA
PRES000079	2AC41	0.0438698	-0.727113	-0.63893	-0.430463	-0.62907	0.858331	-0.620538	-0.306273	0	#NA	#NA	#NA	#NA	#NA	#NA	#NA
PRES000719	2AD41	-0.080396	-0.408842	-0.272235	-0.273073	-0.392086	0.333836	-0.391472	-0.212038	0	#NA	#NA	#NA	#NA	#NA	#NA	#NA
PRES000329	2A42	-0.335843	-0.219549	-0.35478	-0.465036	-0.400742	0.809337	0.212621	-0.107713	0	#NA	#NA	#NA	#NA	#NA	#NA	#NA
PRES000489	2C42	0.011101	1.63555	1.69094	1.23668	2.04146	-1.2134	0.922833	0.903597	0	#NA	#NA	#NA	#NA	#NA	#NA	#NA
PRES001129	2D42	-0.0763531	2.03858	2.01951	1.38228	2.47046	-1.45827	1.25114	1.08962	0	#NA	#NA	#NA	#NA	#NA	#NA	#NA
PRES000339	2E42	-0.0650756	2.31101	2.66318	1.86046	2.95793	-2.74691	-0.270894	0.958529	0	#NA	#NA	#NA	#NA	#NA	#NA	#NA
PRES001139	2H42	0.0317411	-0.646037	-0.665892	-0.458643	-0.642888	0.862176	0.0705255	-0.207003	0	#NA	#NA	#NA	#NA	#NA	#NA	#NA
PRES001149	2L42	0.000887416	-0.564779	-0.862728	-0.593798	-0.868714	1.81758	0.116156	-0.136485	0	#NA	#NA	#NA	#NA	#NA	#NA	#NA
PRES000999	2N42	-0.0620966	-0.228453	-0.127503	-0.139541	-0.1483	0.26918	-0.474966	-0.13024	0	#NA	#NA	#NA	#NA	#NA	#NA	#NA
PRES000519	2O42	-0.0367753	0.193687	0.402455	0.224332	0.365655	-0.543249	-0.38475	0.0316221	0	#NA	#NA	#NA	#NA	#NA	#NA	#NA
PRES001159	2P42	-0.258922	0.162406	0.376217	0.0274138	0.368915	-0.406093	-0.453709	-0.026253	0	#NA	#NA	#NA	#NA	#NA	#NA	#NA
PRES000369	2Q42	0.120898	-1.63821	-1.65138	-1.10326	-1.29199	1.77575	0.00483796	-0.54048	0	#NA	#NA	#NA	#NA	#NA	#NA	#NA
PRES001009	2R42	-0.131039	0.0186805	0.215896	0.0306176	0.195297	-0.370927	-0.322176	-0.05195	0	#NA	#NA	#NA	#NA	#NA	#NA	#NA
PRES000529	2S42	-0.0763531	-0.391351	-0.43246	-0.390835	-0.711336		-0.476413	-0.413125	0	#NA	#NA	#NA	#NA	#NA	#NA	#NA
PRES000379	2U42	-0.0610327	-0.233447	-0.169962	-0.165141	-0.338603	0.259089	-0.502311	-0.173058	0	#NA	#NA	#NA	#NA	#NA	#NA	#NA
PRES001019	2V42	-0.116144	0.224734	0.642389	0.348316	0.717653	-1.02904	-0.021479	0.10949	0	#NA	#NA	#NA	#NA	#NA	#NA	#NA
PRES001179	2X42	-0.0810344	-0.393304	-0.138045	-0.178012	-0.233611	-0.213041	-0.397018	-0.233438	0	#NA	#NA	#NA	#NA	#NA	#NA	#NA
PRES000389	2Y42	-0.0425205	0.0119033	-0.128214	-0.1072	-0.453103	0.727853	-0.420528	-0.0588298	0	#NA	#NA	#NA	#NA	#NA	#NA	#NA
PRES001029	2Z42	-0.0191143	-0.72577	-0.716207	-0.546252	-0.633927	1.09467	-0.461884	-0.286926	0	#NA	#NA	#NA	#NA	#NA	#NA	#NA
PRES000549	2AA42	-0.00315548	-0.796025	-0.698959	-0.520102	-0.713644	0.787545	-0.489936	-0.347754	0	#NA	#NA	#NA	#NA	#NA	#NA	#NA
PRES001189	2AB42	-0.0701824	-0.899868	-0.907954	-0.729556	-0.95406	1.35674	-0.333939	-0.362688	0	#NA	#NA	#NA	#NA	#NA	#NA	#NA
PRES000399	2AC42	0.0942995	-1.27298	-1.27038	-0.86393	-1.16439		-0.475843	-0.825537	0	#NA	#NA	#NA	#NA	#NA	#NA	#NA
PRES001199	2AF42	0.000461849	-0.906185	-1.10307	-0.798143	-0.983898	1.6255	0.0806836	-0.297807	0	#NA	#NA	#NA	#NA	#NA	#NA	#NA
PRES000729	2B43	-0.110399	0.706421	0.435405	0.272856	0.562183	0.295561	1.84939	0.573059	0	#NA	#NA	#NA	#NA	#NA	#NA	#NA
PRES000259	2G43	-0.0535852	0.897026	1.42592	0.987026	1.51746	-1.61015	-0.508246	0.379351	0	#NA	#NA	#NA	#NA	#NA	#NA	#NA
PRES000899	2H43	-0.0574154	0.827659	1.09158	0.73948	1.22117	-1.07527	-0.0600889	0.383874	0	#NA	#NA	#NA	#NA	#NA	#NA	#NA
PRES000749	2J43	0.0142928	1.14625	1.27567	0.9155	1.42357	-0.921062	0.0944371	0.564095	0	#NA	#NA	#NA	#NA	#NA	#NA	#NA
PRES000269	2K43	-0.0146458	0.601997	0.413162	0.292958	-0.221491		-1.66489	-0.0988176	0	#NA	#NA	#NA	#NA	#NA	#NA	#NA
PRES000119	2M43	-0.0776298	-0.0842803	-0.329492	-0.286925	-0.180983	1.05754	0.701687	0.114274	0	#NA	#NA	#NA	#NA	#NA	#NA	#NA
PRES000759	2N43	-0.080396	0.319969	0.505408	0.308441	0.595402	-0.47204	-0.340467	0.119474	0	#NA	#NA	#NA	#NA	#NA	#NA	#NA
PRES000279	2O43	-0.0340091	-0.000553315	0.0560917	0.00366516	-0.0980587	0.0242601	-0.202134	-0.0358198	0	#NA	#NA	#NA	#NA	#NA	#NA	#NA
PRES000129	2Q43	-0.0982699	0.0601295	0.21699	0.0774551	0.236583	-0.166749	-0.239655	0.0123548	0	#NA	#NA	#NA	#NA	#NA	#NA	#NA
PRES000769	2R43	-0.0678418	0.0406109	0.267388	0.120205	0.178391	-0.552056	-0.113845	-0.018164	0	#NA	#NA	#NA	#NA	#NA	#NA	#NA
PRES000289	2S43	-0.041031	-0.0684514	0.0328693	-0.0276363	0.000695023	0.15314	-0.455806	-0.0580314	0	#NA	#NA	#NA	#NA	#NA	#NA	#NA
PRES000139	2U43	-0.120187	-0.0310045	0.131161	-0.0012282	0.084789	-0.184164	-0.413834	-0.0763525	0	#NA	#NA	#NA	#NA	#NA	#NA	#NA
PRES000779	2V43	-0.0212421	-1.6294	-1.67517	-1.2036	-1.3101		0.273253	-0.92771	0	#NA	#NA	#NA	#NA	#NA	#NA	#NA
PRES000939	2X43	-0.0142202	-0.0760951	0.210595	0.153926	0.149023	-0.473961	-0.562163	-0.0875565	0	#NA	#NA	#NA	#NA	#NA	#NA	#NA
PRES000149	2Y43	0.0906822	-1.02414	-1.31892	-0.907406	-1.21724		-0.795423	-0.862074	0	#NA	#NA	#NA	#NA	#NA	#NA	#NA
PRES000789	2Z43	-0.0503935	0.205572	0.249393	0.122683	-0.0397115	0.253871	-1.12798	-0.0552233	0	#NA	#NA	#NA	#NA	#NA	#NA	#NA
PRES000309	2AA43	-0.0772043	-0.68014	-0.607372	-0.499553	-0.751507	0.688865	-0.638079	-0.366427	0	#NA	#NA	#NA	#NA	#NA	#NA	#NA
PRES000949	2AB43	-0.00570888	-0.306973	0.0352029	0.0158374	-0.101074	-0.510955	-0.486449	-0.194303	0	#NA	#NA	#NA	#NA	#NA	#NA	#NA
PRES000159	2AC43	-0.0589048	-0.575249	-0.462633	-0.395151	-0.540186	0.470831	-0.438812	-0.285729	0	#NA	#NA	#NA	#NA	#NA	#NA	#NA
PRES000799	2AD43	0.0581263	-1.18742	-1.35962	-0.937174	-1.23964		0.309716	-0.726002	0	#NA	#NA	#NA	#NA	#NA	#NA	#NA
PRES000319	2AE43	0.0400396	1.59379	1.03361	0.772911	1.00228	0.380962	2.1189	0.991786	0	#NA	#NA	#NA	#NA	#NA	#NA	#NA
PRES000959	2AF43	0.159624	-0.267812	-0.361108	-0.111164	-0.243906	0.863468	0.126475	0.0236537	0	#NA	#NA	#NA	#NA	#NA	#NA	#NA
PRES000409	2A44	-0.315203	2.40618	1.81227	1.09207	1.51406	-0.551355	2.34187	1.1857	0	#NA	#NA	#NA	#NA	#NA	#NA	#NA
PRES001049	2B44	-0.0599688	0.0230964	-0.391734	-0.252981	-0.373467	1.5075	0.499383	0.135975	0	#NA	#NA	#NA	#NA	#NA	#NA	#NA
PRES000569	2C44	-0.046457	1.17824	0.774068	0.544429	0.918839	0.235767	2.06837	0.810465	0	#NA	#NA	#NA	#NA	#NA	#NA	#NA
PRES000419	2E44	0.155156	1.01505	0.952554	0.847491	1.42966	-0.0202341	0.639575	0.717036	0	#NA	#NA	#NA	#NA	#NA	#NA	#NA
PRES001059	2F44	-0.0529469	1.16905	1.18956	0.810153	1.36569	-0.743055	0.120914	0.551339	0	#NA	#NA	#NA	#NA	#NA	#NA	#NA
PRES000579	2G44	-0.053798	0.671506	0.83538	0.586275	1.05701	-0.679081	-0.0268034	0.341498	0	#NA	#NA	#NA	#NA	#NA	#NA	#NA
PRES000429	2I44	-0.0333708	1.06222	1.21472	0.864148	1.49139	-1.03772	0.0445782	0.515138	0	#NA	#NA	#NA	#NA	#NA	#NA	#NA
PRES001229	2L44	-0.0786937	-0.0835633	-0.0337645	-0.10999	-0.0106896	0.172655	-0.401712	-0.0779656	0	#NA	#NA	#NA	#NA	#NA	#NA	#NA
PRES000439	2M44	-0.030179	0.754557	1.02128	0.697452	0.972394	-1.10665	-0.147378	0.308783	0	#NA	#NA	#NA	#NA	#NA	#NA	#NA
PRES001079	2N44	-0.0684801	0.292933	0.46911	0.272104	0.526147	-0.359272	-0.248859	0.12624	0	#NA	#NA	#NA	#NA	#NA	#NA	#NA
PRES000599	2O44	0.215267	0.345652	0.531268	0.518779	0.509316	-0.516476	-0.390819	0.173284	0	#NA	#NA	#NA	#NA	#NA	#NA	#NA
PRES001239	2P44	-0.0572026	-0.0185451	0.154693	0.0461095	0.027511	-0.372135	-0.124941	-0.0492157	0	#NA	#NA	#NA	#NA	#NA	#NA	#NA
PRES000449	2Q44	-0.0416694	0.446171	0.45062	0.28287	0.590052	0.0293302	0.132277	0.26995	0	#NA	#NA	#NA	#NA	#NA	#NA	#NA
PRES001089	2R44	-0.014433	0.301676	0.426614	0.264413	0.404215	-0.420711	0.232127	0.170557	0	#NA	#NA	#NA	#NA	#NA	#NA	#NA
PRES001249	2T44	-0.0735869	-0.120993	0.0116163	-0.075661	0.0421063	-0.00413845	-0.373717	-0.0849106	0	#NA	#NA	#NA	#NA	#NA	#NA	#NA
PRES000619	2W44	0.0513172	-0.126934	-0.0379623	0.0375476	-0.267638	0.230382	-0.80855	-0.131691	0	#NA	#NA	#NA	#NA	#NA	#NA	#NA
PRES001259	2X44	-0.0461378	-0.319466	-0.133421	-0.136161	-0.24989	-0.109849	-0.461361	-0.208041	0	#NA	#NA	#NA	#NA	#NA	#NA	#NA
PRES000469	2Y44	-0.0612455	-0.28855	-0.0575836	-0.125514	-0.128524	-0.149256	-0.474628	-0.183614	0	#NA	#NA	#NA	#NA	#NA	#NA	#NA
PRES000629	2AA44	-0.0678418	-0.79192	-0.752291	-0.59868	-0.762618	1.1277	-0.44861	-0.327751	0	#NA	#NA	#NA	#NA	#NA	#NA	#NA
PRES001269	2AB44	0.00790928	-0.663146	-0.458422	-0.344766	-0.567527	0.202999	-0.331222	-0.307739	0	#NA	#NA	#NA	#NA	#NA	#NA	#NA
PRES000479	2AC44	0.0459976	-0.57501	-0.390076	-0.242916	-0.430383	0.320873	-0.520096	-0.255944	0	#NA	#NA	#NA	#NA	#NA	#NA	#NA
PRES001279	2AF44	0.220268	0.00955758	-0.149438	0.0488022	-0.351384	0.905454	0.0845447	0.109686	0	#NA	#NA	#NA	#NA	#NA	#NA	#NA
PRES000010	2A45	-0.0225188	0.188525	-0.212174	-0.129387	-0.208949	1.07386	1.62491	0.33061	0	#NA	#NA	#NA	#NA	#NA	#NA	#NA
PRES000170	2C45	0.263782	1.08413	0.0318948	0.213828	-0.213809	1.89657	3.15393	0.918617	0	#NA	#NA	#NA	#NA	#NA	#NA	#NA
PRES000810	2D45	-0.080396	1.28402	1.41367	0.959854	1.81319	-0.958878	0.37188	0.686193	0	#NA	#NA	#NA	#NA	#NA	#NA	#NA
PRES000660	2F45	0.000249065	1.14953	1.21958	0.87333	1.49036	-0.871444	0.459517	0.617303	0	#NA	#NA	#NA	#NA	#NA	#NA	#NA
PRES000180	2G45	0.106854	0.38785	0.140717	0.167938	0.344494	0.915398	-0.0344334	0.289831	0	#NA	#NA	#NA	#NA	#NA	#NA	#NA
PRES000820	2H45	-0.0765659	1.18409	1.37757	0.930434	1.60204	-1.2333	0.0774799	0.55168	0	#NA	#NA	#NA	#NA	#NA	#NA	#NA
PRES000030	2I45	0.00684536	0.931616	1.13554	0.810871	1.27077	-0.993443	0.11884	0.46872	0	#NA	#NA	#NA	#NA	#NA	#NA	#NA
PRES000670	2J45	-0.0408182	0.905603	1.14863	0.805974	1.31059	-1.02806	-0.118543	0.426198	0	#NA	#NA	#NA	#NA	#NA	#NA	#NA
PRES000190	2K45	-0.126783	0.952294	1.03122	0.649392	1.15948	-0.726676	0.147867	0.44097	0	#NA	#NA	#NA	#NA	#NA	#NA	#NA
PRES000830	2L45	-0.0878434	-1.64402	-1.66797	-1.24069	-1.27011	1.7152	-0.0122061	-0.601091	0	#NA	#NA	#NA	#NA	#NA	#NA	#NA
PRES000040	2M45	0.608811	-1.00485	-1.26315	-0.468395	-1.08832		0.524487	-0.448569	0	#NA	#NA	#NA	#NA	#NA	#NA	#NA
PRES000680	2N45	-0.0372009	0.377591	0.439039	0.304756	0.45222	-0.228319	-0.238753	0.152762	0	#NA	#NA	#NA	#NA	#NA	#NA	#NA
PRES000200	2O45	0.00684536	0.745649	0.74014	0.530241	0.514197	-0.369317	-0.105139	0.294659	0	#NA	#NA	#NA	#NA	#NA	#NA	#NA
PRES000840	2P45	3.62811e-05	-0.699187	-0.921561	-0.648695	-0.875819	2.02378	-0.219894	-0.191619	0	#NA	#NA	#NA	#NA	#NA	#NA	#NA
PRES000050	2Q45	-0.0714591	0.346374	0.589206	0.358704	0.626428	-0.672495	-0.420001	0.108108	0	#NA	#NA	#NA	#NA	#NA	#NA	#NA
PRES000210	2S45	-0.0218805	0.158567	0.381707	0.251082	0.322156	-0.484477	-0.311421	0.0422477	0	#NA	#NA	#NA	#NA	#NA	#NA	#NA
PRES000850	2T45	-0.0610327	-0.397471	-0.488137	-0.404113	-0.367121	1.07843	-0.219865	-0.122758	0	#NA	#NA	#NA	#NA	#NA	#NA	#NA
PRES000060	2U45	-0.0661395	0.0764276	0.215358	0.109831	0.224045	-0.156146	0.0564525	0.0656899	0	#NA	#NA	#NA	#NA	#NA	#NA	#NA
PRES000700	2V45	-0.163807	-0.0867868	0.114401	-0.0716958	0.0505589	-0.19091	-0.309936	-0.0940252	0	#NA	#NA	#NA	#NA	#NA	#NA	#NA
PRES000220	2W45	-0.13189	-0.341489	-0.287563	-0.311416	-0.348633	0.42206	-0.31104	-0.187139	0	#NA	#NA	#NA	#NA	#NA	#NA	#NA
PRES000860	2X45	-0.000389287	0.065568	-0.0508974	-0.0243203	-0.47854	0.62083	-1.89038	-0.251161	0	#NA	#NA	#NA	#NA	#NA	#NA	#NA
PRES000070	2Y45	-0.130187	-0.551578	-0.557372	-0.515316	-0.511401	0.936605	-0.251959	-0.225887	0	#NA	#NA	#NA	#NA	#NA	#NA	#NA
PRES000710	2Z45	-0.0806088	-0.166886	0.0544042	-0.0356621	-0.0159209	-0.214772	-0.338075	-0.113932	0	#NA	#NA	#NA	#NA	#NA	#NA	#NA
PRES000230	2AA45	-0.0442228	-0.94546	-0.94244	-0.717854	-0.972692	1.12243	-0.627343	-0.446798	0	#NA	#NA	#NA	#NA	#NA	#NA	#NA
PRES000870	2AB45	0.0981296	-1.63109	-1.66057	-1.111	-1.32994		-0.0669352	-0.950233	0	#NA	#NA	#NA	#NA	#NA	#NA	#NA
PRES000240	2AE45	0.210692	-0.0121675	-0.310795	-0.0690088	-0.319933	0.303192	0.169092	-0.00413257	0	#NA	#NA	#NA	#NA	#NA	#NA	#NA
PRES000880	2AF45	0.187286	-0.978236	-1.09792	-0.677843	-0.998061	1.56535	-0.0308162	-0.290034	0	#NA	#NA	#NA	#NA	#NA	#NA	#NA
PRES000330	2A46	-0.158913	0.746342	-0.00103812	-0.0104488	0.342962	1.05461	2.47144	0.634994	0	#NA	#NA	#NA	#NA	#NA	#NA	#NA
PRES000970	2B46	-0.0625222	2.98083	1.83648	1.29964	0.742101		-0.249653	1.09115	0	#NA	#NA	#NA	#NA	#NA	#NA	#NA
PRES000490	2C46	0.0282301	0.390747	-0.0766742	-0.0418193	0.0476381	0.976461	1.66737	0.427422	0	#NA	#NA	#NA	#NA	#NA	#NA	#NA
PRES001130	2D46	-0.0663523	4.31711	2.64296	1.92547	3.43633	-0.841223	6.22973	2.52057	2	#NA	#NA	#NA	#NA	#NA	#NA	#NA
PRES000340	2E46	-0.104334	2.19952	1.27348	0.850584	0.996773	0.596295	2.23075	1.14901	0	#NA	#NA	#NA	#NA	#NA	#NA	#NA
PRES000980	2F46	-0.0515638	1.89133	1.34863	0.946963	1.58413	-0.362353	2.24618	1.08619	0	#NA	#NA	#NA	#NA	#NA	#NA	#NA
PRES000500	2G46	-0.0789065	1.29017	1.40015	0.942469	1.60117	-1.11256	0.237187	0.611381	0	#NA	#NA	#NA	#NA	#NA	#NA	#NA
PRES001140	2H46	-0.0667778	0.880509	0.530347	0.35723	0.750069	0.653365	0.449737	0.507783	0	#NA	#NA	#NA	#NA	#NA	#NA	#NA
PRES000350	2I46	-0.00315548	0.0448007	-0.272694	-0.181034	-0.455208	1.25723	-0.272907	0.0167193	0	#NA	#NA	#NA	#NA	#NA	#NA	#NA
PRES000990	2J46	-0.0391159	0.482979	0.145399	0.102674	0.225901	1.08562	0.129377	0.304691	0	#NA	#NA	#NA	#NA	#NA	#NA	#NA
PRES000510	2K46	-0.0846517	0.451415	0.521363	0.32073	0.60635	-0.138073	-0.499013	0.168303	0	#NA	#NA	#NA	#NA	#NA	#NA	#NA
PRES001150	2L46	-0.119761	0.530941	0.678853	0.384607	0.84376	-0.413785	-0.193226	0.244484	0	#NA	#NA	#NA	#NA	#NA	#NA	#NA
PRES000360	2M46	-0.0663523	0.741905	0.59343	0.353956	0.762319	0.448131	0.08635	0.417106	0	#NA	#NA	#NA	#NA	#NA	#NA	#NA
PRES001160	2P46	0.0272726	0.156333	0.266736	0.212542	0.234081	-0.105959	-0.11491	0.0965851	0	#NA	#NA	#NA	#NA	#NA	#NA	#NA
PRES001010	2R46	0.0551473	-0.26021	-0.375742	-0.221178	-0.368139	0.792458	0.425992	0.00690417	0	#NA	#NA	#NA	#NA	#NA	#NA	#NA
PRES001170	2T46	-0.0525213	0.476886	0.661764	0.420552	0.589708	-0.660962	-0.133853	0.185939	0	#NA	#NA	#NA	#NA	#NA	#NA	#NA
PRES000380	2U46	-0.0972059	-0.56192	-0.550553	-0.498972	-0.563679	0.903056	-0.489617	-0.265556	0	#NA	#NA	#NA	#NA	#NA	#NA	#NA
PRES001020	2V46	0.0174846	-0.163664	0.00998446	0.0299567	0.0481113	-0.00234876	-0.601707	-0.0945976	0	#NA	#NA	#NA	#NA	#NA	#NA	#NA
PRES000540	2W46	-0.159339	0.0142232	0.264931	0.0337362	0.157593	-0.564646	-0.167752	-0.060179	0	#NA	#NA	#NA	#NA	#NA	#NA	#NA
PRES001180	2X46	-0.0884818	-0.142205	-0.19352	-0.202363	-0.207434	0.658638	-0.516075	-0.0987773	0	#NA	#NA	#NA	#NA	#NA	#NA	#NA
PRES000390	2Y46	-0.129549	-0.833014	-0.947375	-0.782286	-0.930934	1.5301	-0.0808487	-0.310558	0	#NA	#NA	#NA	#NA	#NA	#NA	#NA
PRES001030	2Z46	-0.0482657	-0.712825	-0.884747	-0.670213	-0.869635	1.7431	-0.339843	-0.254633	0	#NA	#NA	#NA	#NA	#NA	#NA	#NA
PRES000550	2AA46	-0.117846	-0.319885	-0.247345	-0.302495	-0.465955	0.408648	-0.17331	-0.174027	0	#NA	#NA	#NA	#NA	#NA	#NA	#NA
PRES001040	2AD46	0.364854	0.900382	0.754485	0.780102	0.731313	-0.116274	1.22283	0.662528	0	#NA	#NA	#NA	#NA	#NA	#NA	#NA
PRES000560	2AE46	0.302402	1.54998	1.11447	1.05965	0.601052	0.552023	-1.38218	0.542485	0	#NA	#NA	#NA	#NA	#NA	#NA	#NA
PRES001200	2AF46	0.647325	-0.74327	-1.10926	-0.307055	-0.894262		1.2589	-0.19127	0	#NA	#NA	#NA	#NA	#NA	#NA	#NA
PRES000090	2A47	-0.436383	0.597968	0.0303474	-0.264788	-0.193738	1.38867	1.3652	0.355326	0	#NA	#NA	#NA	#NA	#NA	#NA	#NA
PRES000730	2B47	-0.187001	1.93604	1.37558	0.883308	1.97635	-0.31806	2.91746	1.22624	0	#NA	#NA	#NA	#NA	#NA	#NA	#NA
PRES000250	2C47	0.0159951	1.16609	0.282519	0.247628	0.303228	1.66004	2.35442	0.861418	0	#NA	#NA	#NA	#NA	#NA	#NA	#NA
PRES000890	2D47	-0.0148586	0.893268	0.235574	0.154467	0.246743	0.669539	1.7655	0.564319	0	#NA	#NA	#NA	#NA	#NA	#NA	#NA
PRES000100	2E47	-0.105292	0.282076	-0.153057	-0.194582	-0.260676	1.36526	0.881701	0.259347	0	#NA	#NA	#NA	#NA	#NA	#NA	#NA
PRES000740	2F47	0.178775	1.09781	0.746421	0.683644	1.11078	0.236714	1.85892	0.844723	0	#NA	#NA	#NA	#NA	#NA	#NA	#NA
PRES000260	2G47	-0.0163481	0.281647	0.173262	0.138064	0.231756	0.407301	0.305112	0.217256	0	#NA	#NA	#NA	#NA	#NA	#NA	#NA
PRES000900	2H47	-0.0729486	0.289592	0.269936	0.152047	0.463752	0.0254889	0.331662	0.208504	0	#NA	#NA	#NA	#NA	#NA	#NA	#NA
PRES000110	2I47	-0.204449	0.304946	0.0613078	-0.0832924	0.315725	0.725086	0.955574	0.296414	0	#NA	#NA	#NA	#NA	#NA	#NA	#NA
PRES000750	2J47	-0.0482657	0.670747	0.811362	0.54264	1.01892	-0.432737	-0.250357	0.330329	0	#NA	#NA	#NA	#NA	#NA	#NA	#NA
PRES000270	2K47	-0.020391	2.64603	2.52822	1.84791	1.98867	-1.22478	-1.89171	0.839136	0	#NA	#NA	#NA	#NA	#NA	#NA	#NA
PRES000910	2L47	-0.0989082	0.362099	0.390029	0.202661	0.448167	0.21115	-0.325826	0.16991	0	#NA	#NA	#NA	#NA	#NA	#NA	#NA
PRES000120	2M47	-0.0578409	0.67669	0.839713	0.557462	0.878651	-0.691761	-0.0898771	0.301862	0	#NA	#NA	#NA	#NA	#NA	#NA	#NA
PRES000760	2N47	-0.0910352	0.635767	0.82174	0.501069	0.823439	-0.559034	-0.0178287	0.302017	0	#NA	#NA	#NA	#NA	#NA	#NA	#NA
PRES000280	2O47	-0.0782682	-0.183477	-0.130922	-0.15994	-0.359941	0.458274	-0.769937	-0.174887	0	#NA	#NA	#NA	#NA	#NA	#NA	#NA
PRES000920	2P47	0.000887416	0.403311	0.65795	0.438575	0.69413	-0.801009	-0.313067	0.154397	0	#NA	#NA	#NA	#NA	#NA	#NA	#NA
PRES000130	2Q47	-0.0999721	0.494609	0.701988	0.406691	0.622333	-0.774606	-0.117957	0.176155	0	#NA	#NA	#NA	#NA	#NA	#NA	#NA
PRES000770	2R47	-0.107207	-0.00379063	0.0962874	-0.0166306	0.00538314	-0.0032762	-0.498089	-0.0753319	0	#NA	#NA	#NA	#NA	#NA	#NA	#NA
PRES000290	2S47	-0.0944397	-0.362661	-0.575757	-0.473748	-0.573766	1.49563	-0.0836769	-0.0954889	0	#NA	#NA	#NA	#NA	#NA	#NA	#NA
PRES000930	2T47	-0.106143	0.0473191	-0.0791617	-0.180906	-0.490158		-1.44741	-0.376076	0	#NA	#NA	#NA	#NA	#NA	#NA	#NA
PRES000300	2W47	-0.0797577	0.115923	0.104843	-0.000972391	-0.36933		-1.47052	-0.283303	0	#NA	#NA	#NA	#NA	#NA	#NA	#NA
PRES000790	2Z47	0.0487638	-1.96024	-1.87811	-1.33447	-1.34519	1.87295	-0.115329	-0.673089	0	#NA	#NA	#NA	#NA	#NA	#NA	#NA
PRES000950	2AB47	0.0223786	-1.14179	-1.17845	-0.830959	-1.10786		-0.196243	-0.73882	0	#NA	#NA	#NA	#NA	#NA	#NA	#NA
PRES000160	2AC47	0.104088	-0.102809	-0.259398	-0.114548	-0.366864	0.936951	0.24128	0.0626714	0	#NA	#NA	#NA	#NA	#NA	#NA	#NA
PRES000800	2AD47	0.0513172	0.77443	0.645108	0.469912	0.561313	-0.100016	1.61885	0.574417	0	#NA	#NA	#NA	#NA	#NA	#NA	#NA
PRES000410	2A48	-0.216471	-0.692302	-1.02803	-0.922986	-1.0128		0.708241	-0.527391	0	#NA	#NA	#NA	#NA	#NA	#NA	#NA
PRES000420	2E48	-0.54852	-1.47545	-1.53184	-1.54335	-1.20759		-0.433693	-1.12341	0	#NA	#NA	#NA	#NA	#NA	#NA	#NA
PRES001060	2F48	0.0739787	-0.0116352	-0.635441	-0.392048	-0.697713		1.91384	0.0418302	0	#NA	#NA	#NA	#NA	#NA	#NA	#NA
PRES000580	2G48	-0.0530533	1.57884	0.986444	0.635319	1.35695	0.299829	2.20932	1.00195	0	#NA	#NA	#NA	#NA	#NA	#NA	#NA
PRES001220	2H48	-0.0165609	1.82746	1.38855	0.98295	2.01869	-0.293224	3.02132	1.2756	0	#NA	#NA	#NA	#NA	#NA	#NA	#NA
PRES001070	2J48	-0.00134681	0.616427	0.136643	0.0969742	0.357065	1.09307	1.44162	0.534349	0	#NA	#NA	#NA	#NA	#NA	#NA	#NA
PRES001230	2L48	-0.24424	0.609802	0.191776	-0.0393681	0.377588	1.10191	1.22531	0.460397	0	#NA	#NA	#NA	#NA	#NA	#NA	#NA
PRES000440	2M48	0.12494	1.4192	0.89814	0.718561	1.13412	0.24377	2.47056	1.00133	0	#NA	#NA	#NA	#NA	#NA	#NA	#NA
PRES001080	2N48	0.112705	0.892392	0.33174	0.305931	0.251407	0.0622405	1.73342	0.527119	0	#NA	#NA	#NA	#NA	#NA	#NA	#NA
PRES000600	2O48	0.0989808	0.189835	0.0045723	0.0676437	-0.206652	0.682272	0.0752576	0.130273	0	#NA	#NA	#NA	#NA	#NA	#NA	#NA
PRES001240	2P48	0.0855754	0.630628	0.391867	0.351238	0.437631	0.393422	0.689611	0.42571	0	#NA	#NA	#NA	#NA	#NA	#NA	#NA
PRES000450	2Q48	0.0583391	0.178958	-0.0529459	0.00549367	-0.0688302	0.679196	0.75053	0.221534	0	#NA	#NA	#NA	#NA	#NA	#NA	#NA
PRES001090	2R48	0.140261	0.868734	0.636488	0.555804	0.624234	0.135676	0.958414	0.559945	0	#NA	#NA	#NA	#NA	#NA	#NA	#NA
PRES000610	2S48	0.0387629	2.61117	2.21255	1.62538	2.46	-1.13701	2.06271	1.41051	0	#NA	#NA	#NA	#NA	#NA	#NA	#NA
PRES000460	2U48	0.122174	-0.467973	-0.933686	-0.61854	-1.08173		0.72042	-0.376555	0	#NA	#NA	#NA	#NA	#NA	#NA	#NA
PRES000620	2W48	0.312616	0.0964094	-0.0261995	0.215641	0.283066	0.337346	1.07814	0.328145	0	#NA	#NA	#NA	#NA	#NA	#NA	#NA
PRES001260	2X48	0.167284	-0.0780978	-0.370405	-0.114564	-0.266351	1.00206	1.21315	0.221868	0	#NA	#NA	#NA	#NA	#NA	#NA	#NA
PRES000470	2Y48	0.05153	1.75987	1.51161	1.12482	1.72875	-1.16881	2.37502	1.05469	0	#NA	#NA	#NA	#NA	#NA	#NA	#NA
PRES001110	2Z48	0.0834475	1.48367	1.13424	0.842075	1.17197	-0.155206	1.24086	0.828722	0	#NA	#NA	#NA	#NA	#NA	#NA	#NA
PRES001270	2AB48	0.202819	0.339342	-0.0523523	0.126752	-0.132237	1.30122	0.744394	0.36142	0	#NA	#NA	#NA	#NA	#NA	#NA	#NA
PRES000480	2AC48	0.663071	0.44055	-0.14067	0.394758	-0.474652		0.91116	0.299036	0	#NA	#NA	#NA	#NA	#NA	#NA	#NA
PRES001120	2AD48	0.147708	0.388177	0.165991	0.213739	0.225179	0.336054	0.668548	0.306485	0	#NA	#NA	#NA	#NA	#NA	#NA	#NA
PRES000640	2AE48	0.254739	1.17234	0.517701	0.523692	-0.0252505	1.33805	0.555975	0.619606	0	#NA	#NA	#NA	#NA	#NA	#NA	#NA
PRES000641	2B9	#NA	#NA	#NA	#NA	#NA	#NA	#NA	#NA	0	#NA	#NA	#NA	#NA	#NA	#NA	#NA
PRES000651	2F9	#NA	#NA	#NA	#NA	#NA	#NA	#NA	#NA	0	#NA	#NA	#NA	#NA	#NA	#NA	#NA
PRES000171	2G9	#NA	#NA	#NA	#NA	#NA	#NA	#NA	#NA	0	#NA	#NA	#NA	#NA	#NA	#NA	#NA
PRES000021	2I9	#NA	#NA	#NA	#NA	#NA	#NA	#NA	#NA	0	#NA	#NA	#NA	#NA	#NA	#NA	#NA
PRES000661	2J9	#NA	#NA	#NA	#NA	#NA	#NA	#NA	#NA	0	#NA	#NA	#NA	#NA	#NA	#NA	#NA
PRES000181	2K9	#NA	#NA	#NA	#NA	#NA	#NA	#NA	#NA	0	#NA	#NA	#NA	#NA	#NA	#NA	#NA
PRES000031	2M9	#NA	#NA	#NA	#NA	#NA	#NA	#NA	#NA	0	#NA	#NA	#NA	#NA	#NA	#NA	#NA
PRES000191	2O9	#NA	#NA	#NA	#NA	#NA	#NA	#NA	#NA	0	#NA	#NA	#NA	#NA	#NA	#NA	#NA
PRES000841	2T9	#NA	#NA	#NA	#NA	#NA	#NA	#NA	#NA	0	#NA	#NA	#NA	#NA	#NA	#NA	#NA
PRES000851	2X9	#NA	#NA	#NA	#NA	#NA	#NA	#NA	#NA	0	#NA	#NA	#NA	#NA	#NA	#NA	#NA
PRES000221	2AA9	#NA	#NA	#NA	#NA	#NA	#NA	#NA	#NA	0	#NA	#NA	#NA	#NA	#NA	#NA	#NA
PRES000711	2AD9	#NA	#NA	#NA	#NA	#NA	#NA	#NA	#NA	0	#NA	#NA	#NA	#NA	#NA	#NA	#NA
PRES000961	2B10	#NA	#NA	#NA	#NA	#NA	#NA	#NA	#NA	0	#NA	#NA	#NA	#NA	#NA	#NA	#NA
PRES000481	2C10	#NA	#NA	#NA	#NA	#NA	#NA	#NA	#NA	0	#NA	#NA	#NA	#NA	#NA	#NA	#NA
PRES000971	2F10	#NA	#NA	#NA	#NA	#NA	#NA	#NA	#NA	0	#NA	#NA	#NA	#NA	#NA	#NA	#NA
PRES000491	2G10	#NA	#NA	#NA	#NA	#NA	#NA	#NA	#NA	0	#NA	#NA	#NA	#NA	#NA	#NA	#NA
PRES001131	2H10	#NA	#NA	#NA	#NA	#NA	#NA	#NA	#NA	0	#NA	#NA	#NA	#NA	#NA	#NA	#NA
PRES000981	2J10	#NA	#NA	#NA	#NA	#NA	#NA	#NA	#NA	0	#NA	#NA	#NA	#NA	#NA	#NA	#NA
PRES001141	2L10	#NA	#NA	#NA	#NA	#NA	#NA	#NA	#NA	0	#NA	#NA	#NA	#NA	#NA	#NA	#NA
PRES000351	2M10	#NA	#NA	#NA	#NA	#NA	#NA	#NA	#NA	0	#NA	#NA	#NA	#NA	#NA	#NA	#NA
PRES000511	2O10	#NA	#NA	#NA	#NA	#NA	#NA	#NA	#NA	0	#NA	#NA	#NA	#NA	#NA	#NA	#NA
PRES001161	2T10	#NA	#NA	#NA	#NA	#NA	#NA	#NA	#NA	0	#NA	#NA	#NA	#NA	#NA	#NA	#NA
PRES000371	2U10	#NA	#NA	#NA	#NA	#NA	#NA	#NA	#NA	0	#NA	#NA	#NA	#NA	#NA	#NA	#NA
PRES000531	2W10	#NA	#NA	#NA	#NA	#NA	#NA	#NA	#NA	0	#NA	#NA	#NA	#NA	#NA	#NA	#NA
PRES000391	2AC10	#NA	#NA	#NA	#NA	#NA	#NA	#NA	#NA	0	#NA	#NA	#NA	#NA	#NA	#NA	#NA
PRES001191	2AF10	#NA	#NA	#NA	#NA	#NA	#NA	#NA	#NA	0	#NA	#NA	#NA	#NA	#NA	#NA	#NA
PRES000731	2F11	#NA	#NA	#NA	#NA	#NA	#NA	#NA	#NA	0	#NA	#NA	#NA	#NA	#NA	#NA	#NA
PRES000251	2G11	#NA	#NA	#NA	#NA	#NA	#NA	#NA	#NA	0	#NA	#NA	#NA	#NA	#NA	#NA	#NA
PRES000891	2H11	#NA	#NA	#NA	#NA	#NA	#NA	#NA	#NA	0	#NA	#NA	#NA	#NA	#NA	#NA	#NA
PRES000901	2L11	#NA	#NA	#NA	#NA	#NA	#NA	#NA	#NA	0	#NA	#NA	#NA	#NA	#NA	#NA	#NA
PRES000751	2N11	#NA	#NA	#NA	#NA	#NA	#NA	#NA	#NA	0	#NA	#NA	#NA	#NA	#NA	#NA	#NA
PRES000121	2Q11	#NA	#NA	#NA	#NA	#NA	#NA	#NA	#NA	0	#NA	#NA	#NA	#NA	#NA	#NA	#NA
PRES000281	2S11	#NA	#NA	#NA	#NA	#NA	#NA	#NA	#NA	0	#NA	#NA	#NA	#NA	#NA	#NA	#NA
PRES000921	2T11	#NA	#NA	#NA	#NA	#NA	#NA	#NA	#NA	0	#NA	#NA	#NA	#NA	#NA	#NA	#NA
PRES000141	2Y11	#NA	#NA	#NA	#NA	#NA	#NA	#NA	#NA	0	#NA	#NA	#NA	#NA	#NA	#NA	#NA
PRES000781	2Z11	#NA	#NA	#NA	#NA	#NA	#NA	#NA	#NA	0	#NA	#NA	#NA	#NA	#NA	#NA	#NA
PRES000301	2AA11	#NA	#NA	#NA	#NA	#NA	#NA	#NA	#NA	0	#NA	#NA	#NA	#NA	#NA	#NA	#NA
PRES000791	2AD11	#NA	#NA	#NA	#NA	#NA	#NA	#NA	#NA	0	#NA	#NA	#NA	#NA	#NA	#NA	#NA
PRES000951	2AF11	#NA	#NA	#NA	#NA	#NA	#NA	#NA	#NA	0	#NA	#NA	#NA	#NA	#NA	#NA	#NA
PRES000401	2A12	#NA	#NA	#NA	#NA	#NA	#NA	#NA	#NA	0	#NA	#NA	#NA	#NA	#NA	#NA	#NA
PRES001201	2D12	#NA	#NA	#NA	#NA	#NA	#NA	#NA	#NA	0	#NA	#NA	#NA	#NA	#NA	#NA	#NA
PRES000571	2G12	#NA	#NA	#NA	#NA	#NA	#NA	#NA	#NA	0	#NA	#NA	#NA	#NA	#NA	#NA	#NA
PRES000431	2M12	#NA	#NA	#NA	#NA	#NA	#NA	#NA	#NA	0	#NA	#NA	#NA	#NA	#NA	#NA	#NA
PRES001071	2N12	#NA	#NA	#NA	#NA	#NA	#NA	#NA	#NA	0	#NA	#NA	#NA	#NA	#NA	#NA	#NA
PRES000591	2O12	#NA	#NA	#NA	#NA	#NA	#NA	#NA	#NA	0	#NA	#NA	#NA	#NA	#NA	#NA	#NA
PRES001231	2P12	#NA	#NA	#NA	#NA	#NA	#NA	#NA	#NA	0	#NA	#NA	#NA	#NA	#NA	#NA	#NA
PRES001081	2R12	#NA	#NA	#NA	#NA	#NA	#NA	#NA	#NA	0	#NA	#NA	#NA	#NA	#NA	#NA	#NA
PRES001241	2T12	#NA	#NA	#NA	#NA	#NA	#NA	#NA	#NA	0	#NA	#NA	#NA	#NA	#NA	#NA	#NA
PRES000451	2U12	#NA	#NA	#NA	#NA	#NA	#NA	#NA	#NA	0	#NA	#NA	#NA	#NA	#NA	#NA	#NA
PRES000611	2W12	#NA	#NA	#NA	#NA	#NA	#NA	#NA	#NA	0	#NA	#NA	#NA	#NA	#NA	#NA	#NA
PRES001101	2Z12	#NA	#NA	#NA	#NA	#NA	#NA	#NA	#NA	0	#NA	#NA	#NA	#NA	#NA	#NA	#NA
PRES000471	2AC12	#NA	#NA	#NA	#NA	#NA	#NA	#NA	#NA	0	#NA	#NA	#NA	#NA	#NA	#NA	#NA
PRES001111	2AD12	#NA	#NA	#NA	#NA	#NA	#NA	#NA	#NA	0	#NA	#NA	#NA	#NA	#NA	#NA	#NA
PRES000631	2AE12	#NA	#NA	#NA	#NA	#NA	#NA	#NA	#NA	0	#NA	#NA	#NA	#NA	#NA	#NA	#NA
PRES000002	2A13	#NA	#NA	#NA	#NA	#NA	#NA	#NA	#NA	0	#NA	#NA	#NA	#NA	#NA	#NA	#NA
PRES000642	2B13	#NA	#NA	#NA	#NA	#NA	#NA	#NA	#NA	0	#NA	#NA	#NA	#NA	#NA	#NA	#NA
PRES000162	2C13	#NA	#NA	#NA	#NA	#NA	#NA	#NA	#NA	0	#NA	#NA	#NA	#NA	#NA	#NA	#NA
PRES000012	2E13	#NA	#NA	#NA	#NA	#NA	#NA	#NA	#NA	0	#NA	#NA	#NA	#NA	#NA	#NA	#NA
PRES000652	2F13	#NA	#NA	#NA	#NA	#NA	#NA	#NA	#NA	0	#NA	#NA	#NA	#NA	#NA	#NA	#NA
PRES000172	2G13	#NA	#NA	#NA	#NA	#NA	#NA	#NA	#NA	0	#NA	#NA	#NA	#NA	#NA	#NA	#NA
PRES000032	2M13	#NA	#NA	#NA	#NA	#NA	#NA	#NA	#NA	0	#NA	#NA	#NA	#NA	#NA	#NA	#NA
PRES000672	2N13	#NA	#NA	#NA	#NA	#NA	#NA	#NA	#NA	0	#NA	#NA	#NA	#NA	#NA	#NA	#NA
PRES000052	2U13	#NA	#NA	#NA	#NA	#NA	#NA	#NA	#NA	0	#NA	#NA	#NA	#NA	#NA	#NA	#NA
PRES000062	2Y13	#NA	#NA	#NA	#NA	#NA	#NA	#NA	#NA	0	#NA	#NA	#NA	#NA	#NA	#NA	#NA
PRES000322	2A14	#NA	#NA	#NA	#NA	#NA	#NA	#NA	#NA	0	#NA	#NA	#NA	#NA	#NA	#NA	#NA
PRES000962	2B14	#NA	#NA	#NA	#NA	#NA	#NA	#NA	#NA	0	#NA	#NA	#NA	#NA	#NA	#NA	#NA
PRES000982	2J14	#NA	#NA	#NA	#NA	#NA	#NA	#NA	#NA	0	#NA	#NA	#NA	#NA	#NA	#NA	#NA
PRES000352	2M14	#NA	#NA	#NA	#NA	#NA	#NA	#NA	#NA	0	#NA	#NA	#NA	#NA	#NA	#NA	#NA
PRES000512	2O14	#NA	#NA	#NA	#NA	#NA	#NA	#NA	#NA	0	#NA	#NA	#NA	#NA	#NA	#NA	#NA
PRES000362	2Q14	#NA	#NA	#NA	#NA	#NA	#NA	#NA	#NA	0	#NA	#NA	#NA	#NA	#NA	#NA	#NA
PRES001002	2R14	#NA	#NA	#NA	#NA	#NA	#NA	#NA	#NA	0	#NA	#NA	#NA	#NA	#NA	#NA	#NA
PRES000522	2S14	#NA	#NA	#NA	#NA	#NA	#NA	#NA	#NA	0	#NA	#NA	#NA	#NA	#NA	#NA	#NA
PRES001162	2T14	#NA	#NA	#NA	#NA	#NA	#NA	#NA	#NA	0	#NA	#NA	#NA	#NA	#NA	#NA	#NA
PRES000532	2W14	#NA	#NA	#NA	#NA	#NA	#NA	#NA	#NA	0	#NA	#NA	#NA	#NA	#NA	#NA	#NA
PRES000382	2Y14	#NA	#NA	#NA	#NA	#NA	#NA	#NA	#NA	0	#NA	#NA	#NA	#NA	#NA	#NA	#NA
PRES000392	2AC14	#NA	#NA	#NA	#NA	#NA	#NA	#NA	#NA	0	#NA	#NA	#NA	#NA	#NA	#NA	#NA
PRES001032	2AD14	#NA	#NA	#NA	#NA	#NA	#NA	#NA	#NA	0	#NA	#NA	#NA	#NA	#NA	#NA	#NA
PRES001192	2AF14	#NA	#NA	#NA	#NA	#NA	#NA	#NA	#NA	0	#NA	#NA	#NA	#NA	#NA	#NA	#NA
PRES000082	2A15	#NA	#NA	#NA	#NA	#NA	#NA	#NA	#NA	0	#NA	#NA	#NA	#NA	#NA	#NA	#NA
PRES000882	2D15	#NA	#NA	#NA	#NA	#NA	#NA	#NA	#NA	0	#NA	#NA	#NA	#NA	#NA	#NA	#NA
PRES000742	2J15	#NA	#NA	#NA	#NA	#NA	#NA	#NA	#NA	0	#NA	#NA	#NA	#NA	#NA	#NA	#NA
PRES000262	2K15	#NA	#NA	#NA	#NA	#NA	#NA	#NA	#NA	0	#NA	#NA	#NA	#NA	#NA	#NA	#NA
PRES000752	2N15	#NA	#NA	#NA	#NA	#NA	#NA	#NA	#NA	0	#NA	#NA	#NA	#NA	#NA	#NA	#NA
PRES000272	2O15	#NA	#NA	#NA	#NA	#NA	#NA	#NA	#NA	0	#NA	#NA	#NA	#NA	#NA	#NA	#NA
PRES000922	2T15	#NA	#NA	#NA	#NA	#NA	#NA	#NA	#NA	0	#NA	#NA	#NA	#NA	#NA	#NA	#NA
PRES000132	2U15	#NA	#NA	#NA	#NA	#NA	#NA	#NA	#NA	0	#NA	#NA	#NA	#NA	#NA	#NA	#NA
PRES000772	2V15	#NA	#NA	#NA	#NA	#NA	#NA	#NA	#NA	0	#NA	#NA	#NA	#NA	#NA	#NA	#NA
PRES000932	2X15	#NA	#NA	#NA	#NA	#NA	#NA	#NA	#NA	0	#NA	#NA	#NA	#NA	#NA	#NA	#NA
PRES000152	2AC15	#NA	#NA	#NA	#NA	#NA	#NA	#NA	#NA	0	#NA	#NA	#NA	#NA	#NA	#NA	#NA
PRES000952	2AF15	#NA	#NA	#NA	#NA	#NA	#NA	#NA	#NA	0	#NA	#NA	#NA	#NA	#NA	#NA	#NA
PRES001052	2F16	#NA	#NA	#NA	#NA	#NA	#NA	#NA	#NA	0	#NA	#NA	#NA	#NA	#NA	#NA	#NA
PRES000422	2I16	#NA	#NA	#NA	#NA	#NA	#NA	#NA	#NA	0	#NA	#NA	#NA	#NA	#NA	#NA	#NA
PRES000602	2S16	#NA	#NA	#NA	#NA	#NA	#NA	#NA	#NA	0	#NA	#NA	#NA	#NA	#NA	#NA	#NA
PRES000452	2U16	#NA	#NA	#NA	#NA	#NA	#NA	#NA	#NA	0	#NA	#NA	#NA	#NA	#NA	#NA	#NA
PRES000622	2AA16	#NA	#NA	#NA	#NA	#NA	#NA	#NA	#NA	0	#NA	#NA	#NA	#NA	#NA	#NA	#NA
PRES001262	2AB16	#NA	#NA	#NA	#NA	#NA	#NA	#NA	#NA	0	#NA	#NA	#NA	#NA	#NA	#NA	#NA
PRES000472	2AC16	#NA	#NA	#NA	#NA	#NA	#NA	#NA	#NA	0	#NA	#NA	#NA	#NA	#NA	#NA	#NA
PRES000632	2AE16	#NA	#NA	#NA	#NA	#NA	#NA	#NA	#NA	0	#NA	#NA	#NA	#NA	#NA	#NA	#NA
PRES000003	2A17	#NA	#NA	#NA	#NA	#NA	#NA	#NA	#NA	0	#NA	#NA	#NA	#NA	#NA	#NA	#NA
PRES000643	2B17	#NA	#NA	#NA	#NA	#NA	#NA	#NA	#NA	0	#NA	#NA	#NA	#NA	#NA	#NA	#NA
PRES000023	2I17	#NA	#NA	#NA	#NA	#NA	#NA	#NA	#NA	0	#NA	#NA	#NA	#NA	#NA	#NA	#NA
PRES000663	2J17	#NA	#NA	#NA	#NA	#NA	#NA	#NA	#NA	0	#NA	#NA	#NA	#NA	#NA	#NA	#NA
PRES000193	2O17	#NA	#NA	#NA	#NA	#NA	#NA	#NA	#NA	0	#NA	#NA	#NA	#NA	#NA	#NA	#NA
PRES000043	2Q17	#NA	#NA	#NA	#NA	#NA	#NA	#NA	#NA	0	#NA	#NA	#NA	#NA	#NA	#NA	#NA
PRES000843	2T17	#NA	#NA	#NA	#NA	#NA	#NA	#NA	#NA	0	#NA	#NA	#NA	#NA	#NA	#NA	#NA
PRES000213	2W17	#NA	#NA	#NA	#NA	#NA	#NA	#NA	#NA	0	#NA	#NA	#NA	#NA	#NA	#NA	#NA
PRES000713	2AD17	#NA	#NA	#NA	#NA	#NA	#NA	#NA	#NA	0	#NA	#NA	#NA	#NA	#NA	#NA	#NA
PRES000233	2AE17	#NA	#NA	#NA	#NA	#NA	#NA	#NA	#NA	0	#NA	#NA	#NA	#NA	#NA	#NA	#NA
PRES000323	2A18	#NA	#NA	#NA	#NA	#NA	#NA	#NA	#NA	0	#NA	#NA	#NA	#NA	#NA	#NA	#NA
PRES000963	2B18	#NA	#NA	#NA	#NA	#NA	#NA	#NA	#NA	0	#NA	#NA	#NA	#NA	#NA	#NA	#NA
PRES000513	2O18	#NA	#NA	#NA	#NA	#NA	#NA	#NA	#NA	0	#NA	#NA	#NA	#NA	#NA	#NA	#NA
PRES001013	2V18	#NA	#NA	#NA	#NA	#NA	#NA	#NA	#NA	0	#NA	#NA	#NA	#NA	#NA	#NA	#NA
PRES000393	2AC18	#NA	#NA	#NA	#NA	#NA	#NA	#NA	#NA	0	#NA	#NA	#NA	#NA	#NA	#NA	#NA
PRES001033	2AD18	#NA	#NA	#NA	#NA	#NA	#NA	#NA	#NA	0	#NA	#NA	#NA	#NA	#NA	#NA	#NA
PRES000553	2AE18	#NA	#NA	#NA	#NA	#NA	#NA	#NA	#NA	0	#NA	#NA	#NA	#NA	#NA	#NA	#NA
PRES000723	2B19	#NA	#NA	#NA	#NA	#NA	#NA	#NA	#NA	0	#NA	#NA	#NA	#NA	#NA	#NA	#NA
PRES000733	2F19	#NA	#NA	#NA	#NA	#NA	#NA	#NA	#NA	0	#NA	#NA	#NA	#NA	#NA	#NA	#NA
PRES000253	2G19	#NA	#NA	#NA	#NA	#NA	#NA	#NA	#NA	0	#NA	#NA	#NA	#NA	#NA	#NA	#NA
PRES000103	2I19	#NA	#NA	#NA	#NA	#NA	#NA	#NA	#NA	0	#NA	#NA	#NA	#NA	#NA	#NA	#NA
PRES000913	2P19	#NA	#NA	#NA	#NA	#NA	#NA	#NA	#NA	0	#NA	#NA	#NA	#NA	#NA	#NA	#NA
PRES000763	2R19	#NA	#NA	#NA	#NA	#NA	#NA	#NA	#NA	0	#NA	#NA	#NA	#NA	#NA	#NA	#NA
PRES000133	2U19	#NA	#NA	#NA	#NA	#NA	#NA	#NA	#NA	0	#NA	#NA	#NA	#NA	#NA	#NA	#NA
PRES000303	2AA19	#NA	#NA	#NA	#NA	#NA	#NA	#NA	#NA	0	#NA	#NA	#NA	#NA	#NA	#NA	#NA
PRES000153	2AC19	#NA	#NA	#NA	#NA	#NA	#NA	#NA	#NA	0	#NA	#NA	#NA	#NA	#NA	#NA	#NA
PRES000793	2AD19	#NA	#NA	#NA	#NA	#NA	#NA	#NA	#NA	0	#NA	#NA	#NA	#NA	#NA	#NA	#NA
PRES000313	2AE19	#NA	#NA	#NA	#NA	#NA	#NA	#NA	#NA	0	#NA	#NA	#NA	#NA	#NA	#NA	#NA
PRES000403	2A20	#NA	#NA	#NA	#NA	#NA	#NA	#NA	#NA	0	#NA	#NA	#NA	#NA	#NA	#NA	#NA
PRES000573	2G20	#NA	#NA	#NA	#NA	#NA	#NA	#NA	#NA	0	#NA	#NA	#NA	#NA	#NA	#NA	#NA
PRES000423	2I20	#NA	#NA	#NA	#NA	#NA	#NA	#NA	#NA	0	#NA	#NA	#NA	#NA	#NA	#NA	#NA
PRES000443	2Q20	#NA	#NA	#NA	#NA	#NA	#NA	#NA	#NA	0	#NA	#NA	#NA	#NA	#NA	#NA	#NA
PRES001083	2R20	#NA	#NA	#NA	#NA	#NA	#NA	#NA	#NA	0	#NA	#NA	#NA	#NA	#NA	#NA	#NA
PRES001243	2T20	#NA	#NA	#NA	#NA	#NA	#NA	#NA	#NA	0	#NA	#NA	#NA	#NA	#NA	#NA	#NA
PRES000453	2U20	#NA	#NA	#NA	#NA	#NA	#NA	#NA	#NA	0	#NA	#NA	#NA	#NA	#NA	#NA	#NA
PRES001093	2V20	#NA	#NA	#NA	#NA	#NA	#NA	#NA	#NA	0	#NA	#NA	#NA	#NA	#NA	#NA	#NA
PRES001103	2Z20	#NA	#NA	#NA	#NA	#NA	#NA	#NA	#NA	0	#NA	#NA	#NA	#NA	#NA	#NA	#NA
PRES000623	2AA20	#NA	#NA	#NA	#NA	#NA	#NA	#NA	#NA	0	#NA	#NA	#NA	#NA	#NA	#NA	#NA
PRES001263	2AB20	#NA	#NA	#NA	#NA	#NA	#NA	#NA	#NA	0	#NA	#NA	#NA	#NA	#NA	#NA	#NA
PRES000633	2AE20	#NA	#NA	#NA	#NA	#NA	#NA	#NA	#NA	0	#NA	#NA	#NA	#NA	#NA	#NA	#NA
PRES000654	2F21	#NA	#NA	#NA	#NA	#NA	#NA	#NA	#NA	0	#NA	#NA	#NA	#NA	#NA	#NA	#NA
PRES000814	2H21	#NA	#NA	#NA	#NA	#NA	#NA	#NA	#NA	0	#NA	#NA	#NA	#NA	#NA	#NA	#NA
PRES000664	2J21	#NA	#NA	#NA	#NA	#NA	#NA	#NA	#NA	0	#NA	#NA	#NA	#NA	#NA	#NA	#NA
PRES000184	2K21	#NA	#NA	#NA	#NA	#NA	#NA	#NA	#NA	0	#NA	#NA	#NA	#NA	#NA	#NA	#NA
PRES000674	2N21	#NA	#NA	#NA	#NA	#NA	#NA	#NA	#NA	0	#NA	#NA	#NA	#NA	#NA	#NA	#NA
PRES000194	2O21	#NA	#NA	#NA	#NA	#NA	#NA	#NA	#NA	0	#NA	#NA	#NA	#NA	#NA	#NA	#NA
PRES000844	2T21	#NA	#NA	#NA	#NA	#NA	#NA	#NA	#NA	0	#NA	#NA	#NA	#NA	#NA	#NA	#NA
PRES000694	2V21	#NA	#NA	#NA	#NA	#NA	#NA	#NA	#NA	0	#NA	#NA	#NA	#NA	#NA	#NA	#NA
PRES000214	2W21	#NA	#NA	#NA	#NA	#NA	#NA	#NA	#NA	0	#NA	#NA	#NA	#NA	#NA	#NA	#NA
PRES000704	2Z21	#NA	#NA	#NA	#NA	#NA	#NA	#NA	#NA	0	#NA	#NA	#NA	#NA	#NA	#NA	#NA
PRES000224	2AA21	#NA	#NA	#NA	#NA	#NA	#NA	#NA	#NA	0	#NA	#NA	#NA	#NA	#NA	#NA	#NA
PRES000864	2AB21	#NA	#NA	#NA	#NA	#NA	#NA	#NA	#NA	0	#NA	#NA	#NA	#NA	#NA	#NA	#NA
PRES000074	2AC21	#NA	#NA	#NA	#NA	#NA	#NA	#NA	#NA	0	#NA	#NA	#NA	#NA	#NA	#NA	#NA
PRES000874	2AF21	#NA	#NA	#NA	#NA	#NA	#NA	#NA	#NA	0	#NA	#NA	#NA	#NA	#NA	#NA	#NA
PRES000484	2C22	#NA	#NA	#NA	#NA	#NA	#NA	#NA	#NA	0	#NA	#NA	#NA	#NA	#NA	#NA	#NA
PRES000344	2I22	#NA	#NA	#NA	#NA	#NA	#NA	#NA	#NA	0	#NA	#NA	#NA	#NA	#NA	#NA	#NA
PRES001144	2L22	#NA	#NA	#NA	#NA	#NA	#NA	#NA	#NA	0	#NA	#NA	#NA	#NA	#NA	#NA	#NA
PRES000364	2Q22	#NA	#NA	#NA	#NA	#NA	#NA	#NA	#NA	0	#NA	#NA	#NA	#NA	#NA	#NA	#NA
PRES001004	2R22	#NA	#NA	#NA	#NA	#NA	#NA	#NA	#NA	0	#NA	#NA	#NA	#NA	#NA	#NA	#NA
PRES001164	2T22	#NA	#NA	#NA	#NA	#NA	#NA	#NA	#NA	0	#NA	#NA	#NA	#NA	#NA	#NA	#NA
PRES000374	2U22	#NA	#NA	#NA	#NA	#NA	#NA	#NA	#NA	0	#NA	#NA	#NA	#NA	#NA	#NA	#NA
PRES001024	2Z22	#NA	#NA	#NA	#NA	#NA	#NA	#NA	#NA	0	#NA	#NA	#NA	#NA	#NA	#NA	#NA
PRES000544	2AA22	#NA	#NA	#NA	#NA	#NA	#NA	#NA	#NA	0	#NA	#NA	#NA	#NA	#NA	#NA	#NA
PRES001184	2AB22	#NA	#NA	#NA	#NA	#NA	#NA	#NA	#NA	0	#NA	#NA	#NA	#NA	#NA	#NA	#NA
PRES001034	2AD22	#NA	#NA	#NA	#NA	#NA	#NA	#NA	#NA	0	#NA	#NA	#NA	#NA	#NA	#NA	#NA
PRES000554	2AE22	#NA	#NA	#NA	#NA	#NA	#NA	#NA	#NA	0	#NA	#NA	#NA	#NA	#NA	#NA	#NA
PRES001194	2AF22	#NA	#NA	#NA	#NA	#NA	#NA	#NA	#NA	0	#NA	#NA	#NA	#NA	#NA	#NA	#NA
PRES000084	2A23	#NA	#NA	#NA	#NA	#NA	#NA	#NA	#NA	0	#NA	#NA	#NA	#NA	#NA	#NA	#NA
PRES000244	2C23	#NA	#NA	#NA	#NA	#NA	#NA	#NA	#NA	0	#NA	#NA	#NA	#NA	#NA	#NA	#NA
PRES000894	2H23	#NA	#NA	#NA	#NA	#NA	#NA	#NA	#NA	0	#NA	#NA	#NA	#NA	#NA	#NA	#NA
PRES000124	2Q23	#NA	#NA	#NA	#NA	#NA	#NA	#NA	#NA	0	#NA	#NA	#NA	#NA	#NA	#NA	#NA
PRES000764	2R23	#NA	#NA	#NA	#NA	#NA	#NA	#NA	#NA	0	#NA	#NA	#NA	#NA	#NA	#NA	#NA
PRES000284	2S23	#NA	#NA	#NA	#NA	#NA	#NA	#NA	#NA	0	#NA	#NA	#NA	#NA	#NA	#NA	#NA
PRES000924	2T23	#NA	#NA	#NA	#NA	#NA	#NA	#NA	#NA	0	#NA	#NA	#NA	#NA	#NA	#NA	#NA
PRES000134	2U23	#NA	#NA	#NA	#NA	#NA	#NA	#NA	#NA	0	#NA	#NA	#NA	#NA	#NA	#NA	#NA
PRES000934	2X23	#NA	#NA	#NA	#NA	#NA	#NA	#NA	#NA	0	#NA	#NA	#NA	#NA	#NA	#NA	#NA
PRES000304	2AA23	#NA	#NA	#NA	#NA	#NA	#NA	#NA	#NA	0	#NA	#NA	#NA	#NA	#NA	#NA	#NA
PRES000154	2AC23	#NA	#NA	#NA	#NA	#NA	#NA	#NA	#NA	0	#NA	#NA	#NA	#NA	#NA	#NA	#NA
PRES000954	2AF23	#NA	#NA	#NA	#NA	#NA	#NA	#NA	#NA	0	#NA	#NA	#NA	#NA	#NA	#NA	#NA
PRES000564	2C24	#NA	#NA	#NA	#NA	#NA	#NA	#NA	#NA	0	#NA	#NA	#NA	#NA	#NA	#NA	#NA
PRES001054	2F24	#NA	#NA	#NA	#NA	#NA	#NA	#NA	#NA	0	#NA	#NA	#NA	#NA	#NA	#NA	#NA
PRES000574	2G24	#NA	#NA	#NA	#NA	#NA	#NA	#NA	#NA	0	#NA	#NA	#NA	#NA	#NA	#NA	#NA
PRES000594	2O24	#NA	#NA	#NA	#NA	#NA	#NA	#NA	#NA	0	#NA	#NA	#NA	#NA	#NA	#NA	#NA
PRES000444	2Q24	#NA	#NA	#NA	#NA	#NA	#NA	#NA	#NA	0	#NA	#NA	#NA	#NA	#NA	#NA	#NA
PRES001104	2Z24	#NA	#NA	#NA	#NA	#NA	#NA	#NA	#NA	0	#NA	#NA	#NA	#NA	#NA	#NA	#NA
PRES001264	2AB24	#NA	#NA	#NA	#NA	#NA	#NA	#NA	#NA	0	#NA	#NA	#NA	#NA	#NA	#NA	#NA
PRES001274	2AF24	#NA	#NA	#NA	#NA	#NA	#NA	#NA	#NA	0	#NA	#NA	#NA	#NA	#NA	#NA	#NA
PRES000815	2H25	#NA	#NA	#NA	#NA	#NA	#NA	#NA	#NA	0	#NA	#NA	#NA	#NA	#NA	#NA	#NA
PRES000185	2K25	#NA	#NA	#NA	#NA	#NA	#NA	#NA	#NA	0	#NA	#NA	#NA	#NA	#NA	#NA	#NA
PRES000825	2L25	#NA	#NA	#NA	#NA	#NA	#NA	#NA	#NA	0	#NA	#NA	#NA	#NA	#NA	#NA	#NA
PRES000835	2P25	#NA	#NA	#NA	#NA	#NA	#NA	#NA	#NA	0	#NA	#NA	#NA	#NA	#NA	#NA	#NA
PRES000865	2AB25	#NA	#NA	#NA	#NA	#NA	#NA	#NA	#NA	0	#NA	#NA	#NA	#NA	#NA	#NA	#NA
PRES000075	2AC25	#NA	#NA	#NA	#NA	#NA	#NA	#NA	#NA	0	#NA	#NA	#NA	#NA	#NA	#NA	#NA
PRES000715	2AD25	#NA	#NA	#NA	#NA	#NA	#NA	#NA	#NA	0	#NA	#NA	#NA	#NA	#NA	#NA	#NA
PRES000875	2AF25	#NA	#NA	#NA	#NA	#NA	#NA	#NA	#NA	0	#NA	#NA	#NA	#NA	#NA	#NA	#NA
PRES000325	2A26	#NA	#NA	#NA	#NA	#NA	#NA	#NA	#NA	0	#NA	#NA	#NA	#NA	#NA	#NA	#NA
PRES000965	2B26	#NA	#NA	#NA	#NA	#NA	#NA	#NA	#NA	0	#NA	#NA	#NA	#NA	#NA	#NA	#NA
PRES000335	2E26	#NA	#NA	#NA	#NA	#NA	#NA	#NA	#NA	0	#NA	#NA	#NA	#NA	#NA	#NA	#NA
PRES001135	2H26	#NA	#NA	#NA	#NA	#NA	#NA	#NA	#NA	0	#NA	#NA	#NA	#NA	#NA	#NA	#NA
PRES000985	2J26	#NA	#NA	#NA	#NA	#NA	#NA	#NA	#NA	0	#NA	#NA	#NA	#NA	#NA	#NA	#NA
PRES000505	2K26	#NA	#NA	#NA	#NA	#NA	#NA	#NA	#NA	0	#NA	#NA	#NA	#NA	#NA	#NA	#NA
PRES000995	2N26	#NA	#NA	#NA	#NA	#NA	#NA	#NA	#NA	0	#NA	#NA	#NA	#NA	#NA	#NA	#NA
PRES001015	2V26	#NA	#NA	#NA	#NA	#NA	#NA	#NA	#NA	0	#NA	#NA	#NA	#NA	#NA	#NA	#NA
PRES001185	2AB26	#NA	#NA	#NA	#NA	#NA	#NA	#NA	#NA	0	#NA	#NA	#NA	#NA	#NA	#NA	#NA
PRES000395	2AC26	#NA	#NA	#NA	#NA	#NA	#NA	#NA	#NA	0	#NA	#NA	#NA	#NA	#NA	#NA	#NA
PRES001035	2AD26	#NA	#NA	#NA	#NA	#NA	#NA	#NA	#NA	0	#NA	#NA	#NA	#NA	#NA	#NA	#NA
PRES000085	2A27	#NA	#NA	#NA	#NA	#NA	#NA	#NA	#NA	0	#NA	#NA	#NA	#NA	#NA	#NA	#NA
PRES000725	2B27	#NA	#NA	#NA	#NA	#NA	#NA	#NA	#NA	0	#NA	#NA	#NA	#NA	#NA	#NA	#NA
PRES000255	2G27	#NA	#NA	#NA	#NA	#NA	#NA	#NA	#NA	0	#NA	#NA	#NA	#NA	#NA	#NA	#NA
PRES000755	2N27	#NA	#NA	#NA	#NA	#NA	#NA	#NA	#NA	0	#NA	#NA	#NA	#NA	#NA	#NA	#NA
PRES000275	2O27	#NA	#NA	#NA	#NA	#NA	#NA	#NA	#NA	0	#NA	#NA	#NA	#NA	#NA	#NA	#NA
PRES000285	2S27	#NA	#NA	#NA	#NA	#NA	#NA	#NA	#NA	0	#NA	#NA	#NA	#NA	#NA	#NA	#NA
PRES000935	2X27	#NA	#NA	#NA	#NA	#NA	#NA	#NA	#NA	0	#NA	#NA	#NA	#NA	#NA	#NA	#NA
PRES000145	2Y27	#NA	#NA	#NA	#NA	#NA	#NA	#NA	#NA	0	#NA	#NA	#NA	#NA	#NA	#NA	#NA
PRES000785	2Z27	#NA	#NA	#NA	#NA	#NA	#NA	#NA	#NA	0	#NA	#NA	#NA	#NA	#NA	#NA	#NA
PRES000305	2AA27	#NA	#NA	#NA	#NA	#NA	#NA	#NA	#NA	0	#NA	#NA	#NA	#NA	#NA	#NA	#NA
PRES000955	2AF27	#NA	#NA	#NA	#NA	#NA	#NA	#NA	#NA	0	#NA	#NA	#NA	#NA	#NA	#NA	#NA
PRES001045	2B28	#NA	#NA	#NA	#NA	#NA	#NA	#NA	#NA	0	#NA	#NA	#NA	#NA	#NA	#NA	#NA
PRES000585	2K28	#NA	#NA	#NA	#NA	#NA	#NA	#NA	#NA	0	#NA	#NA	#NA	#NA	#NA	#NA	#NA
PRES001235	2P28	#NA	#NA	#NA	#NA	#NA	#NA	#NA	#NA	0	#NA	#NA	#NA	#NA	#NA	#NA	#NA
PRES000605	2S28	#NA	#NA	#NA	#NA	#NA	#NA	#NA	#NA	0	#NA	#NA	#NA	#NA	#NA	#NA	#NA
PRES000465	2Y28	#NA	#NA	#NA	#NA	#NA	#NA	#NA	#NA	0	#NA	#NA	#NA	#NA	#NA	#NA	#NA
PRES001115	2AD28	#NA	#NA	#NA	#NA	#NA	#NA	#NA	#NA	0	#NA	#NA	#NA	#NA	#NA	#NA	#NA
PRES000635	2AE28	#NA	#NA	#NA	#NA	#NA	#NA	#NA	#NA	0	#NA	#NA	#NA	#NA	#NA	#NA	#NA
PRES001275	2AF28	#NA	#NA	#NA	#NA	#NA	#NA	#NA	#NA	0	#NA	#NA	#NA	#NA	#NA	#NA	#NA
PRES000166	2C29	#NA	#NA	#NA	#NA	#NA	#NA	#NA	#NA	0	#NA	#NA	#NA	#NA	#NA	#NA	#NA
PRES000806	2D29	#NA	#NA	#NA	#NA	#NA	#NA	#NA	#NA	0	#NA	#NA	#NA	#NA	#NA	#NA	#NA
PRES000176	2G29	#NA	#NA	#NA	#NA	#NA	#NA	#NA	#NA	0	#NA	#NA	#NA	#NA	#NA	#NA	#NA
PRES000036	2M29	#NA	#NA	#NA	#NA	#NA	#NA	#NA	#NA	0	#NA	#NA	#NA	#NA	#NA	#NA	#NA
PRES000046	2Q29	#NA	#NA	#NA	#NA	#NA	#NA	#NA	#NA	0	#NA	#NA	#NA	#NA	#NA	#NA	#NA
PRES000686	2R29	#NA	#NA	#NA	#NA	#NA	#NA	#NA	#NA	0	#NA	#NA	#NA	#NA	#NA	#NA	#NA
PRES000066	2Y29	#NA	#NA	#NA	#NA	#NA	#NA	#NA	#NA	0	#NA	#NA	#NA	#NA	#NA	#NA	#NA
PRES000706	2Z29	#NA	#NA	#NA	#NA	#NA	#NA	#NA	#NA	0	#NA	#NA	#NA	#NA	#NA	#NA	#NA
PRES000866	2AB29	#NA	#NA	#NA	#NA	#NA	#NA	#NA	#NA	0	#NA	#NA	#NA	#NA	#NA	#NA	#NA
PRES000716	2AD29	#NA	#NA	#NA	#NA	#NA	#NA	#NA	#NA	0	#NA	#NA	#NA	#NA	#NA	#NA	#NA
PRES000876	2AF29	#NA	#NA	#NA	#NA	#NA	#NA	#NA	#NA	0	#NA	#NA	#NA	#NA	#NA	#NA	#NA
PRES000966	2B30	#NA	#NA	#NA	#NA	#NA	#NA	#NA	#NA	0	#NA	#NA	#NA	#NA	#NA	#NA	#NA
PRES000486	2C30	#NA	#NA	#NA	#NA	#NA	#NA	#NA	#NA	0	#NA	#NA	#NA	#NA	#NA	#NA	#NA
PRES000976	2F30	#NA	#NA	#NA	#NA	#NA	#NA	#NA	#NA	0	#NA	#NA	#NA	#NA	#NA	#NA	#NA
PRES001136	2H30	#NA	#NA	#NA	#NA	#NA	#NA	#NA	#NA	0	#NA	#NA	#NA	#NA	#NA	#NA	#NA
PRES001146	2L30	#NA	#NA	#NA	#NA	#NA	#NA	#NA	#NA	0	#NA	#NA	#NA	#NA	#NA	#NA	#NA
PRES000996	2N30	#NA	#NA	#NA	#NA	#NA	#NA	#NA	#NA	0	#NA	#NA	#NA	#NA	#NA	#NA	#NA
PRES000526	2S30	#NA	#NA	#NA	#NA	#NA	#NA	#NA	#NA	0	#NA	#NA	#NA	#NA	#NA	#NA	#NA
PRES000536	2W30	#NA	#NA	#NA	#NA	#NA	#NA	#NA	#NA	0	#NA	#NA	#NA	#NA	#NA	#NA	#NA
PRES001176	2X30	#NA	#NA	#NA	#NA	#NA	#NA	#NA	#NA	0	#NA	#NA	#NA	#NA	#NA	#NA	#NA
PRES000546	2AA30	#NA	#NA	#NA	#NA	#NA	#NA	#NA	#NA	0	#NA	#NA	#NA	#NA	#NA	#NA	#NA
PRES000886	2D31	#NA	#NA	#NA	#NA	#NA	#NA	#NA	#NA	0	#NA	#NA	#NA	#NA	#NA	#NA	#NA
PRES000736	2F31	#NA	#NA	#NA	#NA	#NA	#NA	#NA	#NA	0	#NA	#NA	#NA	#NA	#NA	#NA	#NA
PRES000896	2H31	#NA	#NA	#NA	#NA	#NA	#NA	#NA	#NA	0	#NA	#NA	#NA	#NA	#NA	#NA	#NA
PRES000106	2I31	#NA	#NA	#NA	#NA	#NA	#NA	#NA	#NA	0	#NA	#NA	#NA	#NA	#NA	#NA	#NA
PRES000116	2M31	#NA	#NA	#NA	#NA	#NA	#NA	#NA	#NA	0	#NA	#NA	#NA	#NA	#NA	#NA	#NA
PRES000756	2N31	#NA	#NA	#NA	#NA	#NA	#NA	#NA	#NA	0	#NA	#NA	#NA	#NA	#NA	#NA	#NA
PRES000276	2O31	#NA	#NA	#NA	#NA	#NA	#NA	#NA	#NA	0	#NA	#NA	#NA	#NA	#NA	#NA	#NA
PRES000916	2P31	#NA	#NA	#NA	#NA	#NA	#NA	#NA	#NA	0	#NA	#NA	#NA	#NA	#NA	#NA	#NA
PRES000126	2Q31	#NA	#NA	#NA	#NA	#NA	#NA	#NA	#NA	0	#NA	#NA	#NA	#NA	#NA	#NA	#NA
PRES000286	2S31	#NA	#NA	#NA	#NA	#NA	#NA	#NA	#NA	0	#NA	#NA	#NA	#NA	#NA	#NA	#NA
PRES000796	2AD31	#NA	#NA	#NA	#NA	#NA	#NA	#NA	#NA	0	#NA	#NA	#NA	#NA	#NA	#NA	#NA
PRES001206	2D32	#NA	#NA	#NA	#NA	#NA	#NA	#NA	#NA	0	#NA	#NA	#NA	#NA	#NA	#NA	#NA
PRES001216	2H32	#NA	#NA	#NA	#NA	#NA	#NA	#NA	#NA	0	#NA	#NA	#NA	#NA	#NA	#NA	#NA
PRES000426	2I32	#NA	#NA	#NA	#NA	#NA	#NA	#NA	#NA	0	#NA	#NA	#NA	#NA	#NA	#NA	#NA
PRES000586	2K32	#NA	#NA	#NA	#NA	#NA	#NA	#NA	#NA	0	#NA	#NA	#NA	#NA	#NA	#NA	#NA
PRES000446	2Q32	#NA	#NA	#NA	#NA	#NA	#NA	#NA	#NA	0	#NA	#NA	#NA	#NA	#NA	#NA	#NA
PRES000606	2S32	#NA	#NA	#NA	#NA	#NA	#NA	#NA	#NA	0	#NA	#NA	#NA	#NA	#NA	#NA	#NA
PRES001246	2T32	#NA	#NA	#NA	#NA	#NA	#NA	#NA	#NA	0	#NA	#NA	#NA	#NA	#NA	#NA	#NA
PRES000456	2U32	#NA	#NA	#NA	#NA	#NA	#NA	#NA	#NA	0	#NA	#NA	#NA	#NA	#NA	#NA	#NA
PRES001096	2V32	#NA	#NA	#NA	#NA	#NA	#NA	#NA	#NA	0	#NA	#NA	#NA	#NA	#NA	#NA	#NA
PRES001256	2X32	#NA	#NA	#NA	#NA	#NA	#NA	#NA	#NA	0	#NA	#NA	#NA	#NA	#NA	#NA	#NA
PRES000466	2Y32	#NA	#NA	#NA	#NA	#NA	#NA	#NA	#NA	0	#NA	#NA	#NA	#NA	#NA	#NA	#NA
PRES000476	2AC32	#NA	#NA	#NA	#NA	#NA	#NA	#NA	#NA	0	#NA	#NA	#NA	#NA	#NA	#NA	#NA
PRES000636	2AE32	#NA	#NA	#NA	#NA	#NA	#NA	#NA	#NA	0	#NA	#NA	#NA	#NA	#NA	#NA	#NA
PRES001276	2AF32	#NA	#NA	#NA	#NA	#NA	#NA	#NA	#NA	0	#NA	#NA	#NA	#NA	#NA	#NA	#NA
PRES000177	2G33	#NA	#NA	#NA	#NA	#NA	#NA	#NA	#NA	0	#NA	#NA	#NA	#NA	#NA	#NA	#NA
PRES000817	2H33	#NA	#NA	#NA	#NA	#NA	#NA	#NA	#NA	0	#NA	#NA	#NA	#NA	#NA	#NA	#NA
PRES000187	2K33	#NA	#NA	#NA	#NA	#NA	#NA	#NA	#NA	0	#NA	#NA	#NA	#NA	#NA	#NA	#NA
PRES000837	2P33	#NA	#NA	#NA	#NA	#NA	#NA	#NA	#NA	0	#NA	#NA	#NA	#NA	#NA	#NA	#NA
PRES000207	2S33	#NA	#NA	#NA	#NA	#NA	#NA	#NA	#NA	0	#NA	#NA	#NA	#NA	#NA	#NA	#NA
PRES000217	2W33	#NA	#NA	#NA	#NA	#NA	#NA	#NA	#NA	0	#NA	#NA	#NA	#NA	#NA	#NA	#NA
PRES000857	2X33	#NA	#NA	#NA	#NA	#NA	#NA	#NA	#NA	0	#NA	#NA	#NA	#NA	#NA	#NA	#NA
PRES000067	2Y33	#NA	#NA	#NA	#NA	#NA	#NA	#NA	#NA	0	#NA	#NA	#NA	#NA	#NA	#NA	#NA
PRES000717	2AD33	#NA	#NA	#NA	#NA	#NA	#NA	#NA	#NA	0	#NA	#NA	#NA	#NA	#NA	#NA	#NA
PRES000967	2B34	#NA	#NA	#NA	#NA	#NA	#NA	#NA	#NA	0	#NA	#NA	#NA	#NA	#NA	#NA	#NA
PRES000507	2K34	#NA	#NA	#NA	#NA	#NA	#NA	#NA	#NA	0	#NA	#NA	#NA	#NA	#NA	#NA	#NA
PRES001147	2L34	#NA	#NA	#NA	#NA	#NA	#NA	#NA	#NA	0	#NA	#NA	#NA	#NA	#NA	#NA	#NA
PRES000517	2O34	#NA	#NA	#NA	#NA	#NA	#NA	#NA	#NA	0	#NA	#NA	#NA	#NA	#NA	#NA	#NA
PRES001157	2P34	#NA	#NA	#NA	#NA	#NA	#NA	#NA	#NA	0	#NA	#NA	#NA	#NA	#NA	#NA	#NA
PRES000367	2Q34	#NA	#NA	#NA	#NA	#NA	#NA	#NA	#NA	0	#NA	#NA	#NA	#NA	#NA	#NA	#NA
PRES000527	2S34	#NA	#NA	#NA	#NA	#NA	#NA	#NA	#NA	0	#NA	#NA	#NA	#NA	#NA	#NA	#NA
PRES001027	2Z34	#NA	#NA	#NA	#NA	#NA	#NA	#NA	#NA	0	#NA	#NA	#NA	#NA	#NA	#NA	#NA
PRES000727	2B35	#NA	#NA	#NA	#NA	#NA	#NA	#NA	#NA	0	#NA	#NA	#NA	#NA	#NA	#NA	#NA
PRES000257	2G35	#NA	#NA	#NA	#NA	#NA	#NA	#NA	#NA	0	#NA	#NA	#NA	#NA	#NA	#NA	#NA
PRES000897	2H35	#NA	#NA	#NA	#NA	#NA	#NA	#NA	#NA	0	#NA	#NA	#NA	#NA	#NA	#NA	#NA
PRES000267	2K35	#NA	#NA	#NA	#NA	#NA	#NA	#NA	#NA	0	#NA	#NA	#NA	#NA	#NA	#NA	#NA
PRES000117	2M35	#NA	#NA	#NA	#NA	#NA	#NA	#NA	#NA	0	#NA	#NA	#NA	#NA	#NA	#NA	#NA
PRES000917	2P35	#NA	#NA	#NA	#NA	#NA	#NA	#NA	#NA	0	#NA	#NA	#NA	#NA	#NA	#NA	#NA
PRES000927	2T35	#NA	#NA	#NA	#NA	#NA	#NA	#NA	#NA	0	#NA	#NA	#NA	#NA	#NA	#NA	#NA
PRES000147	2Y35	#NA	#NA	#NA	#NA	#NA	#NA	#NA	#NA	0	#NA	#NA	#NA	#NA	#NA	#NA	#NA
PRES000157	2AC35	#NA	#NA	#NA	#NA	#NA	#NA	#NA	#NA	0	#NA	#NA	#NA	#NA	#NA	#NA	#NA
PRES000957	2AF35	#NA	#NA	#NA	#NA	#NA	#NA	#NA	#NA	0	#NA	#NA	#NA	#NA	#NA	#NA	#NA
PRES001047	2B36	#NA	#NA	#NA	#NA	#NA	#NA	#NA	#NA	0	#NA	#NA	#NA	#NA	#NA	#NA	#NA
PRES001217	2H36	#NA	#NA	#NA	#NA	#NA	#NA	#NA	#NA	0	#NA	#NA	#NA	#NA	#NA	#NA	#NA
PRES001067	2J36	#NA	#NA	#NA	#NA	#NA	#NA	#NA	#NA	0	#NA	#NA	#NA	#NA	#NA	#NA	#NA
PRES000437	2M36	#NA	#NA	#NA	#NA	#NA	#NA	#NA	#NA	0	#NA	#NA	#NA	#NA	#NA	#NA	#NA
PRES001097	2V36	#NA	#NA	#NA	#NA	#NA	#NA	#NA	#NA	0	#NA	#NA	#NA	#NA	#NA	#NA	#NA
PRES000617	2W36	#NA	#NA	#NA	#NA	#NA	#NA	#NA	#NA	0	#NA	#NA	#NA	#NA	#NA	#NA	#NA
PRES000467	2Y36	#NA	#NA	#NA	#NA	#NA	#NA	#NA	#NA	0	#NA	#NA	#NA	#NA	#NA	#NA	#NA
PRES001117	2AD36	#NA	#NA	#NA	#NA	#NA	#NA	#NA	#NA	0	#NA	#NA	#NA	#NA	#NA	#NA	#NA
PRES000168	2C37	#NA	#NA	#NA	#NA	#NA	#NA	#NA	#NA	0	#NA	#NA	#NA	#NA	#NA	#NA	#NA
PRES000188	2K37	#NA	#NA	#NA	#NA	#NA	#NA	#NA	#NA	0	#NA	#NA	#NA	#NA	#NA	#NA	#NA
PRES000828	2L37	#NA	#NA	#NA	#NA	#NA	#NA	#NA	#NA	0	#NA	#NA	#NA	#NA	#NA	#NA	#NA
PRES000858	2X37	#NA	#NA	#NA	#NA	#NA	#NA	#NA	#NA	0	#NA	#NA	#NA	#NA	#NA	#NA	#NA
PRES000708	2Z37	#NA	#NA	#NA	#NA	#NA	#NA	#NA	#NA	0	#NA	#NA	#NA	#NA	#NA	#NA	#NA
PRES000228	2AA37	#NA	#NA	#NA	#NA	#NA	#NA	#NA	#NA	0	#NA	#NA	#NA	#NA	#NA	#NA	#NA
PRES000718	2AD37	#NA	#NA	#NA	#NA	#NA	#NA	#NA	#NA	0	#NA	#NA	#NA	#NA	#NA	#NA	#NA
PRES000238	2AE37	#NA	#NA	#NA	#NA	#NA	#NA	#NA	#NA	0	#NA	#NA	#NA	#NA	#NA	#NA	#NA
PRES000968	2B38	#NA	#NA	#NA	#NA	#NA	#NA	#NA	#NA	0	#NA	#NA	#NA	#NA	#NA	#NA	#NA
PRES000488	2C38	#NA	#NA	#NA	#NA	#NA	#NA	#NA	#NA	0	#NA	#NA	#NA	#NA	#NA	#NA	#NA
PRES000978	2F38	#NA	#NA	#NA	#NA	#NA	#NA	#NA	#NA	0	#NA	#NA	#NA	#NA	#NA	#NA	#NA
PRES000498	2G38	#NA	#NA	#NA	#NA	#NA	#NA	#NA	#NA	0	#NA	#NA	#NA	#NA	#NA	#NA	#NA
PRES000348	2I38	#NA	#NA	#NA	#NA	#NA	#NA	#NA	#NA	0	#NA	#NA	#NA	#NA	#NA	#NA	#NA
PRES000988	2J38	#NA	#NA	#NA	#NA	#NA	#NA	#NA	#NA	0	#NA	#NA	#NA	#NA	#NA	#NA	#NA
PRES000358	2M38	#NA	#NA	#NA	#NA	#NA	#NA	#NA	#NA	0	#NA	#NA	#NA	#NA	#NA	#NA	#NA
PRES000528	2S38	#NA	#NA	#NA	#NA	#NA	#NA	#NA	#NA	0	#NA	#NA	#NA	#NA	#NA	#NA	#NA
PRES000558	2AE38	#NA	#NA	#NA	#NA	#NA	#NA	#NA	#NA	0	#NA	#NA	#NA	#NA	#NA	#NA	#NA
PRES000088	2A39	#NA	#NA	#NA	#NA	#NA	#NA	#NA	#NA	0	#NA	#NA	#NA	#NA	#NA	#NA	#NA
PRES000248	2C39	#NA	#NA	#NA	#NA	#NA	#NA	#NA	#NA	0	#NA	#NA	#NA	#NA	#NA	#NA	#NA
PRES000738	2F39	#NA	#NA	#NA	#NA	#NA	#NA	#NA	#NA	0	#NA	#NA	#NA	#NA	#NA	#NA	#NA
PRES000268	2K39	#NA	#NA	#NA	#NA	#NA	#NA	#NA	#NA	0	#NA	#NA	#NA	#NA	#NA	#NA	#NA
PRES000908	2L39	#NA	#NA	#NA	#NA	#NA	#NA	#NA	#NA	0	#NA	#NA	#NA	#NA	#NA	#NA	#NA
PRES000278	2O39	#NA	#NA	#NA	#NA	#NA	#NA	#NA	#NA	0	#NA	#NA	#NA	#NA	#NA	#NA	#NA
PRES000768	2R39	#NA	#NA	#NA	#NA	#NA	#NA	#NA	#NA	0	#NA	#NA	#NA	#NA	#NA	#NA	#NA
PRES000928	2T39	#NA	#NA	#NA	#NA	#NA	#NA	#NA	#NA	0	#NA	#NA	#NA	#NA	#NA	#NA	#NA
PRES000778	2V39	#NA	#NA	#NA	#NA	#NA	#NA	#NA	#NA	0	#NA	#NA	#NA	#NA	#NA	#NA	#NA
PRES000148	2Y39	#NA	#NA	#NA	#NA	#NA	#NA	#NA	#NA	0	#NA	#NA	#NA	#NA	#NA	#NA	#NA
PRES001048	2B40	#NA	#NA	#NA	#NA	#NA	#NA	#NA	#NA	0	#NA	#NA	#NA	#NA	#NA	#NA	#NA
PRES000588	2K40	#NA	#NA	#NA	#NA	#NA	#NA	#NA	#NA	0	#NA	#NA	#NA	#NA	#NA	#NA	#NA
PRES000598	2O40	#NA	#NA	#NA	#NA	#NA	#NA	#NA	#NA	0	#NA	#NA	#NA	#NA	#NA	#NA	#NA
PRES001238	2P40	#NA	#NA	#NA	#NA	#NA	#NA	#NA	#NA	0	#NA	#NA	#NA	#NA	#NA	#NA	#NA
PRES001088	2R40	#NA	#NA	#NA	#NA	#NA	#NA	#NA	#NA	0	#NA	#NA	#NA	#NA	#NA	#NA	#NA
PRES000608	2S40	#NA	#NA	#NA	#NA	#NA	#NA	#NA	#NA	0	#NA	#NA	#NA	#NA	#NA	#NA	#NA
PRES000458	2U40	#NA	#NA	#NA	#NA	#NA	#NA	#NA	#NA	0	#NA	#NA	#NA	#NA	#NA	#NA	#NA
PRES001108	2Z40	#NA	#NA	#NA	#NA	#NA	#NA	#NA	#NA	0	#NA	#NA	#NA	#NA	#NA	#NA	#NA
PRES001118	2AD40	#NA	#NA	#NA	#NA	#NA	#NA	#NA	#NA	0	#NA	#NA	#NA	#NA	#NA	#NA	#NA
PRES000638	2AE40	#NA	#NA	#NA	#NA	#NA	#NA	#NA	#NA	0	#NA	#NA	#NA	#NA	#NA	#NA	#NA
PRES001278	2AF40	#NA	#NA	#NA	#NA	#NA	#NA	#NA	#NA	0	#NA	#NA	#NA	#NA	#NA	#NA	#NA
PRES000009	2A41	#NA	#NA	#NA	#NA	#NA	#NA	#NA	#NA	0	#NA	#NA	#NA	#NA	#NA	#NA	#NA
PRES000019	2E41	#NA	#NA	#NA	#NA	#NA	#NA	#NA	#NA	0	#NA	#NA	#NA	#NA	#NA	#NA	#NA
PRES000659	2F41	#NA	#NA	#NA	#NA	#NA	#NA	#NA	#NA	0	#NA	#NA	#NA	#NA	#NA	#NA	#NA
PRES000819	2H41	#NA	#NA	#NA	#NA	#NA	#NA	#NA	#NA	0	#NA	#NA	#NA	#NA	#NA	#NA	#NA
PRES000189	2K41	#NA	#NA	#NA	#NA	#NA	#NA	#NA	#NA	0	#NA	#NA	#NA	#NA	#NA	#NA	#NA
PRES000049	2Q41	#NA	#NA	#NA	#NA	#NA	#NA	#NA	#NA	0	#NA	#NA	#NA	#NA	#NA	#NA	#NA
PRES000209	2S41	#NA	#NA	#NA	#NA	#NA	#NA	#NA	#NA	0	#NA	#NA	#NA	#NA	#NA	#NA	#NA
PRES000849	2T41	#NA	#NA	#NA	#NA	#NA	#NA	#NA	#NA	0	#NA	#NA	#NA	#NA	#NA	#NA	#NA
PRES000069	2Y41	#NA	#NA	#NA	#NA	#NA	#NA	#NA	#NA	0	#NA	#NA	#NA	#NA	#NA	#NA	#NA
PRES000229	2AA41	#NA	#NA	#NA	#NA	#NA	#NA	#NA	#NA	0	#NA	#NA	#NA	#NA	#NA	#NA	#NA
PRES000239	2AE41	#NA	#NA	#NA	#NA	#NA	#NA	#NA	#NA	0	#NA	#NA	#NA	#NA	#NA	#NA	#NA
PRES000879	2AF41	#NA	#NA	#NA	#NA	#NA	#NA	#NA	#NA	0	#NA	#NA	#NA	#NA	#NA	#NA	#NA
PRES000969	2B42	#NA	#NA	#NA	#NA	#NA	#NA	#NA	#NA	0	#NA	#NA	#NA	#NA	#NA	#NA	#NA
PRES000979	2F42	#NA	#NA	#NA	#NA	#NA	#NA	#NA	#NA	0	#NA	#NA	#NA	#NA	#NA	#NA	#NA
PRES000499	2G42	#NA	#NA	#NA	#NA	#NA	#NA	#NA	#NA	0	#NA	#NA	#NA	#NA	#NA	#NA	#NA
PRES000349	2I42	#NA	#NA	#NA	#NA	#NA	#NA	#NA	#NA	0	#NA	#NA	#NA	#NA	#NA	#NA	#NA
PRES000989	2J42	#NA	#NA	#NA	#NA	#NA	#NA	#NA	#NA	0	#NA	#NA	#NA	#NA	#NA	#NA	#NA
PRES000509	2K42	#NA	#NA	#NA	#NA	#NA	#NA	#NA	#NA	0	#NA	#NA	#NA	#NA	#NA	#NA	#NA
PRES000359	2M42	#NA	#NA	#NA	#NA	#NA	#NA	#NA	#NA	0	#NA	#NA	#NA	#NA	#NA	#NA	#NA
PRES001169	2T42	#NA	#NA	#NA	#NA	#NA	#NA	#NA	#NA	0	#NA	#NA	#NA	#NA	#NA	#NA	#NA
PRES000539	2W42	#NA	#NA	#NA	#NA	#NA	#NA	#NA	#NA	0	#NA	#NA	#NA	#NA	#NA	#NA	#NA
PRES001039	2AD42	#NA	#NA	#NA	#NA	#NA	#NA	#NA	#NA	0	#NA	#NA	#NA	#NA	#NA	#NA	#NA
PRES000559	2AE42	#NA	#NA	#NA	#NA	#NA	#NA	#NA	#NA	0	#NA	#NA	#NA	#NA	#NA	#NA	#NA
PRES000089	2A43	#NA	#NA	#NA	#NA	#NA	#NA	#NA	#NA	0	#NA	#NA	#NA	#NA	#NA	#NA	#NA
PRES000249	2C43	#NA	#NA	#NA	#NA	#NA	#NA	#NA	#NA	0	#NA	#NA	#NA	#NA	#NA	#NA	#NA
PRES000889	2D43	#NA	#NA	#NA	#NA	#NA	#NA	#NA	#NA	0	#NA	#NA	#NA	#NA	#NA	#NA	#NA
PRES000099	2E43	#NA	#NA	#NA	#NA	#NA	#NA	#NA	#NA	0	#NA	#NA	#NA	#NA	#NA	#NA	#NA
PRES000739	2F43	#NA	#NA	#NA	#NA	#NA	#NA	#NA	#NA	0	#NA	#NA	#NA	#NA	#NA	#NA	#NA
PRES000109	2I43	#NA	#NA	#NA	#NA	#NA	#NA	#NA	#NA	0	#NA	#NA	#NA	#NA	#NA	#NA	#NA
PRES000909	2L43	#NA	#NA	#NA	#NA	#NA	#NA	#NA	#NA	0	#NA	#NA	#NA	#NA	#NA	#NA	#NA
PRES000919	2P43	#NA	#NA	#NA	#NA	#NA	#NA	#NA	#NA	0	#NA	#NA	#NA	#NA	#NA	#NA	#NA
PRES000929	2T43	#NA	#NA	#NA	#NA	#NA	#NA	#NA	#NA	0	#NA	#NA	#NA	#NA	#NA	#NA	#NA
PRES000299	2W43	#NA	#NA	#NA	#NA	#NA	#NA	#NA	#NA	0	#NA	#NA	#NA	#NA	#NA	#NA	#NA
PRES001209	2D44	#NA	#NA	#NA	#NA	#NA	#NA	#NA	#NA	0	#NA	#NA	#NA	#NA	#NA	#NA	#NA
PRES001219	2H44	#NA	#NA	#NA	#NA	#NA	#NA	#NA	#NA	0	#NA	#NA	#NA	#NA	#NA	#NA	#NA
PRES001069	2J44	#NA	#NA	#NA	#NA	#NA	#NA	#NA	#NA	0	#NA	#NA	#NA	#NA	#NA	#NA	#NA
PRES000589	2K44	#NA	#NA	#NA	#NA	#NA	#NA	#NA	#NA	0	#NA	#NA	#NA	#NA	#NA	#NA	#NA
PRES000609	2S44	#NA	#NA	#NA	#NA	#NA	#NA	#NA	#NA	0	#NA	#NA	#NA	#NA	#NA	#NA	#NA
PRES000459	2U44	#NA	#NA	#NA	#NA	#NA	#NA	#NA	#NA	0	#NA	#NA	#NA	#NA	#NA	#NA	#NA
PRES001099	2V44	#NA	#NA	#NA	#NA	#NA	#NA	#NA	#NA	0	#NA	#NA	#NA	#NA	#NA	#NA	#NA
PRES001109	2Z44	#NA	#NA	#NA	#NA	#NA	#NA	#NA	#NA	0	#NA	#NA	#NA	#NA	#NA	#NA	#NA
PRES001119	2AD44	#NA	#NA	#NA	#NA	#NA	#NA	#NA	#NA	0	#NA	#NA	#NA	#NA	#NA	#NA	#NA
PRES000639	2AE44	#NA	#NA	#NA	#NA	#NA	#NA	#NA	#NA	0	#NA	#NA	#NA	#NA	#NA	#NA	#NA
PRES000650	2B45	#NA	#NA	#NA	#NA	#NA	#NA	#NA	#NA	0	#NA	#NA	#NA	#NA	#NA	#NA	#NA
PRES000020	2E45	#NA	#NA	#NA	#NA	#NA	#NA	#NA	#NA	0	#NA	#NA	#NA	#NA	#NA	#NA	#NA
PRES000690	2R45	#NA	#NA	#NA	#NA	#NA	#NA	#NA	#NA	0	#NA	#NA	#NA	#NA	#NA	#NA	#NA
PRES000080	2AC45	#NA	#NA	#NA	#NA	#NA	#NA	#NA	#NA	0	#NA	#NA	#NA	#NA	#NA	#NA	#NA
PRES000720	2AD45	#NA	#NA	#NA	#NA	#NA	#NA	#NA	#NA	0	#NA	#NA	#NA	#NA	#NA	#NA	#NA
PRES001000	2N46	#NA	#NA	#NA	#NA	#NA	#NA	#NA	#NA	0	#NA	#NA	#NA	#NA	#NA	#NA	#NA
PRES000520	2O46	#NA	#NA	#NA	#NA	#NA	#NA	#NA	#NA	0	#NA	#NA	#NA	#NA	#NA	#NA	#NA
PRES000370	2Q46	#NA	#NA	#NA	#NA	#NA	#NA	#NA	#NA	0	#NA	#NA	#NA	#NA	#NA	#NA	#NA
PRES000530	2S46	#NA	#NA	#NA	#NA	#NA	#NA	#NA	#NA	0	#NA	#NA	#NA	#NA	#NA	#NA	#NA
PRES001190	2AB46	#NA	#NA	#NA	#NA	#NA	#NA	#NA	#NA	0	#NA	#NA	#NA	#NA	#NA	#NA	#NA
PRES000400	2AC46	#NA	#NA	#NA	#NA	#NA	#NA	#NA	#NA	0	#NA	#NA	#NA	#NA	#NA	#NA	#NA
PRES000140	2U47	#NA	#NA	#NA	#NA	#NA	#NA	#NA	#NA	0	#NA	#NA	#NA	#NA	#NA	#NA	#NA
PRES000780	2V47	#NA	#NA	#NA	#NA	#NA	#NA	#NA	#NA	0	#NA	#NA	#NA	#NA	#NA	#NA	#NA
PRES000940	2X47	#NA	#NA	#NA	#NA	#NA	#NA	#NA	#NA	0	#NA	#NA	#NA	#NA	#NA	#NA	#NA
PRES000150	2Y47	#NA	#NA	#NA	#NA	#NA	#NA	#NA	#NA	0	#NA	#NA	#NA	#NA	#NA	#NA	#NA
PRES000310	2AA47	#NA	#NA	#NA	#NA	#NA	#NA	#NA	#NA	0	#NA	#NA	#NA	#NA	#NA	#NA	#NA
PRES000320	2AE47	#NA	#NA	#NA	#NA	#NA	#NA	#NA	#NA	0	#NA	#NA	#NA	#NA	#NA	#NA	#NA
PRES000960	2AF47	#NA	#NA	#NA	#NA	#NA	#NA	#NA	#NA	0	#NA	#NA	#NA	#NA	#NA	#NA	#NA
PRES001050	2B48	#NA	#NA	#NA	#NA	#NA	#NA	#NA	#NA	0	#NA	#NA	#NA	#NA	#NA	#NA	#NA
PRES000570	2C48	#NA	#NA	#NA	#NA	#NA	#NA	#NA	#NA	0	#NA	#NA	#NA	#NA	#NA	#NA	#NA
PRES001210	2D48	#NA	#NA	#NA	#NA	#NA	#NA	#NA	#NA	0	#NA	#NA	#NA	#NA	#NA	#NA	#NA
PRES000430	2I48	#NA	#NA	#NA	#NA	#NA	#NA	#NA	#NA	0	#NA	#NA	#NA	#NA	#NA	#NA	#NA
PRES000590	2K48	#NA	#NA	#NA	#NA	#NA	#NA	#NA	#NA	0	#NA	#NA	#NA	#NA	#NA	#NA	#NA
PRES001250	2T48	#NA	#NA	#NA	#NA	#NA	#NA	#NA	#NA	0	#NA	#NA	#NA	#NA	#NA	#NA	#NA
PRES001100	2V48	#NA	#NA	#NA	#NA	#NA	#NA	#NA	#NA	0	#NA	#NA	#NA	#NA	#NA	#NA	#NA
PRES000630	2AA48	#NA	#NA	#NA	#NA	#NA	#NA	#NA	#NA	0	#NA	#NA	#NA	#NA	#NA	#NA	#NA
PRES001280	2AF48	#NA	#NA	#NA	#NA	#NA	#NA	#NA	#NA	0	#NA	#NA	#NA	#NA	#NA	#NA	#NA
SPCA000118_01	13U43	1.16202	-0.747922	-0.784543	-0.245651	-0.59555	1.10796	0.0452746	-0.00834468	0	364.44	4.02	6	0	124.3	24	0.25
SPCA000123_01	14L22	0.97109	-0.674928	-0.641145	-0.188403	-0.493146		-0.0290328	-0.175927	0	374.39	2.78	8	2	118.8	27	0.474
SPCA000191_01	14L48	-1.34704	1.07189	1.15759	0.531223	0.677746		-0.728658	0.227124	0	374.52	4.86	3	0	23.5	28	0.48
SPCA000206_01	13Q13	-0.725044	-0.409668	-0.465852	-0.892377	-0.548611		0.0945759	-0.491163	0	345.44	3.7	5	1	129.7	23	0.188
SPCA000225_01	14L46	1.06774	-0.674928	-0.736576	-0.221307	-0.475704		0.080249	-0.160087	0	309.77	2.55	5	1	89.4	20	0.154
SPCA000307_01	14J22	0.943029	-0.435458	-0.475171	-0.00622561	-0.390418		0.503765	0.0232537	0	387.41	4.49	7	1	115.5	27	0.158
SPCA000616_01	13Z23	-0.792906	-0.390639	-0.419253	-0.89834	-0.464343		-0.200896	-0.52773	0	398.49	3.85	5	0	77.5	29	0.583
SPCA005387_01	14J48	-0.999399	0.147913	0.0979463	-0.433188	-0.105644		0.0907565	-0.200269	0	289.2	2.54	3	0	15.7	18	0.538
SPCA005426_01	13I9	-0.404537	-0.176892	-0.307925	-0.578252	-0.419565		-0.253325	-0.356749	0	370.4	3.3	8	1	103.5	27	0.579
SPCA005484_01	14H28	-0.696967	1.61815	1.44596	1.2054	1.53432		0.733882	0.973459	0	392.22	4.36	5	0	93.2	23	0.063
SPCA005781_01	11K43	#NA	#NA	#NA	#NA	#NA	#NA	#NA	#NA	0	324.44	4.6	5	1	96.5	22	0.688
SPCA005842_01	13AA13	1.46454	-0.585433	-0.657903	0.0781666	-0.570045		0.519606	0.0414891	0	422.45	4.8	7	1	66.4	30	0.55
SPCA005907_01	13W11	-0.169062	-0.456357	-0.517779	-0.604998	-0.472866	-0.0114553	0.215135	-0.288197	0	386.44	6.18	7	3	112.7	28	0.381
SPCA005913_01	14V48	-0.757765	0.165292	0.101568	-0.330005	0.472261		0.00848373	-0.056694	0	236.31	5.58	2	0	17.8	18	0.188
SPCA006143_01	13Y11	-0.378373	-0.558015	-0.602125	-0.87035	-0.488511		-0.116378	-0.502292	0	238.24	1.44	6	0	77.3	17	0.636
SPCA006145_01	14V20	-0.834153	-0.25958	-0.30508	-0.746222	-0.386229		-0.00521405	-0.422746	0	364.76	3.48	7	0	107.8	24	0
SPCA006157_01	11C15	0.184524	2.02999	1.81904	1.9028	1.86885	-0.320533	2.06268	1.36391	0	236.31	2.68	3	0	43.4	17	0.571
SPCA006161_01	13M10	-0.590954	-0.123041	-0.097919	-0.440782	-0.241778		-0.126063	-0.27009	0	274.38	3	2	0	42.5	19	0.375
SPCA006519_01	14J46	0.969531	-0.674928	-0.688325	-0.173495	-0.428093	0.177368	0.182884	-0.0907226	0	253.36	3.73	1	1	37.3	18	0.25
SPCA008641_01	11Z11	-0.253762	-0.70885	-0.744678	-0.841094	-0.71049		0.138627	-0.520041	0	315.19	3.72	5	1	91.3	17	0.2
SPCA010185_01	14L20	-0.880921	0.283031	0.481205	0.0384371	0.0700485		-0.425011	-0.0722018	0	273.24	1.66	6	1	85.7	20	0.071
SPCA015170_01	13AC10	-0.968695	-0.51319	-0.528239	-1.12008	-0.557661		0.12044	-0.594571	0	400.29	6.53	4	0	67.5	24	0.111
SPCA017671_01	14H24	1.46683	-0.422745	-0.500454	0.27538	-0.38785		0.927847	0.226501	0	196.63	1.7	3	1	42	13	0.333
SPCA018565_01	13E11	-0.445418	0.320737	0.0560641	-0.190727	-0.284467		-1.43021	-0.329003	0	372.8	4	6	1	73.9	26	0.158
SPCA019329_01	13W9	-0.849322	-0.274044	-0.364804	-0.881018	-0.453911		-0.511333	-0.555739	0	223.23	-0.34	7	1	92.3	16	0.444
SPCA019750_01	14Z46	1.32964	-0.674928	-0.643115	0.0784616	-0.389195		0.401385	0.0170422	0	360.79	3.03	6	2	84.5	25	0.167
SPCA020805_01	11T15	-0.209191	-0.641703	-0.679172	-0.758284	-0.680425		-0.112729	-0.513584	0	289.36	2.32	6	2	96.6	20	0.308
SPCA023552_01	14F28	-0.935483	-0.674928	-0.603867	-1.211	-0.365746		0.311224	-0.579967	0	302.68	3.74	3	0	43.4	21	0
SPCA025051_01	14L24	-0.870008	0.365701	0.384305	-0.0779611	0.0436083		-0.552503	-0.11781	0	190.26	3.26	2	1	67.2	13	0.1
SPCA026525_01	14J24	-0.873126	1.16952	1.45597	1.1189	0.989336	-0.343711	-0.597762	0.417018	0	325.34	2.73	5	1	52.6	24	0.111
SPCA026743_01	13Y13	-0.830517	-0.482682	-0.519376	-1.0228	-0.584054	0.689366	0.124559	-0.375072	0	290.29	2.16	5	2	67.4	21	0.2
SPCA026975_01	11R15	-0.350334	-0.676407	-0.691637	-0.823007	-0.68255		-0.183334	-0.567878	0	303.16	4.11	3	0	51.8	18	0
SPCA027390_01	14B34	1.52607	-0.338443	-0.401544	0.421701	-0.352415		0.544417	0.233298	0	251.28	0.87	5	1	59	18	0.462
SPCA028257_01	11Z17	#NA	#NA	#NA	#NA	#NA	#NA	#NA	#NA	0	305.35	4.84	3	0	66.9	22	0
SPCA030375_01	14X20	-0.935483	-0.458422	-0.462528	-1.05666	-0.436729		0.157622	-0.532034	0	219.32	3.44	2	1	21.3	16	0.571
SPCA030818_01	11AD13	0.079038	-0.832597	-0.831277	-0.857944	-0.771793		0.126597	-0.514663	0	400.58	4.95	5	0	63.4	28	0.636
SPCA030867_01	11O43	-1.22468	-0.121324	-0.065774	-0.302756	-0.233413		-0.641162	-0.431518	0	242.66	1.27	5	2	79.3	16	0.3
SPCA030953_01	14F22	-0.2402	6.82803	8.46255	9.35636	9.93821	-6.29125	-0.35937	3.95633	5	269.13	3.82	3	0	34.9	17	0.167
SPCA031513_01	11Z13	0.0151522	-0.796227	-0.790472	-0.832904	-0.708866		-0.0127027	-0.521003	0	319.79	4.67	3	1	62.7	23	0.053
SPCA032041_01	11H47	3.13664	-0.852335	-0.752919	-0.120635	-0.539871		-0.580908	0.0483289	0	326.56	4.9	3	0	38.7	20	0
SPCA032119_01	11S31	0.0359522	-0.388532	-0.32881	-0.346011	-0.471717		-0.709025	-0.368024	0	232.32	3.16	3	1	42	17	0.571
SPCA032844_01	11S43	3.26887	-1.01167	-1.01541	-0.373506	-0.756876	0.620302	0.0400304	0.11025	0	289.33	1.09	6	2	84.2	21	0.533
SPCA033209_01	13AB23	1.27485	-0.747922	-0.684808	-0.0713524	-0.587191		0.272839	-0.0905964	0	410.82	4.83	5	1	59.3	28	0.316
SPCA033504_01	13N31	-0.501016	0.970186	1.39649	1.24749	1.06095		-0.718124	0.575996	0	326.44	6.33	3	0	88.4	22	0.176
SPCA033822_01	11W43	#NA	#NA	#NA	#NA	#NA	#NA	#NA	#NA	0	364.41	3.64	4	2	83.5	25	0.222
SPCA033917_01	11R13	0.254352	-0.560116	-0.57484	-0.552095	-0.618797		-0.657356	-0.451475	0	367.36	3.12	6	1	98.2	28	0.045
SPCA034324_01	11AE43	#NA	#NA	#NA	#NA	#NA	#NA	#NA	#NA	0	277.32	4.5	3	1	42.2	21	0.056
SPCA034412_01	14J20	1.2517	-0.468191	-0.444207	0.208711	-0.395198		-0.516725	-0.0606521	0	208.17	-0.15	6	1	70.1	15	0.111
SPCA035183_01	14H30	-0.311911	0.227235	0.180471	0.0940078	-0.076758		-1.05092	-0.156312	0	421.36	4.71	5	2	53.8	28	0.381
SPCA035730_01	14N48	-0.670465	0.430778	0.262104	-0.0516105	-0.0416067		-1.02634	-0.182857	0	379.16	3.65	5	2	72.9	24	0.286
SPCA036587_01	14Z22	1.08022	-0.425199	-0.538606	-0.0079268	-0.437925		1.06414	0.122449	0	242.27	3.09	3	2	57.5	18	0.133
SPCA036957_01	3G18	2.22514	-0.345279	-0.249462	0.0262226	-0.523283	0.264867	-0.349324	0.14984	0	299.32	4.61	3	0	39.1	23	0
SPCA036965_01	3AE32	#NA	#NA	#NA	#NA	#NA	#NA	#NA	#NA	0	222.29	3.64	2	0	17.8	17	0.133
SPCA036968_01	3K19	1.70168	0.352859	0.495554	0.759939	0.388239	-0.62247	0.176794	0.464657	0	464.58	4.49	6	0	75.3	33	0.269
SPCA036992_01	3W23	-1.02254	-1.16378	-1.17913	-1.30131	-1.04378	0.996425	-0.584187	-0.7569	0	428.5	3.57	7	1	97.5	30	0.227
SPCA036998_01	3AC25	1.01888	-0.529063	-0.615902	-0.473062	-0.803735		-0.608604	-0.335248	0	463.59	3.86	6	0	69.3	33	0.269
SPCA037047_01	3B11	0.46397	0.130093	-0.508151	-0.429921	-0.69817		1.85759	0.135902	0	411.65	4.39	4	1	49.4	24	0.176
SPCA037059_01	3Z37	-0.158032	-1.22066	-1.24018	-1.25869	-1.06806	1.52954	-0.48743	-0.557645	0	337.41	3.28	4	0	38.8	25	0.381
SPCA037060_01	3Z39	-0.37678	-1.00167	-0.929116	-0.988244	-0.921417	0.445906	-0.698606	-0.638561	0	329.43	5.24	2	0	20.3	25	0.261
SPCA037062_01	3T13	0.206783	-1.51759	-1.64987	-1.62387	-1.276		0.244392	-0.936025	0	317.38	4.82	3	1	38.3	24	0.095
SPCA037063_01	3AD45	#NA	#NA	#NA	#NA	#NA	#NA	#NA	#NA	0	351.83	5.25	3	1	38.3	25	0.095
SPCA037066_01	3P13	-0.0531998	-0.638458	-0.468267	-0.49678	-0.578446	0.136998	-0.725996	-0.40345	0	311.37	2.57	6	0	57.2	22	0.563
SPCA037068_01	3P45	0.591166	0.149068	-0.00226026	0.0720408	-0.142202	-0.389293	-0.104331	0.0248841	0	279.33	2.74	5	0	48	20	0.533
SPCA037070_01	3G25	#NA	#NA	#NA	#NA	#NA	#NA	#NA	#NA	0	332.42	3.03	5	2	118.4	23	0.471
SPCA037124_01	3U27	-1.07915	-0.972227	-0.950896	-1.07172	-0.946992	1.14272	-0.696103	-0.653481	0	407.89	4.44	5	2	71.1	29	0.261
SPCA037129_01	3AE21	#NA	#NA	#NA	#NA	#NA	#NA	#NA	#NA	0	419.49	4.34	5	2	71.1	31	0.32
SPCA037203_01	3A12	#NA	#NA	#NA	#NA	#NA	#NA	#NA	#NA	0	375.19	3.95	4	1	55.4	23	0.059
SPCA037336_01	3A35	-0.257971	2.68633	1.83109	1.82875	1.99138	-0.860647	3.01338	1.46176	0	305.37	4.72	3	1	38.3	23	0.15
SPCA037363_01	3M19	#NA	#NA	#NA	#NA	#NA	#NA	#NA	#NA	0	379.5	2.94	5	1	44.8	28	0.435
SPCA037378_01	3K21	-2.40073	-1.01047	-1.18839	-1.51254	-1.13826		-0.782894	-1.33888	0	448.58	4.94	5	0	66.1	32	0.269
SPCA037379_01	3M21	-0.416616	-0.142248	0.214328	0.153235	-0.0534108	-0.988508	-0.63612	-0.267049	0	491.64	4.55	6	0	69.3	35	0.321
SPCA037384_01	3M23	-0.7381	-0.657895	-0.793146	-0.880402	-0.745518	1.46953	-0.525499	-0.410147	0	451.38	4.55	5	0	66.1	27	0.35
SPCA037390_01	3C23	0.28925	1.05211	1.00214	1.0364	0.930494	-0.611634	0.914462	0.659033	0	370.89	2.75	5	1	74.9	24	0.588
SPCA037391_01	3S23	0.163452	-0.874276	-1.02927	-0.977912	-0.96736	1.69777	-0.628837	-0.373777	0	430.56	4.28	6	0	75.3	30	0.435
SPCA037398_01	3AC23	#NA	#NA	#NA	#NA	#NA	#NA	#NA	#NA	0	455.4	5.27	5	0	66.1	29	0.381
SPCA037414_01	3I25	#NA	#NA	#NA	#NA	#NA	#NA	#NA	#NA	0	358.45	2.63	5	0	66.1	25	0.316
SPCA037436_01	3Y25	#NA	#NA	#NA	#NA	#NA	#NA	#NA	#NA	0	347.43	1.17	6	1	87.8	24	0.294
SPCA037437_01	3W25	-0.977815	-0.876358	-0.768116	-0.88818	-0.79563	0.708105	-0.648475	-0.606639	0	432.96	4.37	5	1	74.9	29	0.409
SPCA037438_01	3Y19	0.487732	-1.20892	-1.11477	-1.02011	-0.972779	0.868829	-0.713397	-0.524772	0	479.98	3.27	8	0	95.6	32	0.364
SPCA037448_01	3Q25	#NA	#NA	#NA	#NA	#NA	#NA	#NA	#NA	0	442.57	4.13	6	1	84.1	31	0.458
SPCA037454_01	3AA25	-0.386565	0.0492403	-0.091942	-0.141303	-0.330343	0.64812	0.436121	0.0261897	0	359.87	1.13	6	0	69.3	23	0.533
SPCA037455_01	3I27	#NA	#NA	#NA	#NA	#NA	#NA	#NA	#NA	0	491.64	4.87	6	0	69.3	35	0.321
SPCA037463_01	3I23	#NA	#NA	#NA	#NA	#NA	#NA	#NA	#NA	0	352.45	1.82	6	1	84.1	24	0.588
SPCA037473_01	3S25	#NA	#NA	#NA	#NA	#NA	#NA	#NA	#NA	0	432.92	4.09	6	1	88.3	29	0.19
SPCA037478_01	3S47	-0.336944	-0.321416	-0.233161	-0.293706	-0.283806	0.30362	-0.557049	-0.246066	0	488.56	5.19	8	0	107.8	35	0.231
SPCA037515_01	3G41	0.0991555	1.20819	1.15991	1.17104	1.35797	-0.484469	0.956762	0.781222	0	318.39	5.81	3	1	70.2	23	0.053
SPCA037518_01	3Y21	#NA	#NA	#NA	#NA	#NA	#NA	#NA	#NA	0	491.56	5.09	8	1	122.6	35	0.231
SPCA037755_01	3E31	1.7527	1.4985	1.46801	1.72063	1.38033	-1.33628	1.07664	1.08008	0	366.38	4.01	5	2	58.9	26	0.444
SPCA037790_01	3W33	-0.626979	-0.889808	-0.866684	-0.94176	-0.8473	0.985058	-0.740901	-0.561196	0	438.44	4.2	7	1	68.6	31	0.524
SPCA037819_01	3Q12	-0.153139	-0.7704	-0.733562	-0.779013	-0.707235	0.883801	-0.645846	-0.415056	0	279.33	4.43	3	1	80.6	19	0.214
SPCA037859_01	3U29	#NA	#NA	#NA	#NA	#NA	#NA	#NA	#NA	0	428.45	5.22	5	0	50.5	31	0.435
SPCA038108_01	3G21	8.96792	0.477425	1.00854	2.0894	1.12937	-1.61518	-0.437878	1.65994	1	495.59	5.47	8	0	107.7	35	0.346
SPCA038128_01	3O19	#NA	#NA	#NA	#NA	#NA	#NA	#NA	#NA	0	406.93	4.12	5	1	74.9	27	0.35
SPCA038143_01	3W34	#NA	#NA	#NA	#NA	#NA	#NA	#NA	#NA	0	317.77	3.76	4	0	46.6	22	0.176
SPCA038144_01	3M18	-0.156634	-0.0949015	0.221593	0.195847	0.0914421	-0.786345	-0.454554	-0.140507	0	311.37	3.71	4	0	46.6	23	0.263
SPCA038270_01	3AA41	#NA	#NA	#NA	#NA	#NA	#NA	#NA	#NA	0	217.31	3.5	2	1	29.1	16	0.5
SPCA038282_01	3E9	-0.158032	-0.955886	-1.04282	-1.08574	-0.949119	1.44016	-0.360699	-0.444591	0	387.43	4.74	5	1	72.5	29	0.125
SPCA038323_01	3AC19	#NA	#NA	#NA	#NA	#NA	#NA	#NA	#NA	0	426.5	4.38	5	1	74.9	30	0.174
SPCA038325_01	3A25	#NA	#NA	#NA	#NA	#NA	#NA	#NA	#NA	0	438.54	4.22	6	1	84.1	31	0.208
SPCA038405_01	3U41	#NA	#NA	#NA	#NA	#NA	#NA	#NA	#NA	0	283.36	4.46	3	1	38.3	21	0.278
SPCA038494_01	3H34	#NA	#NA	#NA	#NA	#NA	#NA	#NA	#NA	0	326.8	4.01	4	0	61	21	0.2
SPCA038570_01	3L43	-0.481612	0.128521	0.0802011	0.00556585	0.0693188	0.331805	-0.232316	-0.0140738	0	337.42	6.44	5	1	112.4	23	0.063
SPCA038578_01	3M15	#NA	#NA	#NA	#NA	#NA	#NA	#NA	#NA	0	404.5	3.87	6	1	89.9	29	0.609
SPCA038579_01	3E15	-0.0420178	0.879749	1.24124	1.22377	1.23909	-1.55807	-0.0377188	0.420864	0	418.52	4.15	6	1	89.9	30	0.625
SPCA038580_01	3I15	-0.213942	0.276365	0.501833	0.457509	0.562969	-0.51457	-0.475961	0.0848862	0	475.62	4.66	7	1	93.1	34	0.667
SPCA038583_01	3AA45	#NA	#NA	#NA	#NA	#NA	#NA	#NA	#NA	0	483.39	4.67	6	1	89.9	30	0.609
SPCA038642_01	3R34	-0.556392	-0.515234	-0.249777	-0.329139	-0.474575	-0.277028	-0.852448	-0.464942	0	294.39	1.48	5	1	43	21	0.625
SPCA038668_01	3M43	-0.87508	0.573427	0.646719	0.536661	0.445192	-0.505829	0.490511	0.187372	0	380.82	4.46	5	2	67.4	27	0.048
SPCA038723_01	3I33	#NA	#NA	#NA	#NA	#NA	#NA	#NA	#NA	0	293.38	4.31	3	0	29.5	21	0.588
SPCA038724_01	3Y27	#NA	#NA	#NA	#NA	#NA	#NA	#NA	#NA	0	344.28	5.45	3	0	29.5	22	0.588
SPCA038725_01	3AE27	0.543642	-0.795951	-0.671202	-0.603126	-0.884605	0.370591	-0.97902	-0.431382	0	304.21	4.33	3	0	29.5	19	0.5
SPCA038727_01	3A29	#NA	#NA	#NA	#NA	#NA	#NA	#NA	#NA	0	354.28	5	3	0	29.5	21	0.588
SPCA038730_01	3P47	-0.421508	0.313232	0.601945	0.531501	0.513607	-0.924382	-0.478883	0.0193586	0	309.83	4.83	3	0	29.5	21	0.588
SPCA038731_01	3G35	-0.329257	2.13987	2.09507	2.05598	2.23212	-1.67288	1.32478	1.12081	0	269.77	3.71	3	0	29.5	18	0.5
SPCA038732_01	3I31	#NA	#NA	#NA	#NA	#NA	#NA	#NA	#NA	0	317.81	4.62	3	0	29.5	22	0.278
SPCA038734_01	3Q37	-0.524244	0.0706446	0.243459	0.196039	-0.0363566	-0.293664	-0.915741	-0.17998	0	331.49	6.27	3	0	29.5	24	0.667
SPCA038735_01	3AE35	2.30062	-0.284394	-0.40323	-0.124252	-0.298558	0.881691	-0.271045	0.257262	0	362.26	4.79	3	0	29.5	22	0.278
SPCA038737_01	3H39	#NA	#NA	#NA	#NA	#NA	#NA	#NA	#NA	0	289.41	4.49	3	0	29.5	21	0.611
SPCA038744_01	3R21	#NA	#NA	#NA	#NA	#NA	#NA	#NA	#NA	0	363.28	4.52	4	1	95.7	21	0.308
SPCA038760_01	3T23	#NA	#NA	#NA	#NA	#NA	#NA	#NA	#NA	0	400.53	4.17	5	1	74.9	28	0.409
SPCA038767_01	3J17	0.106144	-0.549719	-0.550003	-0.533656	-0.46516	0.7912	-0.437333	-0.234075	0	340.48	3.57	5	1	74.9	23	0.588
SPCA038768_01	3AF47	#NA	#NA	#NA	#NA	#NA	#NA	#NA	#NA	0	229.3	2.6	5	1	92.3	15	0.667
SPCA038778_01	3D19	-0.696866	1.28349	1.6973	1.58044	1.73593	-1.93072	0.259221	0.561257	0	318.18	3.98	5	1	92.3	19	0.182
SPCA038858_01	3I20	-1.2958	0.477841	0.763578	0.596625	0.692764	-1.13127	-0.260202	-0.0223525	0	255.31	3.57	3	0	29.5	19	0.188
SPCA038925_01	3W30	-0.168515	-1.07736	-1.05669	-1.05454	-0.991926	1.2015	-0.609282	-0.536687	0	399.08	4.89	3	1	38.3	20	0.133
SPCA038928_01	3A34	#NA	#NA	#NA	#NA	#NA	#NA	#NA	#NA	0	340.2	4.32	4	1	47.6	22	0.188
SPCA038930_01	3H43	-0.251681	1.00735	1.3291	1.27562	1.32389	-1.38659	-0.293072	0.429232	0	262.29	3.06	6	1	97.7	18	0.182
SPCA038957_01	3I47	#NA	#NA	#NA	#NA	#NA	#NA	#NA	#NA	0	395.52	5.08	6	1	98	28	0.333
SPCA038970_01	3S17	-0.209748	-1.00236	-0.935886	-0.963326	-0.961182	0.642483	-0.8448	-0.610688	0	399.9	5.05	6	0	89.2	27	0.263
SPCA038980_01	3A47	-2.21623	2.16682	0.842276	0.661838	0.371667	0.96081	3.41615	0.88619	0	363.84	6.13	4	0	65.2	24	0.176
SPCA038982_01	3S11	0.169043	-1.17811	-1.28647	-1.24515	-1.10899	1.71491	-0.445135	-0.482844	0	372.49	6.34	4	0	68.9	27	0.136
SPCA038984_01	3Q17	-0.378178	-0.514897	-0.320319	-0.368684	-0.507033	-0.0393152	-0.788764	-0.416741	0	340.44	4.98	5	0	78.1	24	0.278
SPCA038994_01	3K17	-0.406133	-0.200135	0.0238347	-0.0452763	-0.0771009	-0.331675	-0.590274	-0.232394	0	359.49	4.69	6	0	89.2	25	0.556
SPCA039012_01	3Q47	-0.550102	-0.0237204	0.163725	0.0816052	0.0435996	-0.27407	-0.456373	-0.145048	0	396.51	5.62	6	1	94.3	28	0.286
SPCA039049_01	3J31	-0.341836	0.348278	0.595103	0.56928	0.498404	-0.740737	-0.151833	0.110951	0	331.39	2.88	6	1	106.5	23	0.25
SPCA039053_01	3AC18	0.68831	-1.18547	-1.3484	-1.27269	-1.12102		0.214111	-0.670859	0	225.24	4.4	3	0	35.6	17	0.071
SPCA039069_01	3U17	0.0306655	-1.14677	-1.26969	-1.28176	-1.16622		-0.582274	-0.902675	0	340.2	4.46	4	2	58.6	22	0.188
SPCA039098_01	3T28	-0.366996	-0.810336	-0.68824	-0.74043	-0.659743	0.633182	-0.627039	-0.465657	0	321.39	3.09	5	1	73	22	0.25
SPCA039113_01	3Y10	0.459078	-1.6715	-1.71453	-1.64949	-1.29994		-0.117785	-0.999027	0	362.26	4.47	4	1	92	19	0.167
SPCA039121_01	3T21	1.03775	-0.523511	-0.504581	-0.342528	-0.577406	0.603832	-0.535183	-0.120233	0	397.11	4.89	3	1	82.8	17	0
SPCA039123_01	3D33	0.144583	0.93991	0.802944	0.840414	0.903816	-0.111027	1.16633	0.669568	0	311.78	3.46	4	1	63.8	20	0.143
SPCA039129_01	3V23	-0.260068	-1.09978	-1.18234	-1.20869	-1.08411	1.56942	-0.72625	-0.57026	0	332.24	4.38	3	1	82.8	17	0.091
SPCA039154_01	3AA35	0.141787	-0.440369	-0.173024	-0.155115	-0.450438	-0.338251	-0.797979	-0.316199	0	434.98	4.91	5	1	74.9	29	0.409
SPCA039173_01	3Y17	#NA	#NA	#NA	#NA	#NA	#NA	#NA	#NA	0	306.25	4.24	2	1	54.4	18	0.462
SPCA039177_01	3M17	#NA	#NA	#NA	#NA	#NA	#NA	#NA	#NA	0	349.42	5.31	4	0	46.6	26	0.364
SPCA039209_01	3A43	#NA	#NA	#NA	#NA	#NA	#NA	#NA	#NA	0	417.07	4.9	3	1	38.3	21	0.133
SPCA039213_01	3P9	-0.482311	-0.813444	-0.733642	-0.819309	-0.75777	0.653084	-0.681516	-0.519272	0	401.45	5.12	5	1	72.5	30	0.16
SPCA039231_01	3V19	-0.366996	-1.03359	-1.09374	-1.14079	-1.04565	1.31814	-0.712815	-0.582206	0	401.5	5.46	4	1	47.6	30	0.269
SPCA039234_01	3AD13	1.18941	-1.41651	-1.54099	-1.39333	-1.27167		-0.265366	-0.783075	0	377.86	4.87	5	1	56.8	26	0.35
SPCA039236_01	3AF21	1.08877	-1.10337	-1.31313	-1.17532	-1.17095		-0.0354776	-0.618247	0	422.31	5.05	5	1	56.8	26	0.35
SPCA039237_01	3T19	-0.0650808	-0.84504	-0.794448	-0.814234	-0.898822	0.753266	-0.900065	-0.509203	0	311.37	3.6	4	1	47.6	23	0.316
SPCA039238_01	3D21	-0.543812	1.07715	1.05895	0.973647	1.11038	-0.595926	0.283862	0.480607	0	347.79	3.63	5	1	56.8	24	0.278
SPCA039239_01	3F21	-1.87727	0.99301	1.40453	1.15647	1.39756	-1.6978	-0.0319811	0.192073	0	318.75	2.36	5	1	60.4	22	0.25
SPCA039240_01	3AB17	1.33407	-1.51518	-1.60459	-1.41328	-1.28782		-0.242109	-0.788152	0	366.24	4.74	4	1	47.6	24	0.278
SPCA039241_01	3V17	0.14598	-1.07772	-1.13596	-1.04446	-1.0721		-0.797529	-0.8303	0	345.82	4.22	4	1	47.6	24	0.316
SPCA039377_01	3AC16	1.31381	-0.5834	-0.95381	-0.780457	-0.905756		0.338704	-0.261819	0	397.11	4.89	3	1	82.8	17	0
SPCA039456_01	3E16	0.403167	1.14698	1.61269	1.63409	1.54331	-1.94471	0.183314	0.654121	0	477.44	5.68	4	0	77.2	28	0.238
SPCA039474_01	3W42	-0.759066	-0.643828	-0.597505	-0.712486	-0.560503	0.710227	-0.461034	-0.432028	0	372.68	4.92	3	1	38.3	21	0.438
SPCA039476_01	3D23	#NA	#NA	#NA	#NA	#NA	#NA	#NA	#NA	0	365.61	3.84	4	1	62.1	21	0.067
SPCA039477_01	3AA48	0.793141	0.74576	0.592532	0.696805	0.745737	0.246984	0.187585	0.572649	0	443.74	4.58	5	2	109.7	25	0.294
SPCA039478_01	3AC40	1.28655	-1.43414	-1.51391	-1.34881	-1.25869		-0.386726	-0.775956	0	398.64	4.03	5	1	64.6	23	0.125
SPCA039495_01	3M45	-0.206254	0.37832	0.495621	0.466488	0.383326	-0.327349	-0.426229	0.109132	0	247.38	4.8	2	1	29.1	18	0.563
SPCA039497_01	3W46	-1.10012	-0.789792	-0.914507	-1.08124	-0.84738	1.45911	-0.496975	-0.5387	0	329.82	5.34	3	1	46.2	23	0.263
SPCA039499_01	3F15	#NA	#NA	#NA	#NA	#NA	#NA	#NA	#NA	0	360.47	3.5	5	2	83.6	25	0.316
SPCA039515_01	3U42	-0.583648	-0.46355	-0.568315	-0.648543	-0.547275	1.06306	-0.322715	-0.295855	0	386.49	3.59	5	2	111.9	26	0.105
SPCA039518_01	3A17	#NA	#NA	#NA	#NA	#NA	#NA	#NA	#NA	0	418.42	4.52	6	1	67.9	31	0.083
SPCA039536_01	3AC41	1.30961	-1.26705	-1.36309	-1.213	-1.15475	1.54182	-0.317888	-0.35205	0	275.34	4.59	2	1	29.1	21	0.105
SPCA039555_01	3Y40	#NA	#NA	#NA	#NA	#NA	#NA	#NA	#NA	0	401.52	5.59	5	1	92.9	28	0.455
SPCA039557_01	3Y42	#NA	#NA	#NA	#NA	#NA	#NA	#NA	#NA	0	444.59	4.72	6	1	84.1	31	0.458
SPCA039558_01	3AE40	#NA	#NA	#NA	#NA	#NA	#NA	#NA	#NA	0	464.58	4.82	6	1	84.1	33	0.269
SPCA039559_01	3Q38	#NA	#NA	#NA	#NA	#NA	#NA	#NA	#NA	0	430.56	4.27	6	1	84.1	30	0.435
SPCA039560_01	3W38	#NA	#NA	#NA	#NA	#NA	#NA	#NA	#NA	0	341.4	4.19	5	1	64.6	25	0.3
SPCA039561_01	3AA40	#NA	#NA	#NA	#NA	#NA	#NA	#NA	#NA	0	416.53	3.82	6	1	84.1	29	0.409
SPCA039562_01	3U44	#NA	#NA	#NA	#NA	#NA	#NA	#NA	#NA	0	444.59	4.54	6	1	84.1	31	0.458
SPCA039563_01	3Y36	-0.752777	-1.00961	-0.908917	-1.01525	-0.882475	0.833159	-0.686978	-0.631836	0	360.47	4.26	5	2	109.7	25	0.368
SPCA039564_01	3Q36	#NA	#NA	#NA	#NA	#NA	#NA	#NA	#NA	0	362.26	5.07	3	1	38.3	22	0.278
SPCA039569_01	3O36	-0.75068	-0.563889	-0.520826	-0.624734	-0.522017	0.704444	-0.522174	-0.399982	0	343.42	4.2	5	1	56.8	25	0.35
SPCA039570_01	3F34	#NA	#NA	#NA	#NA	#NA	#NA	#NA	#NA	0	381.24	5.07	5	0	69.6	22	0.133
SPCA039576_01	3Y38	#NA	#NA	#NA	#NA	#NA	#NA	#NA	#NA	0	321.84	4.69	3	1	38.3	22	0.5
SPCA039584_01	3AB15	#NA	#NA	#NA	#NA	#NA	#NA	#NA	#NA	0	224.25	4.64	2	0	22.7	17	0.067
SPCA039629_01	3I17	-0.0545976	0.271813	0.475222	0.452576	0.361554	-0.643876	-0.301421	0.0801812	0	362.35	4.68	5	1	62.9	27	0.048
SPCA039657_01	3K47	#NA	#NA	#NA	#NA	#NA	#NA	#NA	#NA	0	366.48	5.68	5	1	85.1	26	0.25
SPCA039663_01	3U38	#NA	#NA	#NA	#NA	#NA	#NA	#NA	#NA	0	449.32	4.59	6	1	88.3	27	0.105
SPCA039666_01	3Y44	0.0663083	0.327767	0.225011	0.235431	-0.0060054	-0.982237	-0.0681949	-0.0288457	0	458.96	4.69	6	1	84.1	31	0.174
SPCA039667_01	3Q42	-0.399843	-0.454315	-0.374901	-0.440571	-0.480703	0.2991	-0.440375	-0.327373	0	394.49	4.29	5	1	74.9	28	0.136
SPCA039669_01	3U36	#NA	#NA	#NA	#NA	#NA	#NA	#NA	#NA	0	398.45	4.11	5	1	74.9	28	0.095
SPCA039673_01	3X12	0.0383532	-0.828853	-0.685041	-0.694137	-0.757343	0.513141	-0.748384	-0.451752	0	359.31	3.41	6	1	72.7	26	0.059
SPCA039675_01	3L12	-0.0231481	-0.722697	-0.878428	-0.878144	-0.88167	1.5443	-0.627328	-0.352445	0	298.33	3.66	4	1	55.8	22	0.167
SPCA039676_01	3N10	-0.447367	-1.00916	-1.15271	-1.22388	-1.05516		-0.60063	-0.914817	0	298.33	3.66	4	1	55.8	22	0.167
SPCA039677_01	3H23	-0.225823	0.500894	0.682928	0.653269	0.5292	-0.814058	-0.10674	0.174239	0	302.35	3.02	5	2	107.5	21	0.133
SPCA039684_01	3Y14	#NA	#NA	#NA	#NA	#NA	#NA	#NA	#NA	0	395.42	5.17	5	1	92.9	27	0.368
SPCA039685_01	3I14	-0.136366	0.276751	0.614842	0.571075	0.520581	-1.05024	-0.38828	0.0583379	0	362.16	4.79	4	1	47.6	23	0.133
SPCA039686_01	3AE48	2.02387	3.20112	2.95295	3.19358	3.34201	-1.93071	3.06795	2.26439	0	411.42	4.82	6	1	102.1	28	0.368
SPCA039687_01	3C16	1.15865	1.46725	1.67086	1.79538	1.45139	-1.71141	1.29083	1.01756	0	392.42	4.94	5	1	99.6	27	0.368
SPCA039688_01	3P22	#NA	#NA	#NA	#NA	#NA	#NA	#NA	#NA	0	373.76	4.37	5	1	56.1	25	0.375
SPCA039689_01	3R22	#NA	#NA	#NA	#NA	#NA	#NA	#NA	#NA	0	381.35	3.2	6	1	73.2	27	0.389
SPCA039690_01	3T26	-1.1728	-0.574635	-0.397912	-0.553461	-0.622917	0.118364	-0.872167	-0.582219	0	387.43	3.74	6	1	64.7	28	0.35
SPCA039691_01	3R24	-0.212544	-0.778706	-0.777299	-0.801196	-0.765466	0.990364	-0.622627	-0.423925	0	367.32	2.92	6	1	73.2	26	0.353
SPCA039693_01	3R20	1.18381	-0.917364	-0.746504	-0.492776	-0.784507	0.333756	-0.537942	-0.280217	0	383.36	3.05	6	1	65.4	27	0.444
SPCA039694_01	3K14	#NA	#NA	#NA	#NA	#NA	#NA	#NA	#NA	0	361.72	3.73	4	1	46.9	24	0.333
SPCA039695_01	3G10	#NA	#NA	#NA	#NA	#NA	#NA	#NA	#NA	0	345.27	3.21	4	1	46.9	24	0.333
SPCA039696_01	3N20	0.111036	0.0952526	0.136749	0.151851	0.00835535	-0.0116274	-0.025111	0.0666437	0	323.29	3.51	5	1	56.8	23	0.188
SPCA039697_01	3J26	-1.64175	0.68116	0.999769	0.779578	0.881961	-1.34403	-0.0676588	0.0412905	0	352.29	3.05	5	1	59.3	25	0.188
SPCA039699_01	3L22	-1.73819	0.0365885	0.109098	-0.106941	0.0182588	-0.15893	0.397727	-0.206056	0	407.15	4.01	5	1	59.3	26	0.133
SPCA039700_01	3R18	-0.131474	-0.631013	-0.452297	-0.412869	-0.502251	0.23312	-0.652991	-0.364254	0	353.34	3.39	5	1	56.1	25	0.412
SPCA039702_01	3K10	#NA	#NA	#NA	#NA	#NA	#NA	#NA	#NA	0	412.28	5.04	5	1	56.1	26	0.1
SPCA039703_01	3T18	#NA	#NA	#NA	#NA	#NA	#NA	#NA	#NA	0	337.34	3.57	4	1	46.9	24	0.412
SPCA039705_01	3L26	-1.46843	0.317831	0.565634	0.380004	0.397272	-0.888117	-0.205434	-0.128748	0	345.27	3.21	4	1	46.9	24	0.333
SPCA039706_01	3J20	#NA	#NA	#NA	#NA	#NA	#NA	#NA	#NA	0	386.73	3.5	5	1	59.3	26	0.188
SPCA039707_01	3A16	#NA	#NA	#NA	#NA	#NA	#NA	#NA	#NA	0	369.38	4.82	5	1	92.9	25	0.294
SPCA039709_01	3L23	-1.41741	-0.368448	-0.293727	-0.487082	-0.371984	0.287591	-0.474604	-0.446523	0	341.3	3.39	4	1	46.9	24	0.375
SPCA039710_01	3T20	-0.195771	-1.16873	-1.22038	-1.23115	-1.12016		-0.55414	-0.915055	0	327.28	3.11	4	1	46.9	23	0.333
SPCA039711_01	3N26	#NA	#NA	#NA	#NA	#NA	#NA	#NA	#NA	0	366.31	3.33	5	1	59.3	26	0.235
SPCA039712_01	3A14	#NA	#NA	#NA	#NA	#NA	#NA	#NA	#NA	0	343.73	3.63	4	1	46.9	23	0.333
SPCA039713_01	3Q14	#NA	#NA	#NA	#NA	#NA	#NA	#NA	#NA	0	323.31	3.29	4	1	46.9	23	0.375
SPCA039714_01	3P20	#NA	#NA	#NA	#NA	#NA	#NA	#NA	#NA	0	448.37	2.48	8	1	82.8	32	0.2
SPCA039715_01	3Z23	#NA	#NA	#NA	#NA	#NA	#NA	#NA	#NA	0	416.31	3.71	6	1	64.7	26	0.316
SPCA039717_01	3L20	#NA	#NA	#NA	#NA	#NA	#NA	#NA	#NA	0	337.34	3.71	4	1	46.9	24	0.412
SPCA039718_01	3N22	0.152969	-0.371967	-0.169526	-0.153715	-0.261174	-0.0941747	-0.58244	-0.211432	0	390.7	3.49	5	1	59.3	26	0.133
SPCA039719_01	3AE10	#NA	#NA	#NA	#NA	#NA	#NA	#NA	#NA	0	323.31	3.29	4	1	46.9	23	0.375
SPCA039721_01	3J24	-0.192277	-0.316294	-0.283332	-0.317352	-0.212235	0.536909	-0.339622	-0.1606	0	373.69	2.48	6	1	72.2	25	0.143
SPCA039726_01	3P26	0.71906	-0.566734	-0.580654	-0.488497	-0.621818	0.778003	-0.308509	-0.152736	0	333.33	4.15	4	1	47.6	24	0.278
SPCA039729_01	3N18	-0.0902404	0.0819457	0.419148	0.395315	0.226147	-0.965009	-0.220252	-0.0218493	0	386.73	3.67	5	1	59.3	26	0.188
SPCA039730_01	3O16	0.255005	-0.431481	-0.532944	-0.490574	-0.592913	0.729289	-0.607788	-0.238772	0	407.36	3.5	6	1	64.7	29	0.316
SPCA039731_01	3X20	#NA	#NA	#NA	#NA	#NA	#NA	#NA	#NA	0	339.31	2.97	5	1	56.1	24	0.375
SPCA039732_01	3T24	-0.826159	-1.5292	-1.6015	-1.70928	-1.27727		-0.263647	-1.20118	0	385.38	4.37	6	1	102.1	26	0.294
SPCA039733_01	3N24	#NA	#NA	#NA	#NA	#NA	#NA	#NA	#NA	0	341.3	3.39	4	1	46.9	24	0.375
SPCA039734_01	3P18	-0.462742	-0.500167	-0.245754	-0.332969	-0.393125	-0.174429	-0.709053	-0.402606	0	372.7	3.39	5	1	59.3	25	0.133
SPCA039735_01	3L24	-0.689878	0.326351	0.557843	0.465366	0.476111	-0.727844	-0.285075	0.0175535	0	353.34	3.25	5	1	56.1	25	0.412
SPCA039736_01	3U12	#NA	#NA	#NA	#NA	#NA	#NA	#NA	#NA	0	399.41	4.78	6	1	102.1	27	0.333
SPCA039737_01	3U14	-0.0797572	-0.814825	-0.765342	-0.782627	-0.809929	0.893703	-0.746858	-0.443662	0	327.28	3.11	4	1	46.9	23	0.333
SPCA039739_01	3S14	-0.52005	-1.26153	-1.3278	-1.39754	-1.13196	1.62538	-0.440503	-0.636285	0	456.92	5.81	7	1	102.9	31	0.143
SPCA039740_01	3C14	0.84975	1.34146	1.57521	1.66233	1.52093	-1.64175	0.480315	0.826893	0	439.47	5.58	6	1	102.1	30	0.429
SPCA039741_01	3P24	#NA	#NA	#NA	#NA	#NA	#NA	#NA	#NA	0	352.38	3.69	6	1	73.9	26	0.2
SPCA039743_01	3W16	#NA	#NA	#NA	#NA	#NA	#NA	#NA	#NA	0	335.35	4.68	4	1	47.6	24	0.278
SPCA039744_01	3K16	0.0642116	-0.827667	-1.0184	-1.01781	-0.899319	1.05591	-0.502179	-0.449323	0	327.71	4.17	4	1	47.6	22	0.133
SPCA039745_01	3J22	-2.15263	0.520382	0.91135	0.620823	0.771802	-1.32658	-0.333288	-0.141163	0	288.3	1.11	7	1	86.1	21	0.286
SPCA039746_01	3W10	#NA	#NA	#NA	#NA	#NA	#NA	#NA	#NA	0	394.23	4.83	5	1	56.1	26	0.111
SPCA039747_01	3Q16	0.279466	-0.923842	-1.18994	-1.14898	-1.08907		-0.433335	-0.75095	0	369.73	4.47	5	0	56.5	25	0.188
SPCA039749_01	3AA16	0.47655	-0.544369	-0.294532	-0.232465	-0.562493	-0.158423	-1.06433	-0.340008	0	344.39	0.76	7	0	88.2	24	0.25
SPCA039750_01	3R26	-0.195072	-0.39738	-0.189266	-0.219212	-0.44115	-0.234771	-0.746103	-0.346136	0	361.8	3.01	6	1	64.7	25	0.235
SPCA039751_01	3T22	#NA	#NA	#NA	#NA	#NA	#NA	#NA	#NA	0	351.32	3.19	5	1	64	25	0.353
SPCA039753_01	3W36	0.187214	-1.44409	-1.53089	-1.50786	-1.25917		-0.23547	-0.965044	0	387.28	4.48	5	2	109.7	24	0.25
SPCA039755_01	3H22	#NA	#NA	#NA	#NA	#NA	#NA	#NA	#NA	0	375.75	4.82	5	0	84.7	24	0.214
SPCA039756_01	3W14	-0.174106	-1.00047	-0.923059	-0.954373	-0.92502	0.918461	-0.739895	-0.542638	0	391.48	4.73	6	1	102.1	27	0.4
SPCA039757_01	3G14	0.0145913	0.582609	0.916194	0.895287	0.841009	-1.18193	-0.286971	0.254398	0	392.94	4.8	4	0	49	26	0.4
SPCA039759_01	3J18	#NA	#NA	#NA	#NA	#NA	#NA	#NA	#NA	0	331.24	4.58	3	1	38.3	23	0.133
SPCA039760_01	3J23	#NA	#NA	#NA	#NA	#NA	#NA	#NA	#NA	0	435.42	3.78	6	1	62.5	31	0.381
SPCA039761_01	3D24	-1.38247	2.13343	1.92688	1.71954	2.09175	-1.00967	2.01356	1.07043	0	341.3	3.23	4	1	46.9	24	0.375
SPCA039762_01	3G12	#NA	#NA	#NA	#NA	#NA	#NA	#NA	#NA	0	357.44	4.36	5	1	56.8	26	0.381
SPCA039763_01	3F20	-0.500482	0.648856	0.946528	0.863658	0.90604	-1.06706	-0.0955594	0.24314	0	337.34	3.63	4	1	46.9	24	0.412
SPCA039764_01	3D31	-0.646547	1.76362	2.09817	1.98988	2.13815	-2.1124	0.569388	0.828608	0	422.4	2.4	7	1	76.5	30	0.45
SPCA039765_01	3R23	#NA	#NA	#NA	#NA	#NA	#NA	#NA	#NA	0	433.42	4.26	6	1	101.5	29	0.5
SPCA039766_01	3E12	0.100553	0.43077	0.397782	0.40789	0.492634	0.123468	0.0506235	0.286246	0	388.18	3.81	4	1	46.9	23	0.333
SPCA039768_01	3AC10	#NA	#NA	#NA	#NA	#NA	#NA	#NA	#NA	0	323.31	3.12	4	1	46.9	23	0.375
SPCA039769_01	3H26	#NA	#NA	#NA	#NA	#NA	#NA	#NA	#NA	0	355.33	4	5	0	84.7	24	0.267
SPCA039770_01	3F22	-0.736702	0.52083	0.527963	0.42932	0.448932	-0.241827	0.0147952	0.137616	0	443.33	5.22	7	1	102.9	28	0.294
SPCA039772_01	3M16	-0.20276	-0.455238	-0.259388	-0.324042	-0.320886	-0.0833091	-0.514065	-0.308527	0	332.13	4.82	3	1	38.3	21	0.071
SPCA039773_01	3M12	#NA	#NA	#NA	#NA	#NA	#NA	#NA	#NA	0	309.47	4.56	3	0	45.8	21	0.647
SPCA039774_01	3N23	2.53335	-0.536482	-0.410953	-0.0420799	-0.385306	0.259779	-0.326957	0.155907	0	323.29	3.51	5	1	56.8	23	0.188
SPCA039775_01	3AC12	#NA	#NA	#NA	#NA	#NA	#NA	#NA	#NA	0	322.67	3.87	4	0	54	22	0.071
SPCA039776_01	3AC14	#NA	#NA	#NA	#NA	#NA	#NA	#NA	#NA	0	313.28	4.82	3	0	30.2	23	0.059
SPCA039777_01	3M14	0.340967	-0.284761	-0.0559425	-0.0424697	-0.221392	-0.307906	-0.540374	-0.15884	0	454.86	4.57	7	1	105.3	30	0.222
SPCA039779_01	3W12	#NA	#NA	#NA	#NA	#NA	#NA	#NA	#NA	0	392.23	3.39	6	1	64.7	24	0.188
SPCA039780_01	3O12	-0.153838	-0.482644	-0.374376	-0.4149	-0.425031	0.353951	-0.566652	-0.294784	0	332.13	4.82	3	1	38.3	21	0.071
SPCA039781_01	3AE12	1.07479	-1.24482	-1.46441	-1.35296	-1.23226		0.552159	-0.61125	0	421.76	4.37	4	0	77.2	22	0.286
SPCA039782_01	3L18	#NA	#NA	#NA	#NA	#NA	#NA	#NA	#NA	0	337.2	3.84	5	2	62.7	22	0.2
SPCA039783_01	3B23	0.406662	1.40375	0.920125	0.963823	1.01602	-0.102751	3.0981	1.10082	0	344.25	4.14	3	0	74	18	0.167
SPCA039784_01	3S12	-0.363502	-0.888077	-0.89156	-0.949985	-0.936563	1.1428	-0.768664	-0.522221	0	292.44	4.15	3	2	83.4	20	0.688
SPCA039787_01	3F26	-1.00228	0.60541	0.672809	0.545859	0.582549	-0.452872	-0.0367784	0.130672	0	295.26	3.97	3	1	38.3	21	0.133
SPCA039788_01	3F24	-0.53263	0.907811	0.290804	0.245281	0.0664527	1.13253	1.95611	0.580909	0	380.23	3.84	6	1	69.6	25	0.176
SPCA039791_01	3U16	-0.287324	-0.803168	-0.64417	-0.700069	-0.766376	0.447078	-0.765862	-0.502841	0	297.3	3.88	3	0	58.4	20	0.231
SPCA039792_01	3F23	-1.19936	1.25513	1.30663	1.20429	1.40961	-1.05756	0.933439	0.550311	0	283.32	3.48	4	1	47.6	21	0.235
SPCA039794_01	3B29	0.0292678	1.40083	1.59245	1.60438	1.92634	-1.22193	1.22203	0.936195	0	377.31	4.19	4	0	77.2	22	0.286
SPCA039795_01	3D25	#NA	#NA	#NA	#NA	#NA	#NA	#NA	#NA	0	334.52	5.02	3	2	83.4	23	0.737
SPCA039796_01	3AD23	#NA	#NA	#NA	#NA	#NA	#NA	#NA	#NA	0	377.45	3.3	6	2	120.9	26	0.526
SPCA039797_01	3AF33	2.08676	0.649819	0.643386	0.886073	0.756637	-0.417947	0.326515	0.704464	0	364.89	3.43	4	0	49	24	0.333
SPCA039800_01	3D29	-0.434088	0.98018	0.880301	0.834378	0.809366	-0.187054	0.514433	0.485359	0	335.4	4.48	4	1	59.4	25	0.238
SPCA039801_01	3AB47	#NA	#NA	#NA	#NA	#NA	#NA	#NA	#NA	0	417.41	3.66	6	1	100.4	29	0.158
SPCA039804_01	3H24	-0.226522	0.942467	1.19737	1.14118	1.06473	-1.23652	0.0300036	0.416103	0	297.66	4.15	3	0	30.2	20	0.077
SPCA039805_01	3P23	0.0432453	-0.876335	-1.00554	-1.00885	-0.92208	1.50604	-0.536258	-0.399969	0	405.31	4.95	5	1	88	24	0.235
SPCA039807_01	3D27	-0.865995	1.37153	1.665	1.54203	1.74727	-1.64975	0.311905	0.588856	0	367.28	6.13	3	1	98.5	20	0.143
SPCA039808_01	3S10	#NA	#NA	#NA	#NA	#NA	#NA	#NA	#NA	0	319.32	4.86	3	0	30.2	23	0.294
SPCA039809_01	3F18	-0.586444	1.39366	1.78341	1.69537	1.22713	-2.27455	-0.691973	0.363801	0	356.73	3.72	5	2	62.7	24	0.2
SPCA039810_01	3B22	-0.174106	0.888037	0.948671	0.911732	1.05866	-0.682215	0.629793	0.511511	0	317.72	4.7	3	0	58.4	20	0.167
SPCA039811_01	3AA10	0.375911	-0.872552	-0.945874	-0.882582	-0.950234	1.03471	-0.754609	-0.427889	0	287.79	4.2	3	1	82.8	17	0.091
SPCA039812_01	3B25	0.556921	1.40897	0.702603	0.770995	0.75713	0.871978	2.23703	1.04366	0	321.37	4.22	4	1	59.4	24	0.2
SPCA039813_01	3AE16	#NA	#NA	#NA	#NA	#NA	#NA	#NA	#NA	0	313.39	3.19	4	2	66.4	23	0.474
SPCA039814_01	3S16	#NA	#NA	#NA	#NA	#NA	#NA	#NA	#NA	0	289.35	3.43	4	1	75.8	20	0.267
SPCA039815_01	3G16	#NA	#NA	#NA	#NA	#NA	#NA	#NA	#NA	0	423.8	4.47	6	1	100.4	28	0.059
SPCA039816_01	3AE14	1.58707	-1.3186	-1.39868	-1.17993	-1.15575	1.52611	-0.23461	-0.310627	0	322.83	5.95	3	1	98.5	20	0.143
SPCA039817_01	3C12	1.05452	0.968706	0.270848	0.423399	0.279778	1.43696	1.56767	0.857413	0	289.35	3.43	4	1	75.8	20	0.267
SPCA039818_01	3B31	#NA	#NA	#NA	#NA	#NA	#NA	#NA	#NA	0	431.43	3.69	6	1	100.4	30	0.2
SPCA039819_01	3M10	-0.153838	-0.430227	-0.202976	-0.246063	-0.301174	-0.168521	-0.721612	-0.317773	0	357.76	3.91	4	1	46.9	24	0.375
SPCA039820_01	3O10	-0.0315346	-0.15363	0.00770537	-0.021928	-0.105005	-0.071789	-0.725143	-0.157332	0	395.42	5.17	5	1	92.9	27	0.368
SPCA039821_01	3B20	0.572995	1.57162	1.9145	1.96795	1.9427	-1.95231	0.25676	0.896316	0	380.3	2.94	6	1	76.4	27	0.176
SPCA039824_01	3D22	0.252909	1.19872	1.36399	1.36536	1.27998	-1.44303	0.385792	0.629103	0	371.44	3.91	6	1	64.7	28	0.136
SPCA039826_01	3AA14	#NA	#NA	#NA	#NA	#NA	#NA	#NA	#NA	0	417.16	3.56	5	1	59.3	25	0.133
SPCA039827_01	3AA12	0.444401	-0.404793	-0.15936	-0.109008	-0.506102	-0.198971	-0.773724	-0.243936	0	381.39	4.9	5	1	92.9	26	0.333
SPCA039828_01	3AE18	#NA	#NA	#NA	#NA	#NA	#NA	#NA	#NA	0	337.32	3.79	5	1	56.8	24	0.235
SPCA039829_01	3C10	#NA	#NA	#NA	#NA	#NA	#NA	#NA	#NA	0	357.74	4.13	5	1	56.8	24	0.188
SPCA039830_01	3H20	-0.552898	0.905009	0.874505	0.776664	0.951595	-0.561795	0.591689	0.426396	0	371.36	4.09	6	1	102.1	25	0.25
SPCA039831_01	3K12	#NA	#NA	#NA	#NA	#NA	#NA	#NA	#NA	0	315.67	4.31	3	1	38.3	21	0.071
SPCA039835_01	3H18	#NA	#NA	#NA	#NA	#NA	#NA	#NA	#NA	0	357.74	4.13	5	1	56.8	24	0.188
SPCA039838_01	3D20	-0.648644	1.30908	1.65607	1.54455	1.67753	-1.74172	0.316775	0.587663	0	356.25	2.87	5	1	59.3	25	0.133
SPCA039839_01	3AD12	#NA	#NA	#NA	#NA	#NA	#NA	#NA	#NA	0	343.24	1.47	7	1	85.6	24	0.231
SPCA039845_01	3B26	-0.511664	1.3897	1.5075	1.42625	1.56973	-0.967907	0.293039	0.672377	0	339.31	2.97	5	1	56.1	24	0.375
SPCA039851_01	3D26	#NA	#NA	#NA	#NA	#NA	#NA	#NA	#NA	0	416.27	4.03	6	1	65.4	26	0.158
SPCA039852_01	3E14	0.237533	0.536973	0.747708	0.754394	0.660275	-0.929652	0.0421897	0.292774	0	289.73	4.49	2	1	29.1	20	0.063
SPCA039857_01	3L10	-0.63886	-0.847073	-0.93689	-1.01807	-0.897458	1.32994	-0.534483	-0.506128	0	299.36	3.83	4	1	47.6	22	0.278
SPCA039870_01	3I12	#NA	#NA	#NA	#NA	#NA	#NA	#NA	#NA	0	331.34	3.01	6	1	102.1	23	0.125
SPCA039880_01	3B24	#NA	#NA	#NA	#NA	#NA	#NA	#NA	#NA	0	338.23	3.89	4	1	46.9	22	0.25
SPCA039887_01	3D18	-0.299205	0.941525	1.13901	1.07514	1.08718	-1.1288	0.125712	0.42008	0	320.18	2.93	4	0	38.1	19	0.286
SPCA039889_01	3AF10	#NA	#NA	#NA	#NA	#NA	#NA	#NA	#NA	0	378.2	2.79	6	1	64.7	23	0.133
SPCA039891_01	3AD16	1.72614	0.594854	0.0238422	0.229383	-0.0241196	1.00593	1.33747	0.699072	0	322.33	3.54	4	1	90.4	22	0.2
SPCA039912_01	3I10	0.321399	-0.0505677	0.0315374	0.063502	-0.193633	-0.106836	-0.417576	-0.0503106	0	269.34	4.11	3	1	42.5	20	0.235
SPCA039919_01	3E10	0.465368	1.85567	1.5754	1.61123	1.62603	-1.32348	2.66333	1.21051	0	315.36	5.75	2	1	29.1	23	0.211
SPCA039922_01	3P14	0.106144	-0.336297	-0.12045	-0.125676	-0.310892	-0.330922	-0.679959	-0.256864	0	367.2	1.67	7	0	71.9	22	0.357
SPCA039926_01	3I43	-0.230016	1.04242	1.23028	1.1836	1.15555	-0.990303	0.172146	0.509095	0	297.39	4.56	3	1	38.3	22	0.316
SPCA039928_01	3Y12	-0.0748651	-0.811376	-0.741964	-0.764468	-0.779227	0.80368	-0.585114	-0.421905	0	282.29	2.53	5	1	60.4	21	0.125
SPCA039931_01	3L46	-0.782828	0.693752	0.914771	0.808088	0.91006	-0.903159	-0.301235	0.19135	0	311.37	2.92	4	1	46.9	22	0.75
SPCA039940_01	3B14	0.0285689	0.972004	1.09812	1.08721	0.948896	-1.14912	0.171569	0.451034	0	387.84	3.65	6	1	64.7	27	0.211
SPCA039947_01	3B18	1.71846	1.27952	0.623717	0.828812	0.339527	0.83029	2.42533	1.14938	0	383.87	3.75	6	1	64.7	27	0.25
SPCA039949_01	3V10	#NA	#NA	#NA	#NA	#NA	#NA	#NA	#NA	0	367.42	3.45	6	1	64.7	27	0.25
SPCA039951_01	3V12	0.480044	-1.08069	-1.23068	-1.18231	-1.10799		-0.496505	-0.769688	0	377.48	3.82	6	1	64.7	28	0.318
SPCA039955_01	3D14	0.380104	0.513855	0.278729	0.320035	0.0709792	0.320075	0.247224	0.304429	0	390.27	4.19	6	1	64.7	26	0.167
SPCA039958_01	3Z10	0.272477	-1.16172	-1.33042	-1.2864	-1.1788		-0.514823	-0.866614	0	404.29	4.39	6	1	64.7	27	0.211
SPCA039959_01	3Z12	#NA	#NA	#NA	#NA	#NA	#NA	#NA	#NA	0	369.85	3.55	6	1	64.7	26	0.211
SPCA039960_01	3H14	#NA	#NA	#NA	#NA	#NA	#NA	#NA	#NA	0	404.29	4.17	6	1	64.7	27	0.211
SPCA039968_01	3D10	0.473055	0.758759	0.702335	0.771112	0.438843	-0.689914	0.64171	0.442272	0	387.84	4.27	6	1	64.7	27	0.211
SPCA039970_01	3V16	0.0257734	-1.36549	-1.46793	-1.48609	-1.25031		-0.479146	-1.00386	0	376.24	3.78	6	1	64.7	25	0.118
SPCA039973_01	3P46	-0.265659	0.301007	0.6044	0.546816	0.450511	-0.859525	-0.52749	0.035723	0	387.5	4.59	6	1	101.5	27	0.45
SPCA039975_01	3N14	0.826687	-0.399611	-0.448195	-0.334618	-0.453	0.886005	-0.433741	-0.0509247	0	404.29	4.17	6	1	64.7	27	0.211
SPCA039979_01	3Z16	-0.301301	-1.34114	-1.43996	-1.47566	-1.22606		-0.667891	-1.07534	0	390.27	3.97	6	1	64.7	26	0.167
SPCA039986_01	3AB10	#NA	#NA	#NA	#NA	#NA	#NA	#NA	#NA	0	365.18	2.31	7	1	86.7	22	0.214
SPCA039988_01	3L14	-0.100724	-0.136251	0.0113265	-0.0103933	-0.103461	-0.0837245	-0.555021	-0.13975	0	315.33	3.18	4	1	46.9	22	0.733
SPCA039998_01	3T14	-0.132173	-0.845353	-0.698453	-0.721178	-0.804994	0.478306	-0.755025	-0.496981	0	275.27	2.72	4	1	46.9	19	0.667
SPCA040008_01	3X16	-0.317376	-0.843738	-0.667288	-0.723728	-0.82434	0.302833	-0.933059	-0.572385	0	342.62	3.39	4	1	46.9	19	0.231
SPCA040010_01	3H10	2.03645	0.428983	0.689154	1.00982	0.698395	-1.09013	0.050638	0.546186	0	286.17	2.35	4	1	46.9	16	0.636
SPCA040011_01	3F14	#NA	#NA	#NA	#NA	#NA	#NA	#NA	#NA	0	348.2	3.87	6	1	64.7	21	0.214
SPCA040018_01	3X10	-0.364899	-1.34295	-1.4376	-1.5012	-1.20462		-0.434239	-1.04758	0	353.8	3.89	5	1	64	25	0.105
SPCA040119_01	3X14	-0.0287391	-1.22007	-1.3545	-1.34466	-1.18347		-0.525583	-0.942836	0	390.27	4.19	6	1	64.7	26	0.167
SPCA040125_01	3U33	-0.55779	-0.554869	-0.357457	-0.445069	-0.472331	0.154675	-0.675732	-0.41551	0	296.32	3.38	6	3	107.9	22	0.25
SPCA040128_01	3R33	-0.508868	-0.534731	-0.433816	-0.505575	-0.493127	0.465526	-0.592066	-0.371808	0	413.46	3.84	7	1	104.9	30	0.435
SPCA040129_01	3W31	-0.732509	-1.0111	-1.03033	-1.11373	-0.969222	0.871362	-0.482928	-0.638351	0	338.36	3.66	7	2	114	25	0.278
SPCA040170_01	3N17	-0.321569	-0.356128	-0.129548	-0.187141	-0.260831	-0.294372	-0.631559	-0.311593	0	384.18	3.34	7	1	87.3	23	0.2
SPCA040171_01	3C29	-0.487203	1.2306	1.28417	1.20682	1.14928	-1.07587	0.184809	0.498943	0	377.86	4.78	5	1	56.8	26	0.35
SPCA040178_01	3AD28	#NA	#NA	#NA	#NA	#NA	#NA	#NA	#NA	0	366.41	3.16	6	1	75.7	27	0.286
SPCA040180_01	3AF34	#NA	#NA	#NA	#NA	#NA	#NA	#NA	#NA	0	416.85	3.46	7	1	84.9	29	0.286
SPCA040184_01	3AF30	#NA	#NA	#NA	#NA	#NA	#NA	#NA	#NA	0	400.86	3.78	6	1	75.7	28	0.286
SPCA040196_01	3AC38	#NA	#NA	#NA	#NA	#NA	#NA	#NA	#NA	0	346.44	3.81	5	2	109.7	24	0.333
SPCA040197_01	3U40	#NA	#NA	#NA	#NA	#NA	#NA	#NA	#NA	0	294.35	3.55	4	1	62.1	22	0.222
SPCA040198_01	3AC42	1.67023	-1.10275	-1.31819	-1.09028	-1.12451		-0.000498532	-0.494333	0	312.36	2.89	5	2	81.4	23	0.222
SPCA040199_01	3W44	-0.704554	-0.788833	-0.753843	-0.854878	-0.712882	0.862917	-0.575857	-0.50399	0	294.35	3.55	4	1	62.1	22	0.222
SPCA040201_01	3AE38	0.80642	-0.721403	-0.628034	-0.546435	-0.7677	0.35515	-0.626477	-0.304068	0	372.48	4.3	5	2	109.7	26	0.4
SPCA040202_01	3G47	-0.139861	0.748575	1.0185	1.00109	1.32669	-0.633447	-0.152833	0.452673	0	430.56	4.27	6	1	84.1	30	0.435
SPCA040203_01	3S38	-0.637462	-0.772157	-0.645263	-0.730462	-0.66014	0.626336	-0.661593	-0.497249	0	450.55	4.37	6	1	84.1	32	0.24
SPCA040204_01	3E47	-1.77104	1.99514	1.29948	1.10073	1.44684	-0.194313	2.22568	0.871788	0	416.53	3.82	6	1	84.1	29	0.409
SPCA040212_01	3M20	-0.157333	-0.914959	-0.779217	-0.797241	-0.85291	0.663292	-0.783678	-0.517435	0	303.74	3.45	4	1	55.4	21	0.125
SPCA040213_01	3C22	0.414349	-0.103837	-0.462456	-0.421317	-0.353023	1.19404	0.319111	0.083838	0	390.23	3.9	5	1	72.5	24	0.167
SPCA040215_01	3U34	#NA	#NA	#NA	#NA	#NA	#NA	#NA	#NA	0	362.22	4.32	4	1	55.4	22	0.176
SPCA040216_01	3AC48	#NA	#NA	#NA	#NA	#NA	#NA	#NA	#NA	0	317.77	4.14	4	1	55.4	22	0.176
SPCA040217_01	3K30	1.30053	-1.38526	-1.53136	-1.3806	-1.17946	1.75927	0.281353	-0.305076	0	359.8	4.17	5	1	72.5	25	0.211
SPCA040218_01	3Q28	-0.199964	-0.810727	-0.941311	-0.969101	-0.910085	1.58509	-0.573351	-0.402778	0	353.41	4.12	5	1	72.5	26	0.286
SPCA040220_01	3I22	#NA	#NA	#NA	#NA	#NA	#NA	#NA	#NA	0	403.43	4.88	6	1	81.7	30	0.125
SPCA040221_01	3K22	#NA	#NA	#NA	#NA	#NA	#NA	#NA	#NA	0	350.36	4.83	5	1	72.8	26	0.143
SPCA040222_01	3A24	0.241028	1.76572	0.793529	0.832976	1.51204	0.228986	4.62136	1.42795	1	386.4	5.36	5	0	69.7	29	0.125
SPCA040223_01	3O20	#NA	#NA	#NA	#NA	#NA	#NA	#NA	#NA	0	334.37	5.21	4	0	52.6	25	0.143
SPCA040225_01	3K28	-2.18478	0.0409529	0.384595	0.100216	0.296234	-0.903081	-0.330012	-0.370839	0	393.82	4.76	5	1	72.5	28	0.045
SPCA040227_01	3A22	0.628905	1.68037	0.82629	0.920541	1.02692	0.709819	3.661	1.35055	0	321.17	4.36	3	0	35.5	19	0.133
SPCA040228_01	3K20	#NA	#NA	#NA	#NA	#NA	#NA	#NA	#NA	0	305.17	4.68	2	0	26.3	18	0.133
SPCA040230_01	3C24	-0.384468	2.03972	2.19625	2.13114	2.23876	-1.96894	1.42906	1.09736	0	348.19	4.04	4	1	55.4	21	0.125
SPCA040231_01	3K18	-0.384468	0.0475967	0.297383	0.244249	0.177676	-0.648675	-0.220947	-0.069598	0	446.31	4.9	5	1	80.8	27	0.05
SPCA040233_01	3I18	-0.156634	0.690094	1.073	1.0332	1.01912	-1.3743	-0.354507	0.275711	0	276.71	4.13	3	1	46.5	19	0.133
SPCA040235_01	3Q40	#NA	#NA	#NA	#NA	#NA	#NA	#NA	#NA	0	315.55	4.8	3	0	39.7	17	0.083
SPCA040236_01	3C46	#NA	#NA	#NA	#NA	#NA	#NA	#NA	#NA	0	401.86	4.72	5	1	80.8	27	0.05
SPCA040237_01	3M22	-0.0322335	0.0385662	0.396272	0.379844	0.2216	-0.90812	-0.480558	-0.054947	0	312.75	5.13	3	1	46.5	22	0.056
SPCA040244_01	3H19	#NA	#NA	#NA	#NA	#NA	#NA	#NA	#NA	0	390.18	3.27	6	2	84.9	24	0.059
SPCA040248_01	3B21	-0.610206	1.03956	1.3842	1.30005	1.20256	-1.64092	0.206225	0.411638	0	376.25	3.74	5	1	73	23	0.2
SPCA040251_01	3N19	#NA	#NA	#NA	#NA	#NA	#NA	#NA	#NA	0	408.94	4.01	5	0	58.2	27	0.4
SPCA040252_01	3X21	-2.20365	-0.587041	-0.477218	-0.745043	-0.601975	0.443083	-0.638825	-0.687238	0	311.44	3.61	4	0	55	21	0.625
SPCA040253_01	3V13	#NA	#NA	#NA	#NA	#NA	#NA	#NA	#NA	0	325.47	3.89	4	0	55	22	0.647
SPCA040254_01	3AD21	#NA	#NA	#NA	#NA	#NA	#NA	#NA	#NA	0	330.4	4.83	5	0	69.6	23	0.235
SPCA040255_01	3Z21	#NA	#NA	#NA	#NA	#NA	#NA	#NA	#NA	0	371.24	5.51	5	0	69.6	23	0.133
SPCA040256_01	3T15	-0.160128	-0.730924	-0.607318	-0.638625	-0.678245	0.460696	-0.772016	-0.446651	0	379.27	5.67	4	0	60.3	22	0.188
SPCA040257_01	3T17	#NA	#NA	#NA	#NA	#NA	#NA	#NA	#NA	0	305.37	3	3	0	45.8	21	0.25
SPCA040259_01	3B17	#NA	#NA	#NA	#NA	#NA	#NA	#NA	#NA	0	331.43	3.15	4	0	55	23	0.333
SPCA040261_01	3L19	-0.761862	0.287304	0.572402	0.45994	0.493352	-0.903399	-0.0732754	0.0106373	0	378.92	3.58	4	0	49	25	0.368
SPCA040263_01	3H30	#NA	#NA	#NA	#NA	#NA	#NA	#NA	#NA	0	415.33	3.73	5	0	58.2	26	0.333
SPCA040264_01	3H32	0.610734	-0.522419	-0.453018	-0.38991	-0.792684		-0.535782	-0.34718	0	431.33	3.28	6	0	67.5	27	0.333
SPCA040266_01	3B48	1.0657	1.48976	1.16466	1.4617	1.94529	-0.468357	1.59233	1.17873	0	389.27	3.46	4	0	49	24	0.25
SPCA040267_01	3P21	-0.151742	-0.334429	-0.093098	-0.0879116	-0.289832	-0.377228	-0.590151	-0.274913	0	367.25	1.9	6	1	98.1	22	0.462
SPCA040271_01	3AF23	#NA	#NA	#NA	#NA	#NA	#NA	#NA	#NA	0	360.47	2.64	5	0	58.2	25	0.368
SPCA040272_01	3P19	#NA	#NA	#NA	#NA	#NA	#NA	#NA	#NA	0	372.52	3.52	4	0	49	26	0.429
SPCA040273_01	3R15	#NA	#NA	#NA	#NA	#NA	#NA	#NA	#NA	0	412.59	4.81	4	0	49	29	0.5
SPCA040287_01	3Z48	-0.425003	0.93903	0.628418	0.577357	0.458683	0.126031	0.957195	0.465959	0	400.86	3.78	6	1	75.7	28	0.286
SPCA040294_01	3Z34	-0.896047	-1.39217	-1.49116	-1.62295	-1.23416		-0.517069	-1.19226	0	380.44	3.44	6	1	75.7	28	0.318
SPCA040297_01	3Z32	-0.589239	-1.20711	-1.35047	-1.42637	-1.17603		-0.406976	-1.02603	0	396.44	3.12	7	1	84.9	29	0.318
SPCA040302_01	3AD30	#NA	#NA	#NA	#NA	#NA	#NA	#NA	#NA	0	386.83	3.5	6	1	75.7	27	0.25
SPCA040304_01	3AF28	#NA	#NA	#NA	#NA	#NA	#NA	#NA	#NA	0	445.31	3.96	6	1	75.7	28	0.286
SPCA040319_01	3R19	1.76668	-1.43801	-1.48208	-1.25176	-1.21133		-0.203213	-0.636622	0	350.5	5.59	3	0	23.5	26	0.435
SPCA040323_01	3Z13	#NA	#NA	#NA	#NA	#NA	#NA	#NA	#NA	0	390.93	5	4	2	70.3	26	0.3
SPCA040324_01	3R17	-0.279636	-0.848846	-0.75255	-0.797001	-0.783549	0.733949	-0.652979	-0.482945	0	392.9	4.4	5	2	79.6	26	0.263
SPCA040325_01	3X17	-0.656331	-0.740423	-0.584634	-0.674314	-0.68314	0.396919	-0.867729	-0.544236	0	431.33	3.28	6	0	67.5	27	0.333
SPCA040328_01	3F32	#NA	#NA	#NA	#NA	#NA	#NA	#NA	#NA	0	360.21	3.75	5	1	80.8	22	0.071
SPCA040329_01	3L30	-0.496288	-0.522114	-0.497064	-0.563686	-0.502206	0.649182	-0.471444	-0.343374	0	333.4	3.36	5	1	80.8	23	0.235
SPCA040330_01	3J32	#NA	#NA	#NA	#NA	#NA	#NA	#NA	#NA	0	390.24	3.71	6	1	90.1	24	0.133
SPCA040332_01	3L28	#NA	#NA	#NA	#NA	#NA	#NA	#NA	#NA	0	360.21	3.75	5	1	80.8	22	0.071
SPCA040333_01	3J30	-0.245391	0.620132	0.833298	0.840934	0.734778	-1.04665	0.0185205	0.250803	0	333.4	3.36	5	1	80.8	23	0.235
SPCA040334_01	3L32	-0.377479	-0.427753	-0.260881	-0.319899	-0.236432	0.128494	-0.544956	-0.291272	0	323.34	2.9	5	1	80.8	22	0.133
SPCA040335_01	3N15	-0.282432	-0.23393	0.139037	0.0913789	0.141351	-0.682873	-0.611731	-0.2056	0	415.33	3.73	5	0	58.2	26	0.333
SPCA040336_01	3P28	0.255005	-0.27253	0.0741258	0.103486	-0.0325756	-0.672891	-0.37089	-0.130896	0	380.89	2.98	5	0	58.2	25	0.333
SPCA040338_01	3N28	1.47944	-0.0446466	0.266335	0.471985	0.200687	-0.715239	-0.325275	0.190469	0	394.92	3.26	5	0	58.2	26	0.368
SPCA040339_01	3D28	-0.524244	1.74709	2.02071	1.94054	2.41759	-1.84947	0.698578	0.921543	0	394.92	3.26	5	0	58.2	26	0.368
SPCA040340_01	3R30	#NA	#NA	#NA	#NA	#NA	#NA	#NA	#NA	0	394.92	3.26	5	0	58.2	26	0.368
SPCA040341_01	3P34	-0.687781	-0.169503	0.0291038	-0.06511	0.00610701	-0.290817	-0.457072	-0.233582	0	368.85	3.12	4	0	49	24	0.294
SPCA040342_01	3R13	-0.349524	-0.506701	-0.271274	-0.32703	-0.398748	-0.0521937	-0.796808	-0.38604	0	401.31	3.32	5	0	58.2	25	0.294
SPCA040343_01	3AB21	1.18941	-0.53128	-0.845733	-0.66435	-0.802457		0.658265	-0.166025	0	314.33	3.42	5	0	61.8	23	0.222
SPCA040344_01	3AB23	#NA	#NA	#NA	#NA	#NA	#NA	#NA	#NA	0	455.14	5.29	4	1	55.4	24	0.333
SPCA040494_01	3AA33	#NA	#NA	#NA	#NA	#NA	#NA	#NA	#NA	0	322.38	5.51	5	0	80.5	23	0.118
SPCA040497_01	3S34	0.00340927	-0.0820858	-0.0194053	-0.0125707	-0.456619	0.416535	-0.00728225	-0.0225741	0	366.44	5.76	6	0	89.8	26	0.211
SPCA040500_01	3AD36	1.59056	-1.37017	-1.51228	-1.2581	-1.26277		-0.240094	-0.675477	0	350.39	5.14	6	0	89.8	25	0.167
SPCA040503_01	3M35	#NA	#NA	#NA	#NA	#NA	#NA	#NA	#NA	0	362.36	4.6	6	2	97	27	0.1
SPCA040509_01	3B15	#NA	#NA	#NA	#NA	#NA	#NA	#NA	#NA	0	429.29	5.24	6	2	125.2	26	0.111
SPCA040512_01	3F17	#NA	#NA	#NA	#NA	#NA	#NA	#NA	#NA	0	355.48	3.53	4	2	121.6	24	0.222
SPCA040513_01	3H17	-0.165719	0.246618	0.552983	0.539758	0.496827	-0.899484	-0.300442	0.0672202	0	369.5	3.98	4	2	121.6	25	0.263
SPCA040519_01	3B19	#NA	#NA	#NA	#NA	#NA	#NA	#NA	#NA	0	259.28	1.05	5	2	102.8	18	0.25
SPCA040529_01	3F13	0.761692	0.242853	0.164216	0.254433	0.18547	0.342604	-0.00824047	0.277575	0	417.44	4.08	7	2	100.2	31	0.217
SPCA040533_01	3AD19	#NA	#NA	#NA	#NA	#NA	#NA	#NA	#NA	0	400.33	5.64	5	2	87.7	29	0.1
SPCA040539_01	3D15	2.14477	1.56261	1.47752	1.71571	1.50955	-1.30675	1.49866	1.22887	0	357.38	4.48	4	2	71.1	27	0.045
SPCA040542_01	3Y31	-0.446668	-0.69651	-0.553551	-0.559776	-0.622689	0.413435	-0.664579	-0.447191	0	370.45	5.66	5	2	87.7	28	0.217
SPCA040570_01	3I48	0.110338	0.0147764	-0.0192697	0.0205211	0.310742	0.637804	0.252234	0.189592	0	333.41	3.89	4	1	91.1	24	0.105
SPCA040571_01	3W26	-0.729714	-0.667817	-0.453123	-0.556167	-0.583224	0.0527358	-0.7234	-0.522958	0	329.38	4.49	4	0	73.8	24	0
SPCA040580_01	3U43	#NA	#NA	#NA	#NA	#NA	#NA	#NA	#NA	0	376.16	4.59	5	1	59.4	23	0
SPCA040582_01	3AA9	#NA	#NA	#NA	#NA	#NA	#NA	#NA	#NA	0	270.37	4.24	3	1	42	20	0.412
SPCA040601_01	3L21	-0.249585	-0.454513	-0.656747	-0.671398	-0.68602	1.33524	-0.51767	-0.271527	0	409.5	4.7	5	1	92.9	29	0.304
SPCA040627_01	3C47	-0.18389	2.72328	1.40577	1.40945	1.97849	0.662806	3.59746	1.6562	0	404.44	4.57	6	2	112	29	0.045
SPCA040648_01	3O47	-0.742293	0.0949512	0.275933	0.176379	0.232174	-0.203943	-0.587226	-0.107718	0	470.93	4.29	8	1	115.3	32	0.182
SPCA040651_01	3Z11	0.316507	-0.665148	-0.496023	-0.46635	-0.727862	0.0410624	-0.934982	-0.418971	0	295.37	3.02	5	0	48	21	0.563
SPCA040653_01	3P15	#NA	#NA	#NA	#NA	#NA	#NA	#NA	#NA	0	327.42	4.06	4	0	38.8	24	0.35
SPCA040656_01	3F19	-0.113303	0.906947	1.29576	1.27754	1.19776	-1.65638	-0.366187	0.363162	0	278.35	1.43	5	1	50.8	20	0.533
SPCA040657_01	3L17	-0.27125	0.230011	0.571332	0.524092	0.447252	-1.11644	-0.591084	-0.0294414	0	295.37	2.84	5	0	48	21	0.563
SPCA040661_01	3M47	-0.12798	0.169784	-0.0184563	-0.0337947	0.0165298	0.77317	-0.0786406	0.100088	0	386.51	4.4	5	2	83.7	27	0.381
SPCA040663_01	3J13	0.385695	-0.123315	0.027726	0.0785999	-0.00635623	-0.142958	-0.270152	-0.00725147	0	372.42	5.01	6	2	96.9	28	0.182
SPCA040664_01	3N21	#NA	#NA	#NA	#NA	#NA	#NA	#NA	#NA	0	353.44	5.32	5	1	87.1	25	0.211
SPCA040668_01	3J15	-0.185987	-0.011925	0.105685	0.0742277	0.0198209	-0.203944	-0.302541	-0.0720947	0	376.37	4.57	4	1	49.4	27	0.3
SPCA040688_01	3AC47	#NA	#NA	#NA	#NA	#NA	#NA	#NA	#NA	0	346.38	3.85	5	1	58.6	26	0.143
SPCA040689_01	3AC17	0.581381	-0.742526	-0.914306	-0.862893	-0.914939	1.15632	-0.507518	-0.314926	0	300.74	5.14	4	0	48.4	21	0.125
SPCA040693_01	3L29	#NA	#NA	#NA	#NA	#NA	#NA	#NA	#NA	0	448.92	4.64	5	0	39.2	32	0.2
SPCA040694_01	3N29	1.40047	-1.37321	-1.41358	-1.20967	-1.13985	1.65901	-0.330928	-0.343966	0	456.54	3.85	7	0	57.6	34	0.259
SPCA040702_01	3J11	#NA	#NA	#NA	#NA	#NA	#NA	#NA	#NA	0	307.38	4.63	3	1	54.5	21	0.25
SPCA040703_01	3AF35	#NA	#NA	#NA	#NA	#NA	#NA	#NA	#NA	0	295.78	3.65	3	1	54.5	19	0.143
SPCA040749_01	3O33	#NA	#NA	#NA	#NA	#NA	#NA	#NA	#NA	0	460.55	4.61	7	1	109.6	33	0.2
SPCA040776_01	3W13	#NA	#NA	#NA	#NA	#NA	#NA	#NA	#NA	0	372.48	3.47	5	2	92.7	26	0.3
SPCA040800_01	3G17	0.00900029	0.63789	1.03964	1.02665	0.954441	-1.44188	-0.240134	0.283657	0	350.45	5.16	4	1	49.4	26	0.364
SPCA040827_01	3P17	#NA	#NA	#NA	#NA	#NA	#NA	#NA	#NA	0	378.33	4.67	3	1	108.1	19	0.167
SPCA040830_01	3E17	0.562512	0.740827	0.842717	0.896774	0.719703	-0.840018	0.128237	0.435822	0	329.41	3.67	4	1	72.9	23	0.278
SPCA040841_01	3J27	#NA	#NA	#NA	#NA	#NA	#NA	#NA	#NA	0	356.48	4.42	4	2	83.5	25	0.3
SPCA040845_01	3L27	-2.22671	-0.2718	-0.0712536	-0.370175	-0.218208	-0.253753	-0.621786	-0.576241	0	319.85	4.89	2	1	54.4	21	0.235
SPCA040857_01	3E19	-0.0902404	0.757209	0.838769	0.816021	0.82341	-0.550951	0.14684	0.39158	0	366.68	4.83	3	1	82.8	18	0.091
SPCA040858_01	3N13	0.932218	0.228912	0.264923	0.441125	-0.16159	0.0504014	-1.56639	0.0270852	0	400.53	4.15	5	0	66.1	28	0.409
SPCA040868_01	3U47	-0.109809	-0.137379	-0.149768	-0.170305	-0.261251	0.340947	-0.481028	-0.138371	0	360.21	4.1	5	0	61.3	22	0.188
SPCA040887_01	3X23	-0.204157	-1.46062	-1.50354	-1.53203	-1.23563	1.67822	-0.543935	-0.685956	0	401.13	5.45	3	1	82.8	19	0.091
SPCA040898_01	3J19	-0.0133638	-0.241207	-0.181616	-0.201078	-0.240259	0.238177	-0.336874	-0.13946	0	362.26	4.18	4	1	92	19	0.167
SPCA040903_01	3C17	0.446498	1.14709	1.50384	1.54703	1.47604	-1.70788	0.157841	0.652923	0	420.5	5.25	6	1	67.9	31	0.28
SPCA040911_01	3V28	#NA	#NA	#NA	#NA	#NA	#NA	#NA	#NA	0	451.51	5.12	5	0	55.8	34	0.241
SPCA040919_01	3R11	0.033461	-0.578132	-0.299227	-0.309466	-0.454889	-0.0313059	-0.710166	-0.335675	0	343.83	5	3	1	54.5	23	0
SPCA040920_01	3N41	-0.803795	0.144522	0.547279	0.414861	0.398882	-1.15073	-0.44718	-0.128023	0	337.44	4.94	3	1	54.5	24	0.1
SPCA040921_01	3L9	-0.137764	-0.561477	-0.395768	-0.436981	-0.478737	0.233665	-0.581132	-0.336885	0	337.44	4.94	3	1	54.5	24	0.1
SPCA040931_01	3E41	-0.462742	2.08007	2.1437	2.07863	2.284	-1.60525	1.05144	1.08141	0	359.51	4.27	4	0	92.4	24	0.444
SPCA040982_01	3N11	#NA	#NA	#NA	#NA	#NA	#NA	#NA	#NA	0	305.39	3.3	4	0	55	21	0.25
SPCA040983_01	3D11	#NA	#NA	#NA	#NA	#NA	#NA	#NA	#NA	0	319.42	3.55	4	1	63.8	22	0.294
SPCA040985_01	3AD9	#NA	#NA	#NA	#NA	#NA	#NA	#NA	#NA	0	309.47	4.58	3	0	45.8	21	0.647
SPCA040986_01	3AB11	#NA	#NA	#NA	#NA	#NA	#NA	#NA	#NA	0	327.35	2.95	5	2	91.8	23	0
SPCA040987_01	3AA37	#NA	#NA	#NA	#NA	#NA	#NA	#NA	#NA	0	347.41	4.23	5	1	109.1	23	0.063
SPCA040988_01	3A39	#NA	#NA	#NA	#NA	#NA	#NA	#NA	#NA	0	409.45	5.16	6	1	94.3	29	0.136
SPCA040989_01	3T45	-0.362104	-0.301603	-0.229062	-0.275813	-0.219792	0.416721	-0.695593	-0.238178	0	360.43	4.49	4	1	67.4	26	0
SPCA040990_01	3F41	#NA	#NA	#NA	#NA	#NA	#NA	#NA	#NA	0	331.47	5.4	3	0	45.8	23	0.368
SPCA040992_01	3D41	-0.0413189	1.82035	1.79985	1.77889	2.0138	-1.52312	1.30594	1.02206	0	243.28	0.43	5	2	91.8	16	0.3
SPCA040993_01	3R47	#NA	#NA	#NA	#NA	#NA	#NA	#NA	#NA	0	293.36	3.44	3	0	45.8	20	0.2
SPCA040994_01	3I39	-0.092337	0.806485	1.11108	1.08529	1.08278	-1.37219	0.295919	0.416718	0	439.48	4.64	7	1	103.5	31	0.174
SPCA040995_01	3AB9	#NA	#NA	#NA	#NA	#NA	#NA	#NA	#NA	0	344.26	4.57	3	0	45.8	21	0.2
SPCA040997_01	3D9	0.802227	0.504504	0.353126	0.449591	0.301005	0.178302	0.24342	0.404596	0	319.38	2.54	5	1	83.1	22	0.188
SPCA040999_01	3AD33	#NA	#NA	#NA	#NA	#NA	#NA	#NA	#NA	0	339.45	5.35	3	1	54.5	24	0.2
SPCA041000_01	3T43	-0.274045	-0.270786	-0.162	-0.186133	-0.071535	0.38968	-0.632659	-0.172497	0	289.39	3.77	3	0	45.8	20	0.25
SPCA041001_01	3M41	-0.599722	-0.67224	-0.644832	-0.741972	-0.662052	0.759999	-0.48866	-0.43564	0	315.37	4.01	4	1	71.9	24	0.1
SPCA041002_01	3AE28	#NA	#NA	#NA	#NA	#NA	#NA	#NA	#NA	0	359.73	4.46	4	1	47.6	24	0.188
SPCA041003_01	3AB43	0.779164	-0.820363	-0.866717	-0.758979	-0.861001	0.557688	-0.589128	-0.365619	0	340.44	4.18	4	1	67.4	24	0.211
SPCA041005_01	3Y20	-1.45445	-1.28534	-1.3085	-1.50182	-1.12435	1.43361	-0.717373	-0.851175	0	371.02	4.14	3	2	49.3	18	0
SPCA041007_01	3AC22	0.863029	-1.39388	-1.52108	-1.41808	-1.26348		-0.375	-0.851415	0	373.02	4.62	2	1	29.1	18	0
SPCA041009_01	3O14	-0.365598	-0.195975	0.0983923	0.0293572	-0.0357762	-0.375492	-0.653954	-0.214149	0	302.78	5.32	3	1	70.2	20	0.067
SPCA041013_01	3Y9	-0.469032	-1.17858	-1.21326	-1.29881	-1.04254	1.12479	0.0774153	-0.571432	0	339.39	4.83	5	1	64.6	25	0.3
SPCA041022_01	3N9	#NA	#NA	#NA	#NA	#NA	#NA	#NA	#NA	0	317.45	5.09	3	1	54.5	22	0.333
SPCA041023_01	3Z47	-0.29571	-1.64477	-1.64627	-1.69539	-1.25143	1.87105	-0.437739	-0.728608	0	311.4	4.31	3	1	54.5	22	0.111
SPCA041026_01	3X9	-0.653536	-1.04151	-1.02219	-1.12384	-0.962376	1.25585	-0.752859	-0.614352	0	295.78	3.54	3	0	45.8	19	0.143
SPCA041027_01	3AB35	#NA	#NA	#NA	#NA	#NA	#NA	#NA	#NA	0	275.37	3.34	3	0	45.8	19	0.2
SPCA041029_01	3X11	0.0544274	-0.870386	-0.83571	-0.844837	-0.843305	0.994533	-0.844424	-0.455672	0	321.39	3.09	5	1	73	22	0.25
SPCA041030_01	3AD37	#NA	#NA	#NA	#NA	#NA	#NA	#NA	#NA	0	291.37	3.02	4	0	55	20	0.2
SPCA041031_01	3I41	#NA	#NA	#NA	#NA	#NA	#NA	#NA	#NA	0	303.33	4.15	3	1	62.7	23	0.053
SPCA041032_01	3Z41	-0.207652	-0.949677	-0.927942	-0.955906	-0.826046	1.11259	-0.486712	-0.463049	0	355.41	4.07	5	1	80.8	25	0.105
SPCA041033_01	3B27	-0.209748	1.29469	1.66342	1.61259	1.78524	-1.73003	0.0512551	0.638202	0	327.4	3.99	4	1	63.8	23	0.111
SPCA041034_01	3V41	-0.455753	-0.164749	0.162925	0.0952911	-0.0403717	-0.713622	-0.552295	-0.238368	0	243.28	0.57	5	2	91.8	16	0.3
SPCA041035_01	3T9	-0.211146	-0.782197	-0.83988	-0.889195	-0.820969	0.884244	-0.692793	-0.478848	0	370.47	4.87	5	0	69.6	26	0.25
SPCA041036_01	3X13	0.444401	-0.946366	-1.01286	-0.928315	-1.00151	1.30025	-0.796416	-0.420116	0	361.46	4.29	5	2	91.8	25	0.316
SPCA041037_01	3J41	-0.365598	0.458902	0.783205	0.708533	0.873172	-0.848495	-0.244842	0.194982	0	317.45	4.18	3	0	45.8	22	0.333
SPCA041039_01	3X43	-0.640956	-0.766349	-0.828641	-0.908402	-0.756499	1.21413	-0.486172	-0.453269	0	391.44	4.68	5	0	73.9	28	0.045
SPCA041040_01	3Z9	#NA	#NA	#NA	#NA	#NA	#NA	#NA	#NA	0	275.37	3.2	3	0	45.8	19	0.2
SPCA041041_01	3AF43	2.05671	0.502131	0.315619	0.609688	0.0950794	-0.0268146	0.999413	0.650261	0	303.42	4.7	3	0	45.8	21	0.294
SPCA041042_01	3R41	-0.205555	-0.718852	-0.834455	-0.835692	-0.747736	1.441	-0.454811	-0.336586	0	335.38	4.27	4	0	64.6	24	0
SPCA041043_01	3K37	-0.447367	-0.0676687	0.127631	0.0533239	0.190876	-0.223437	-0.425883	-0.113218	0	485.55	5.57	8	0	111.8	34	0.36
SPCA041044_01	3AF39	#NA	#NA	#NA	#NA	#NA	#NA	#NA	#NA	0	333.45	4.11	4	1	63.8	23	0.333
SPCA041046_01	3AB45	#NA	#NA	#NA	#NA	#NA	#NA	#NA	#NA	0	409.5	3.69	6	1	87.8	29	0.273
SPCA041051_01	3L11	0.47655	-1.24888	-1.44784	-1.38841	-1.23772		-0.476546	-0.887139	0	430.56	4.48	6	1	84.1	30	0.435
SPCA041052_01	3G37	-0.973622	0.812982	1.07353	0.943924	1.0433	-1.10929	0.00317992	0.256286	0	473.51	5.71	7	0	102.6	33	0.333
SPCA041053_01	3V9	#NA	#NA	#NA	#NA	#NA	#NA	#NA	#NA	0	341.38	3.66	5	1	80.8	24	0.056
SPCA041055_01	3V11	#NA	#NA	#NA	#NA	#NA	#NA	#NA	#NA	0	317.45	4.18	3	0	45.8	22	0.333
SPCA041057_01	3Z33	#NA	#NA	#NA	#NA	#NA	#NA	#NA	#NA	0	297.37	3.93	3	0	45.8	21	0.059
SPCA041064_01	3AD34	0.56321	-1.10764	-1.26362	-1.17058	-1.17166		-0.669509	-0.803299	0	394.46	3.86	6	1	75.7	29	0.348
SPCA041067_01	3AE42	#NA	#NA	#NA	#NA	#NA	#NA	#NA	#NA	0	402.51	3.37	6	1	84.1	28	0.381
SPCA041072_01	3AC44	#NA	#NA	#NA	#NA	#NA	#NA	#NA	#NA	0	380.46	4.59	5	2	109.7	27	0.143
SPCA041078_01	3W40	#NA	#NA	#NA	#NA	#NA	#NA	#NA	#NA	0	388.48	2.81	6	1	84.1	27	0.35
SPCA041080_01	3S40	#NA	#NA	#NA	#NA	#NA	#NA	#NA	#NA	0	332.42	3.24	5	2	109.7	23	0.294
SPCA041105_01	3AA18	#NA	#NA	#NA	#NA	#NA	#NA	#NA	#NA	0	271.38	4.11	2	1	54.4	19	0.188
SPCA041112_01	3AB36	#NA	#NA	#NA	#NA	#NA	#NA	#NA	#NA	0	352.43	4.15	5	2	67.4	26	0.333
SPCA041152_01	3B13	0.704384	2.35616	2.56212	2.65974	1.91667	-2.90605	2.19639	1.35563	0	421.94	2.93	6	0	69.3	28	0.35
SPCA041153_01	3D17	0.25221	0.840827	1.06512	1.09259	1.04566	-0.996068	0.221699	0.503148	0	484.54	3.99	7	0	84.5	34	0.24
SPCA041180_01	3AB19	1.78625	-0.881227	-1.11429	-0.876852	-1.03871		-0.0142112	-0.356507	0	409.5	2.8	6	1	87.8	29	0.182
SPCA041182_01	3D13	0.416446	0.606787	0.333379	0.366467	0.306183	0.5256	0.181933	0.390971	0	477.58	4.28	7	1	95.2	34	0.231
SPCA041185_01	3Z15	-1.21124	-1.23375	-1.24233	-1.41609	-1.10687	1.28975	-0.781412	-0.814564	0	293.47	4.85	2	1	54.4	20	0.588
SPCA041196_01	3AF15	3.32168	0.908158	0.145661	0.578697	-0.384032		0.952829	0.920499	0	443.38	5.37	5	2	111.9	25	0.353
SPCA041264_01	3AA42	#NA	#NA	#NA	#NA	#NA	#NA	#NA	#NA	0	388.48	2.81	6	1	84.1	27	0.35
SPCA041277_01	3J43	0.180924	0.829125	1.03367	1.04111	0.950976	-1.02109	-0.0627679	0.421707	0	382.44	5.07	7	1	106.9	27	0.211
SPCA041278_01	3A42	-0.289421	0.483404	-0.142105	-0.135898	-0.0581263	1.28467	1.61933	0.394551	0	365.41	5.59	6	1	107.1	26	0.105
SPCA041283_01	3AC36	0.975548	-0.941594	-1.05947	-0.91388	-1.0553	1.58968	-0.666759	-0.295968	0	434.31	5.68	6	1	102.8	26	0.167
SPCA041286_01	3A44	#NA	#NA	#NA	#NA	#NA	#NA	#NA	#NA	0	396.3	5.6	5	0	84.8	23	0.438
SPCA041289_01	3I42	-0.129378	0.567228	0.680605	0.652821	0.633196	-0.466958	-0.182988	0.250647	0	376.43	4.89	6	1	106.5	27	0.1
SPCA041293_01	3G36	0.0271711	2.55936	2.77404	2.75916	2.82315	-2.307	1.26188	1.41396	0	278.33	2.56	6	0	97.7	19	0.333
SPCA041295_01	3I40	-0.142656	1.13585	1.47337	1.4406	1.4418	-1.51269	-0.0884486	0.535404	0	333.41	3.63	6	0	94.1	23	0.438
SPCA041300_01	3C42	0.145281	2.17029	1.29852	1.39362	1.80866	0.0940694	3.09385	1.42918	0	389.49	5.05	6	1	114.7	26	0.222
SPCA041301_01	3C44	0.666644	0.727531	0.256497	0.360331	0.671241	0.556496	1.29952	0.648323	0	429.56	6.14	6	0	105.9	29	0.333
SPCA041302_01	3E44	0.0691038	1.173	1.11643	1.12162	1.121	-0.526669	0.27286	0.621049	0	451.56	6.54	6	1	114.7	31	0.13
SPCA041303_01	3O38	-0.672406	-0.830078	-0.94006	-1.02057	-0.879722	1.49352	-0.382419	-0.461676	0	451.56	6.54	6	1	114.7	31	0.13
SPCA041311_01	3I38	#NA	#NA	#NA	#NA	#NA	#NA	#NA	#NA	0	339.41	3.53	6	1	98	24	0.176
SPCA041313_01	3AF25	1.38579	-0.826111	-1.05368	-0.872515	-1.05803		0.743002	-0.280258	0	382.66	4.81	4	1	83.1	21	0.071
SPCA041314_01	3Z25	0.0558251	2.30147	1.89252	1.89808	1.15712	-0.297936	2.52663	1.36196	0	348.23	5.85	5	3	65.6	23	0.125
SPCA041315_01	3O9	-0.477419	-0.545162	-0.456361	-0.5434	-0.587295	0.462016	-0.810396	-0.422574	0	348.23	5.85	5	3	65.6	23	0.125
SPCA041318_01	3AB29	#NA	#NA	#NA	#NA	#NA	#NA	#NA	#NA	0	372.46	5.89	5	1	77.3	26	0.263
SPCA041328_01	3AB25	-0.46414	-0.968237	-1.08189	-1.13623	-0.998877	1.35476	-0.719718	-0.573475	0	362.22	3.86	4	2	58.6	22	0.118
SPCA041336_01	3M9	-0.0643819	-0.132734	0.119141	0.0806347	-0.0534371	-0.479494	-0.688493	-0.174109	0	237.29	1.4	4	2	50.7	17	0.385
SPCA041341_01	3AB27	#NA	#NA	#NA	#NA	#NA	#NA	#NA	#NA	0	392.24	3.83	5	2	67.8	24	0.167
SPCA041375_01	3P32	-0.204157	-0.509402	-0.422947	-0.44769	-0.377989	0.509589	-0.668746	-0.303049	0	388.52	3.04	5	0	58.2	27	0.429
SPCA041378_01	3F28	-1.99678	1.93554	2.33226	2.11737	2.35005	-2.60558	0.901739	0.719228	0	355.84	3.22	5	1	73	23	0.25
SPCA041383_01	3R48	0.512192	0.674193	0.633103	0.696343	0.623191	-0.188675	0.602297	0.507521	0	298.4	1.03	5	0	58.2	20	0.571
SPCA041393_01	3Z45	-0.00986941	-0.314903	-0.190176	-0.17537	-0.282029	0.107175	-0.605513	-0.210098	0	338.35	4.54	5	0	61.8	25	0.2
SPCA041394_01	3AD35	1.43192	-0.830772	-0.80063	-0.545901	-0.798414	1.04912	-0.805	-0.185669	0	357.41	4.83	5	0	57	27	0.136
SPCA041395_01	3AF13	#NA	#NA	#NA	#NA	#NA	#NA	#NA	#NA	0	340.37	4.01	4	0	52.1	26	0.045
SPCA041423_01	3AD31	#NA	#NA	#NA	#NA	#NA	#NA	#NA	#NA	0	434.35	3.82	5	1	100.3	26	0.316
SPCA041425_01	3E26	#NA	#NA	#NA	#NA	#NA	#NA	#NA	#NA	0	407.32	4.38	4	2	83.5	24	0.222
SPCA041427_01	3AC26	#NA	#NA	#NA	#NA	#NA	#NA	#NA	#NA	0	396.29	3.7	5	1	100.3	25	0.235
SPCA041445_01	3U20	0.795937	-1.00172	-1.11691	-1.01254	-1.05241	1.19696	0.157952	-0.29039	0	295.74	3.29	4	1	46.9	20	0.286
SPCA041461_01	3AE15	1.60524	-0.162829	-0.592875	-0.405565	-0.617468	1.4757	0.979687	0.325983	0	369.27	4.26	4	2	83.5	23	0.125
SPCA041462_01	3Z17	-0.151742	-1.36945	-1.47122	-1.49746	-1.22937		-0.461273	-1.03009	0	370.83	3.13	5	2	83.6	24	0.188
SPCA041466_01	3J21	#NA	#NA	#NA	#NA	#NA	#NA	#NA	#NA	0	304.37	5.34	3	1	70.2	22	0
SPCA041491_01	3P27	1.01189	-0.431572	-0.587842	-0.47351	-0.627483	1.02076	0.568172	0.0686306	0	465.61	5.49	7	0	88.8	33	0.4
SPCA041492_01	3P31	0.101951	-0.385664	-0.332044	-0.300412	-0.467541	0.30284	-0.643308	-0.246311	0	457.98	5.14	7	0	88.8	31	0.318
SPCA041493_01	3AC24	0.878404	-1.31285	-1.3885	-1.24386	-1.18525		-0.222176	-0.745706	0	285.38	4.46	3	1	38.3	21	0.389
SPCA041494_01	3AE22	#NA	#NA	#NA	#NA	#NA	#NA	#NA	#NA	0	292.33	3.36	4	1	51.2	22	0.111
SPCA041516_01	3L48	-2.1687	0.475934	0.042983	-0.154303	0.197511	0.990297	1.01894	0.0575223	0	305.35	2.23	5	2	91.8	21	0.133
SPCA041517_01	3J28	#NA	#NA	#NA	#NA	#NA	#NA	#NA	#NA	0	305.35	2.23	5	2	91.8	21	0.133
SPCA041525_01	3M13	#NA	#NA	#NA	#NA	#NA	#NA	#NA	#NA	0	326.41	1.92	6	1	84.1	22	0.533
SPCA041526_01	3AA17	0.982537	-1.03972	-1.13071	-0.971497	-1.08921	1.57786	-0.819562	-0.355756	0	350.41	2.79	5	2	83.6	24	0.235
SPCA041527_01	3X19	-0.918411	-1.1424	-1.22121	-1.35001	-1.12421		-0.527767	-1.04733	0	429.3	3.59	5	2	83.6	25	0.235
SPCA041529_01	3G11	#NA	#NA	#NA	#NA	#NA	#NA	#NA	#NA	0	435.7	3.65	5	2	83.6	24	0.133
SPCA041531_01	3G13	0.218664	0.928916	1.24046	1.24541	1.1095	-1.3565	0.0719343	0.494056	0	414.91	4.44	5	2	83.7	28	0.095
SPCA041532_01	3M11	1.32639	-0.177952	0.0154024	0.209418	-0.0362648	-0.221538	-0.527953	0.0839281	0	428.93	4.37	5	2	83.6	29	0.136
SPCA041535_01	3I11	1.94909	0.900511	0.225543	0.464253	0.271675	0.517175	2.84127	1.02422	0	487.97	4.3	6	1	78.1	33	0.208
SPCA041540_01	3G15	-4.7266	0.104709	0.248651	-0.366893	0.35325	-0.175322	-0.114039	-0.668034	0	467.28	4.43	5	2	83.6	28	0
SPCA041542_01	3AF19	1.02167	1.23756	0.766068	0.884457	0.128682	0.563099	0.261693	0.694748	0	398.45	4.09	5	2	83.6	28	0.095
SPCA041545_01	3H21	-0.217436	0.698461	0.829292	0.803292	0.982793	-0.688888	0.0678699	0.353626	0	455.96	4.09	6	1	78.1	31	0.174
SPCA041546_01	3Q9	1.20408	-0.576774	-0.865843	-0.709301	-0.823618	1.59387	0.305715	0.0183041	0	424.39	3.91	6	2	97.1	29	0.105
SPCA041548_01	3H11	0.299733	0.268957	0.435251	0.472929	0.31224	-0.627561	-0.238894	0.131808	0	382.88	4.91	4	1	51.2	27	0.273
SPCA041552_01	3H27	-0.921206	1.24503	1.80597	1.66823	1.70322	-2.64429	0.195701	0.436092	0	329.42	5.45	5	1	96.6	23	0.353
SPCA041555_01	3L25	#NA	#NA	#NA	#NA	#NA	#NA	#NA	#NA	0	431.93	4.86	5	0	76.3	29	0.318
SPCA041556_01	3AC11	1.1314	-0.925464	-1.1011	-0.960316	-1.07176		-0.274182	-0.53357	0	393.52	4.26	6	1	116	26	0.444
SPCA041559_01	3F27	-1.358	1.08957	1.51632	1.32759	1.52273	-2.00682	0.0933518	0.312104	0	329.42	5.47	5	1	96.6	23	0.353
SPCA041560_01	3AE11	0.320001	-0.884119	-1.2334	-1.21239	-1.06431		0.613398	-0.576803	0	329.42	5.45	5	1	96.6	23	0.353
SPCA041561_01	3H29	#NA	#NA	#NA	#NA	#NA	#NA	#NA	#NA	0	343.44	5.74	5	1	96.6	24	0.389
SPCA041567_01	3Y11	-0.47043	-1.03153	-0.97456	-1.05144	-0.942905	1.0478	-0.74742	-0.595785	0	239.27	1.43	5	1	56.8	17	0.417
SPCA041570_01	3M44	1.2572	0.740846	0.926341	1.11714	0.750107	-0.933034	-0.259466	0.514162	0	394.28	4.78	3	1	30.5	24	0.368
SPCA041605_01	3N46	#NA	#NA	#NA	#NA	#NA	#NA	#NA	#NA	0	365.47	1.41	6	1	106.3	24	0.313
SPCA041606_01	3F11	0.592563	0.871298	1.06377	1.12291	0.862528	-1.21914	-0.0618598	0.461723	0	342.86	4.43	3	0	23.5	24	0.35
SPCA041612_01	3B28	0.341666	1.64527	2.06473	2.07747	2.37101	-2.03786	0.410863	0.981878	0	430.44	3.04	6	0	67.5	29	0.368
SPCA041613_01	3D30	#NA	#NA	#NA	#NA	#NA	#NA	#NA	#NA	0	428.47	3.64	5	0	58.2	29	0.4
SPCA041614_01	3N34	-0.153139	-0.128993	0.180422	0.158634	0.130356	-0.547726	-0.459508	-0.117136	0	434.86	3.69	5	0	58.2	28	0.333
SPCA041617_01	3N32	0.22705	-1.49692	-1.59485	-1.5657	-1.25646		0.0390222	-0.94131	0	434.86	3.69	5	0	58.2	28	0.333
SPCA041618_01	3B30	#NA	#NA	#NA	#NA	#NA	#NA	#NA	#NA	0	384.85	2.8	5	0	58.2	25	0.294
SPCA041619_01	3D32	-0.194373	1.53631	1.11565	1.09754	1.14911	-0.191896	2.85856	1.05299	0	384.85	2.8	5	0	58.2	25	0.294
SPCA041620_01	3B34	-0.597626	0.954908	1.02276	0.951523	1.29096	-0.831424	0.632496	0.489086	0	419.3	3.42	5	0	58.2	26	0.294
SPCA041621_01	3T33	-0.354416	-0.554874	-0.277472	-0.338777	-0.419521	-0.243987	-0.772812	-0.423123	0	320.3	4.2	6	0	74.8	24	0.056
SPCA041623_01	3T25	-1.21613	-0.621926	-0.362743	-0.518215	-0.560646	-0.17342	-0.745927	-0.599858	0	310.3	4.14	6	0	74.8	23	0.118
SPCA041624_01	3R25	-0.415917	-0.538606	-0.27559	-0.341801	-0.416373	-0.27821	-0.634338	-0.414405	0	294.3	4.46	5	0	65.5	22	0.118
SPCA041626_01	3O13	#NA	#NA	#NA	#NA	#NA	#NA	#NA	#NA	0	360.41	3.97	6	0	57.9	27	0.19
SPCA041627_01	3AE26	#NA	#NA	#NA	#NA	#NA	#NA	#NA	#NA	0	362.38	2.93	7	1	75.9	27	0.15
SPCA041628_01	3A11	#NA	#NA	#NA	#NA	#NA	#NA	#NA	#NA	0	374.44	4.55	6	0	57.9	28	0.227
SPCA041629_01	3K26	#NA	#NA	#NA	#NA	#NA	#NA	#NA	#NA	0	360.41	3.85	6	1	66.7	27	0.19
SPCA041630_01	3Z19	#NA	#NA	#NA	#NA	#NA	#NA	#NA	#NA	0	314.34	1.58	7	1	75.9	23	0.313
SPCA041631_01	3AE47	#NA	#NA	#NA	#NA	#NA	#NA	#NA	#NA	0	360.41	3.85	6	1	66.7	27	0.19
SPCA041633_01	3M26	-0.434787	1.23835	1.18893	1.11093	1.30282	-1.22926	1.223	0.62857	0	299.43	4.69	3	0	54.3	21	0.412
SPCA041638_01	3K38	#NA	#NA	#NA	#NA	#NA	#NA	#NA	#NA	0	322.36	4.05	5	1	60.3	24	0.158
SPCA041665_01	3S9	-0.0839505	-1.1578	-1.29652	-1.31028	-1.13032		-0.714117	-0.948832	0	366.37	4.5	8	1	95.5	27	0.158
SPCA041682_01	3G38	-0.0371256	1.03631	1.42919	1.39997	1.23497	-1.8616	0.0314018	0.461873	0	364.28	4.3	3	2	41.5	22	0.333
SPCA041683_01	3E38	-0.332052	1.24372	1.32065	1.25403	1.56126	-0.576867	0.490924	0.708809	0	310.18	4.09	3	1	30.5	20	0.2
SPCA041684_01	3Y15	-0.752078	-0.646027	-1.17243	-1.28443	-1.16212		-1.12825	-1.02422	0	354.27	4.74	3	2	41.5	23	0.333
SPCA041720_01	3AD25	0.728845	-0.318566	-0.0917707	0.088921	-0.628301		-1.72943	-0.325051	0	296.19	4.66	2	1	21.3	19	0.2
SPCA041725_01	3H33	#NA	#NA	#NA	#NA	#NA	#NA	#NA	#NA	0	333.85	4.79	3	1	30.5	23	0.368
SPCA041732_01	3C11	0.876308	1.63592	1.86465	1.96983	1.58008	-2.02832	0.384717	0.897598	0	344.24	3.11	4	2	50.7	20	0.467
SPCA041736_01	3F36	-0.0168582	1.83598	2.19578	2.15788	2.07525	-2.16942	0.399328	0.92542	0	362.49	3.8	5	2	87.8	25	0.421
SPCA041737_01	3Z27	#NA	#NA	#NA	#NA	#NA	#NA	#NA	#NA	0	376.51	4.22	5	2	87.8	26	0.45
SPCA041738_01	3O11	#NA	#NA	#NA	#NA	#NA	#NA	#NA	#NA	0	303.42	4.3	3	1	58.7	21	0.294
SPCA041746_01	3B36	#NA	#NA	#NA	#NA	#NA	#NA	#NA	#NA	0	345.41	3.95	4	1	39.7	25	0.4
SPCA041750_01	3A9	#NA	#NA	#NA	#NA	#NA	#NA	#NA	#NA	0	361.86	4.47	4	1	39.7	25	0.4
SPCA041759_01	3E11	#NA	#NA	#NA	#NA	#NA	#NA	#NA	#NA	0	331.84	4.5	3	1	30.5	23	0.368
SPCA041777_01	3U22	#NA	#NA	#NA	#NA	#NA	#NA	#NA	#NA	0	387.11	5.32	2	1	29.1	19	0.4
SPCA041780_01	3G45	#NA	#NA	#NA	#NA	#NA	#NA	#NA	#NA	0	273.37	4.11	3	1	38.3	20	0.471
SPCA041785_01	3K9	#NA	#NA	#NA	#NA	#NA	#NA	#NA	#NA	0	405.56	5.61	6	1	151.5	26	0.294
SPCA041786_01	3E13	0.471657	0.885258	0.617535	0.671441	0.776346	-0.0845926	1.25239	0.655719	0	405.56	5.39	6	1	151.5	26	0.294
SPCA041787_01	3AB39	0.36403	-0.806615	-0.772788	-0.728212	-0.896537	0.742569	-0.684695	-0.397464	0	399.4	4.81	6	1	85.9	30	0.042
SPCA041789_01	3AF41	1.80931	1.51909	1.60256	1.83055	1.68628	-1.17628	0.787258	1.15125	0	377.39	4.22	6	1	85.9	28	0.136
SPCA041790_01	3L45	-0.40823	0.0452855	0.316815	0.255255	0.240988	-0.675412	-0.470741	-0.0994342	0	417.45	4.8	6	1	81.7	31	0.16
SPCA041793_01	3J45	0.140389	0.636333	0.833567	0.847589	0.89081	-0.673022	-0.120135	0.365076	0	395.43	4.05	6	1	109.9	28	0.095
SPCA041799_01	3Z35	#NA	#NA	#NA	#NA	#NA	#NA	#NA	#NA	0	314.34	3.84	4	0	49.7	24	0.05
SPCA041802_01	3AB37	0.690406	-0.610672	-0.546398	-0.46601	-0.71726	0.549034	-0.631242	-0.247449	0	355.36	3.47	6	1	114.2	25	0.056
SPCA041804_01	3P11	-0.092337	-0.49165	-0.306393	-0.342141	-0.453225	0.0298321	-0.648946	-0.329266	0	418.23	4.76	6	1	85.9	28	0.05
SPCA041805_01	3AF37	#NA	#NA	#NA	#NA	#NA	#NA	#NA	#NA	0	377.39	4.47	6	1	85.9	28	0.136
SPCA041822_01	3T35	-0.664019	-0.882241	-0.944301	-1.0362	-0.925737	1.36098	-0.720026	-0.544506	0	295.38	5.33	4	1	39.1	22	0.278
SPCA041827_01	3K13	0.403866	-0.92012	-1.11087	-1.05454	-1.1694		-0.894761	-0.790971	0	297.35	4.58	4	0	38.8	22	0.278
SPCA041830_01	3I13	#NA	#NA	#NA	#NA	#NA	#NA	#NA	#NA	0	283.32	3.76	4	0	38.8	21	0.235
SPCA041834_01	3C38	-0.0972291	1.61941	1.44987	1.41106	1.20273	-0.754378	0.114685	0.706593	0	364.42	3.27	6	1	84.7	26	0.053
SPCA041835_01	3A36	#NA	#NA	#NA	#NA	#NA	#NA	#NA	#NA	0	400.45	4.27	6	1	84.7	29	0
SPCA041838_01	3K40	-0.913519	0.271549	0.498163	0.364204	0.313626	-0.715327	-0.461306	-0.0918013	0	328.37	3.72	5	1	59.3	25	0.05
SPCA041839_01	3A38	#NA	#NA	#NA	#NA	#NA	#NA	#NA	#NA	0	328.37	3.72	5	1	59.3	25	0.05
SPCA041849_01	3F35	0.433219	1.19641	1.47695	1.52775	1.52204	-1.53307	0.019428	0.663247	0	409.38	4.05	6	1	102.8	28	0.167
SPCA041850_01	3P41	0.0243756	-0.000659948	0.268038	0.282552	0.166453	-0.596309	-0.435142	-0.0415275	0	473.49	4.29	7	1	66.8	34	0.417
SPCA041851_01	3N33	1.3166	-0.024626	0.239053	0.45211	0.101295	-0.746575	-0.0611115	0.182392	0	390.36	3.97	6	2	72.4	28	0.263
SPCA041852_01	3Y33	-1.19237	-0.695558	-0.628749	-0.758831	-0.652415	0.549733	-0.662693	-0.577269	0	376.33	3.69	6	2	72.4	27	0.222
SPCA041853_01	3W47	-1.02464	-0.398641	-0.188282	-0.340482	-0.299395	-0.0988889	-0.62586	-0.42517	0	405.39	4.52	5	0	84.8	28	0.211
SPCA041854_01	3U11	-0.0755639	-0.824134	-0.70839	-0.720257	-0.804758	0.649462	-0.862226	-0.477981	0	379.36	4.09	5	1	93.6	26	0.118
SPCA041855_01	3G31	-0.262164	0.881937	1.1859	1.15749	1.24371	-1.18564	0.0876266	0.444122	0	414.79	3.8	6	1	106.5	27	0.125
SPCA041856_01	3W35	#NA	#NA	#NA	#NA	#NA	#NA	#NA	#NA	0	448.46	4.13	6	0	88.1	31	0.286
SPCA041857_01	3M37	#NA	#NA	#NA	#NA	#NA	#NA	#NA	#NA	0	407.41	4.3	5	1	93.6	28	0.211
SPCA041858_01	3S27	#NA	#NA	#NA	#NA	#NA	#NA	#NA	#NA	0	462.49	4.25	6	0	88.1	32	0.318
SPCA041859_01	3L37	-0.58854	0.332523	0.670357	0.577708	0.523559	-1.02193	-0.408284	0.0121994	0	361.34	2.37	6	1	102.8	24	0.357
SPCA041860_01	3J35	#NA	#NA	#NA	#NA	#NA	#NA	#NA	#NA	0	359.37	3.61	5	1	93.6	24	0.4
SPCA041861_01	3K27	-0.679394	-0.15541	-0.0502529	-0.152294	-0.0979118	0.105857	-0.425555	-0.207851	0	359.37	3.79	5	1	93.6	24	0.4
SPCA041862_01	3Q29	0.19001	-0.575654	-0.435456	-0.384069	-0.486052	0.366579	-0.827493	-0.307448	0	373.35	2.52	6	0	94.1	25	0.4
SPCA041863_01	3Y29	#NA	#NA	#NA	#NA	#NA	#NA	#NA	#NA	0	397.35	4.19	5	1	93.6	27	0.118
SPCA041864_01	3J37	#NA	#NA	#NA	#NA	#NA	#NA	#NA	#NA	0	437.44	4.27	6	1	102.8	30	0.25
SPCA041865_01	3W29	-2.07715	-0.583993	-0.369506	-0.624724	-0.522739	0.0267771	-0.661857	-0.687599	0	404.37	3.81	6	1	117.4	28	0.111
SPCA041866_01	3AA29	-0.0825527	-0.896287	-0.948583	-0.944334	-0.951379	1.31594	-0.664283	-0.453069	0	396.41	3.35	5	1	121.3	26	0.125
SPCA041867_01	3H35	#NA	#NA	#NA	#NA	#NA	#NA	#NA	#NA	0	381.42	4.64	4	0	71.4	26	0.389
SPCA041868_01	3Q35	-0.407531	-0.422296	-0.275973	-0.302829	-0.387285	0.116552	-0.510551	-0.312845	0	383.43	4.91	4	1	80.2	26	0.389
SPCA041869_01	3S33	-0.9876	-0.643668	-0.559016	-0.693984	-0.62244	0.511302	-0.572849	-0.509751	0	383.43	4.96	4	1	80.2	26	0.389
SPCA041870_01	3Q33	#NA	#NA	#NA	#NA	#NA	#NA	#NA	#NA	0	383.43	4.91	4	1	80.2	26	0.389
SPCA041871_01	3Q26	1.20268	-0.562674	-0.488684	-0.269659	-0.64462	0.43323	-0.572744	-0.128924	0	346.3	3.76	4	0	77.4	23	0.214
SPCA041872_01	3O26	#NA	#NA	#NA	#NA	#NA	#NA	#NA	#NA	0	374.35	4.67	4	0	77.4	25	0.313
SPCA041873_01	3T41	#NA	#NA	#NA	#NA	#NA	#NA	#NA	#NA	0	414.42	3.24	5	0	74.6	28	0.389
SPCA041874_01	3Y35	-0.63886	-1.39607	-1.47707	-1.56194	-1.21368		-0.640342	-1.15466	0	385.38	4.24	4	0	71.4	26	0.353
SPCA041875_01	3P39	#NA	#NA	#NA	#NA	#NA	#NA	#NA	#NA	0	373.37	4.11	4	1	80.2	25	0.313
SPCA041876_01	3N39	#NA	#NA	#NA	#NA	#NA	#NA	#NA	#NA	0	387.39	4.56	4	1	80.2	26	0.353
SPCA041877_01	3Q31	-0.130775	-0.362865	-0.222866	-0.250108	-0.405967	0.0408031	-0.583948	-0.273675	0	340.32	3.1	4	1	88.4	23	0.267
SPCA041878_01	3S31	#NA	#NA	#NA	#NA	#NA	#NA	#NA	#NA	0	421.48	5.01	4	0	71.4	29	0.476
SPCA041879_01	3J39	#NA	#NA	#NA	#NA	#NA	#NA	#NA	#NA	0	395.44	4.56	4	1	80.2	27	0.421
SPCA041880_01	3L39	0.24592	-0.313375	-0.424974	-0.383567	-0.350965	0.963408	-0.211498	-0.0678642	0	411.44	3.64	5	1	89.4	28	0.421
SPCA041881_01	3K15	-0.206254	0.0461975	0.061939	0.0306685	-0.198359	0.00539432	-0.101729	-0.0517347	0	372.36	4.03	5	0	86.6	25	0.313
SPCA041882_01	3S29	-0.642354	-1.2224	-1.32148	-1.42156	-1.13515	1.83587	-0.622852	-0.647132	0	452.43	5	6	0	59.7	33	0.208
SPCA041883_01	3O27	#NA	#NA	#NA	#NA	#NA	#NA	#NA	#NA	0	487.49	4.55	8	1	127.8	33	0.524
SPCA041886_01	3O15	1.41514	-1.0567	-1.23015	-1.0198	-1.06279	1.39762	0.0409787	-0.216529	0	335.36	4.28	6	1	80.6	25	0.158
SPCA041888_01	3W11	#NA	#NA	#NA	#NA	#NA	#NA	#NA	#NA	0	408.88	4.65	6	0	65.8	29	0.273
SPCA041889_01	3Q13	#NA	#NA	#NA	#NA	#NA	#NA	#NA	#NA	0	374.44	4.03	6	0	65.8	28	0.273
SPCA041890_01	3A48	#NA	#NA	#NA	#NA	#NA	#NA	#NA	#NA	0	394.85	4.37	6	0	65.8	28	0.238
SPCA041891_01	3U13	0.00480703	-0.860628	-0.867167	-0.872127	-0.850458	1.14944	-0.647085	-0.42046	0	405.53	3.47	6	1	116	27	0.474
SPCA041898_01	3D42	0.436714	1.97267	2.01276	2.05686	1.97111	-1.65408	1.09187	1.12684	0	366.43	4.39	4	1	51.2	27	0.273
SPCA041902_01	3D44	-0.479515	1.34592	0.729196	0.727268	0.734224	0.432424	1.81758	0.758156	0	349.38	4.36	5	1	68.8	26	0.143
SPCA041903_01	3Q15	-0.288722	-0.784892	-0.72114	-0.763162	-0.729522	0.760442	-0.686119	-0.459016	0	299.36	3.32	4	0	56.3	22	0.389
SPCA041912_01	3P38	#NA	#NA	#NA	#NA	#NA	#NA	#NA	#NA	0	362.44	2.78	6	1	84.1	25	0.278
SPCA041914_01	3F46	-0.285926	1.78862	1.66449	1.63155	1.87764	-0.908699	1.93802	1.10081	0	410.49	3.98	6	1	84.1	29	0.136
SPCA041916_01	3R44	#NA	#NA	#NA	#NA	#NA	#NA	#NA	#NA	0	321.44	3.3	5	3	112.5	22	0.625
SPCA041917_01	3AF44	2.20487	-0.674543	-0.996662	-0.695307	-0.983636	1.76763	-0.077514	0.0778353	0	243.3	2.55	4	2	64.9	18	0.429
SPCA041918_01	3U39	-0.686383	-0.407296	-0.197711	-0.25838	-0.301294	-0.0399608	-0.620106	-0.358733	0	413.1	4.86	3	1	38.3	21	0.188
SPCA041919_01	3Y39	0.156464	-1.43552	-1.4911	-1.46065	-1.21024		-0.139648	-0.930114	0	246.35	3.52	3	1	32.3	18	0.533
SPCA041920_01	3C39	#NA	#NA	#NA	#NA	#NA	#NA	#NA	#NA	0	260.37	3.68	3	2	41.1	19	0.563
SPCA041921_01	3Q39	-1.07286	-0.61047	-0.697744	-0.809976	-0.639655	1.2604	-0.535611	-0.443703	0	287.18	4.07	3	2	41.1	18	0.462
SPCA041935_01	3G26	#NA	#NA	#NA	#NA	#NA	#NA	#NA	#NA	0	339.43	6.21	4	0	101.3	23	0.118
SPCA041936_01	3AC9	#NA	#NA	#NA	#NA	#NA	#NA	#NA	#NA	0	338.42	4.1	4	0	67.2	24	0.158
SPCA041937_01	3AE9	0.891683	-1.11292	-1.32839	-1.21835	-1.15604		-0.0473602	-0.661897	0	393.5	3.58	5	0	70.4	28	0.273
SPCA041938_01	3Y26	-1.28812	-0.930262	-0.840887	-0.988318	-0.845322	0.385407	-0.62934	-0.733834	0	342.84	4.92	3	0	58	23	0.111
SPCA041948_01	3AD17	#NA	#NA	#NA	#NA	#NA	#NA	#NA	#NA	0	400.53	4.57	5	2	83.6	28	0.409
SPCA041950_01	3AF17	2.16993	0.479215	0.102172	0.436602	-0.258517	1.1324	-0.975433	0.440909	0	386.51	4.28	5	2	83.7	27	0.381
SPCA041954_01	3AD15	#NA	#NA	#NA	#NA	#NA	#NA	#NA	#NA	0	414.56	4.68	5	2	83.6	29	0.435
SPCA041960_01	3AF27	#NA	#NA	#NA	#NA	#NA	#NA	#NA	#NA	0	346.22	4.3	3	1	30.5	21	0.176
SPCA041964_01	3AB33	#NA	#NA	#NA	#NA	#NA	#NA	#NA	#NA	0	405.67	4.78	4	1	51.2	24	0.111
SPCA041965_01	3K32	#NA	#NA	#NA	#NA	#NA	#NA	#NA	#NA	0	385.87	5.13	5	1	72.4	26	0.105
SPCA041966_01	3F29	-0.303398	0.0446312	0.126259	0.11219	-0.205766	-0.0204064	-0.606084	-0.121796	0	310.8	3.31	4	1	67.4	20	0.214
SPCA041974_01	3X41	#NA	#NA	#NA	#NA	#NA	#NA	#NA	#NA	0	286.76	5.18	3	0	27	20	0.188
SPCA041981_01	3C36	-0.684287	1.67613	1.78294	1.67905	1.71477	-1.5637	0.847148	0.778865	0	296.75	6.07	3	0	39.2	21	0.059
SPCA041983_01	3AA38	0.112434	-0.695463	-0.616029	-0.6216	-0.754656	0.611097	-0.67938	-0.377657	0	300.71	5.89	3	0	39.2	21	0
SPCA041985_01	3G40	-0.208351	1.08572	1.43832	1.39875	1.3821	-1.58697	0.136806	0.52091	0	276.33	5.73	3	0	39.2	21	0.111
SPCA041986_01	3S36	-0.760464	-0.609731	-0.450311	-0.553742	-0.555194	0.215687	-0.790374	-0.50059	0	361.19	5.32	5	0	57.7	22	0.125
SPCA041987_01	3G44	-0.183191	1.27003	1.44356	1.41302	1.51964	-1.36589	0.24444	0.620229	0	375.22	5.42	5	0	57.7	23	0.176
SPCA041988_01	3AA44	0.80642	-0.6989	-0.663009	-0.564208	-0.706812	0.783961	-0.580638	-0.231884	0	309.12	5.94	3	0	39.2	20	0
SPCA041990_01	3G42	0.607939	0.207767	-0.0493146	0.0120388	0.21859	0.803131	1.01771	0.402552	0	345.19	5.64	4	0	48.4	21	0.125
SPCA041992_01	3M40	0.795238	-0.142143	0.0400187	0.159522	-0.00541998	-0.215403	-0.51467	0.0167347	0	276.33	5.73	3	0	39.2	21	0.111
SPCA041994_01	3AE44	#NA	#NA	#NA	#NA	#NA	#NA	#NA	#NA	0	262.31	5.45	3	0	39.2	20	0.059
SPCA041995_01	3S42	-0.322268	-0.00397801	0.174651	0.136087	0.20553	-0.115717	-0.269244	-0.0278484	0	284.74	5.42	3	0	39.2	20	0.125
SPCA041999_01	3M38	-0.12798	-0.240263	-0.0384533	-0.0543209	-0.0969404	-0.151891	-0.570792	-0.182949	0	306.36	5.51	4	0	48.4	23	0.158
SPCA042001_01	3E36	0.107542	1.08053	1.0674	1.08449	1.15556	-0.668909	0.920337	0.678136	0	292.33	5.23	4	0	48.4	22	0.111
SPCA042002_01	3I44	#NA	#NA	#NA	#NA	#NA	#NA	#NA	#NA	0	338.36	5.05	6	0	66.9	25	0.158
SPCA042003_01	3E42	-0.937979	1.55081	1.71543	1.60258	1.89256	-1.28461	0.559302	0.728301	0	387.23	5.7	5	0	57.7	24	0.111
SPCA042004_01	3E40	-0.13427	2.18541	2.01895	2.00806	2.21412	-1.12383	1.7571	1.27507	0	345.19	5.46	4	0	48.4	21	0.125
[truncated: 14,636 more rows]

## Sheet: F Compounds Thrombin
Compounds	Plate code	Baseline (Z-score)	AUC (Z-score)	Ca increase (Z-score)	Peak fluorescence (Z-score)	Slope1 (Z-score)	Slope2 (Z-score)	Slope3 (Z-score)	Mean (Z-score)	Count Z-score <|4|	Molecular_Weight	XLOGP	HBA	HBD	TPSA_NOPS	HAC	FSP3
PRES000001	2A9	-0.00953899	1.32842	0.972317	0.729892	0.809437	-0.799505	-0.103615	0.4182	0	#NA	#NA	#NA	#NA	#NA	#NA	#NA
PRES000321	2A10	-0.0723102	0.861599	0.42511	0.0351898	0.203828	-0.359816	0.384213	0.211116	0	#NA	#NA	#NA	#NA	#NA	#NA	#NA
PRES000081	2A11	0.00833485	0.899575	0.611641	0.352431	0.697293	-0.540382	-0.16919	0.265672	0	#NA	#NA	#NA	#NA	#NA	#NA	#NA
PRES000401	2A12	-0.0829494	0.396717	-0.072422	-0.24985	-0.312587	0.229575	0.290573	0.0284367	0	#NA	#NA	#NA	#NA	#NA	#NA	#NA
PRES000322	2A14	-0.0067728	1.48145	1.07489	0.863111	1.0898	-0.812389	-1.06365	0.375206	0	#NA	#NA	#NA	#NA	#NA	#NA	#NA
PRES000324	2A22	-0.0242211	1.6824	1.69507	1.53557	2.03382	-1.56668	-1.62594	0.532858	0	#NA	#NA	#NA	#NA	#NA	#NA	#NA
PRES000084	2A23	-0.0329452	2.18187	2.1061	1.7613	2.03108	-2.0955	-1.32408	0.661118	0	#NA	#NA	#NA	#NA	#NA	#NA	#NA
PRES000404	2A24	-0.0376265	0.0996371	-0.336534	-0.447798	-0.25153	0.486737	0.990815	0.0719572	0	#NA	#NA	#NA	#NA	#NA	#NA	#NA
PRES000005	2A25	0.190903	0.414458	-0.0959506	-0.290438	-0.360127	0.324196	0.0533366	0.0337684	0	#NA	#NA	#NA	#NA	#NA	#NA	#NA
PRES000325	2A26	0.10579	2.33423	2.59179	2.33802	3.53665	-2.35649	-2.23796	0.901719	0	#NA	#NA	#NA	#NA	#NA	#NA	#NA
PRES000326	2A30	-0.0280512	1.7809	1.53828	1.09811	1.50568	-1.32214	-0.937129	0.519378	0	#NA	#NA	#NA	#NA	#NA	#NA	#NA
PRES000086	2A31	-0.0329452	0.767788	0.483606	0.294414	0.0842846	-0.403764	-0.211368	0.140288	0	#NA	#NA	#NA	#NA	#NA	#NA	#NA
PRES000406	2A32	-0.0593304	0.708363	0.261233	0.0724279	0.140164	-0.0805966	-0.330631	0.101661	0	#NA	#NA	#NA	#NA	#NA	#NA	#NA
PRES000087	2A35	-0.06465	0.565721	0.12455	-0.166038	-0.177359	0.0103922	-0.0577854	0.0335471	0	#NA	#NA	#NA	#NA	#NA	#NA	#NA
PRES000407	2A36	0.0400396	0.591786	0.00576866	-0.374317	-0.426001	0.248345	0.31324	0.05698	0	#NA	#NA	#NA	#NA	#NA	#NA	#NA
PRES000008	2A37	-0.0608199	1.04675	0.907746	0.635745	0.659012	-0.982984	-0.712032	0.213345	0	#NA	#NA	#NA	#NA	#NA	#NA	#NA
PRES000328	2A38	-0.128911	0.340942	-0.167542	-0.504123	-0.473535	0.365334	0.30006	-0.0382537	0	#NA	#NA	#NA	#NA	#NA	#NA	#NA
PRES000408	2A40	0.00429196	0.942447	0.571447	0.280067	0.362289	-0.468337	-0.461858	0.175764	0	#NA	#NA	#NA	#NA	#NA	#NA	#NA
PRES000009	2A41	0.0708933	0.484391	-0.0267358	-0.370111	-0.222648	0.333956	0.489948	0.108528	0	#NA	#NA	#NA	#NA	#NA	#NA	#NA
PRES000329	2A42	0.176434	2.0496	1.90596	1.46159	2.01246	-1.70214	-0.522059	0.768837	0	#NA	#NA	#NA	#NA	#NA	#NA	#NA
PRES000089	2A43	-0.229132	1.05559	0.661548	0.290864	0.567099	-0.476995	-0.264294	0.22924	0	#NA	#NA	#NA	#NA	#NA	#NA	#NA
PRES000409	2A44	0.0245064	2.09738	1.92164	2.10725	1.76806	-1.97498	-3.72935	0.316358	0	#NA	#NA	#NA	#NA	#NA	#NA	#NA
PRES000010	2A45	0.0368479	1.79958	1.11281	0.694488	0.422771	-0.968945	-0.550345	0.363887	0	#NA	#NA	#NA	#NA	#NA	#NA	#NA
PRES000330	2A46	-0.0163481	0.698676	0.162048	-0.121029	-0.178901	0.0891595	-0.503448	0.0185939	0	#NA	#NA	#NA	#NA	#NA	#NA	#NA
PRES000090	2A47	-0.0310302	0.46576	-0.033873	-0.379999	-0.259754	0.294316	-0.0536449	0.000253626	0	#NA	#NA	#NA	#NA	#NA	#NA	#NA
PRES000410	2A48	0.155794	2.1302	2.14032	1.86138	2.90035	-1.86201	-2.46664	0.694199	0	#NA	#NA	#NA	#NA	#NA	#NA	#NA
PRES000641	2B9	-0.0412438	0.212817	-0.127967	-0.3985	-0.301167	0.335548	0.855769	0.0764651	0	#NA	#NA	#NA	#NA	#NA	#NA	#NA
PRES000721	2B11	-0.0499679	1.31806	0.993948	0.827198	0.431192	-1.04188	-0.362341	0.302316	0	#NA	#NA	#NA	#NA	#NA	#NA	#NA
PRES000722	2B15	-0.0461378	1.11554	0.999075	0.784137	0.969747	-0.777882	-0.358327	0.383737	0	#NA	#NA	#NA	#NA	#NA	#NA	#NA
PRES001042	2B16	-0.086354	1.46267	1.33723	1.07465	1.46924	-1.34734	-0.237922	0.524596	0	#NA	#NA	#NA	#NA	#NA	#NA	#NA
PRES000643	2B17	-0.0601815	2.0856	2.12986	2.04424	1.65315	-2.06928	-1.54006	0.606189	0	#NA	#NA	#NA	#NA	#NA	#NA	#NA
PRES000963	2B18	0.464756	1.1229	1.15426	0.99546	1.20511	-1.36529	-0.149461	0.489677	0	#NA	#NA	#NA	#NA	#NA	#NA	#NA
PRES000723	2B19	-0.0420949	1.19373	0.924327	0.719389	0.703925	-0.765971	-0.584184	0.307017	0	#NA	#NA	#NA	#NA	#NA	#NA	#NA
PRES000644	2B21	-0.0354986	1.51469	1.53925	1.66335	0.91232	-1.63089	-1.87322	0.298571	0	#NA	#NA	#NA	#NA	#NA	#NA	#NA
PRES000964	2B22	-0.1304	0.401887	0.310082	0.169584	0.491668	-0.136755	-0.44822	0.0939779	0	#NA	#NA	#NA	#NA	#NA	#NA	#NA
PRES000724	2B23	-0.147848	1.3316	1.41575	1.68255	1.29246	-1.30436	-1.89752	0.338948	0	#NA	#NA	#NA	#NA	#NA	#NA	#NA
PRES001044	2B24	0.0132289	2.26463	2.19378	2.17003	2.04294	-2.21781	-2.95943	0.501054	0	#NA	#NA	#NA	#NA	#NA	#NA	#NA
PRES000645	2B25	0.0304644	2.0115	1.93636	2.10774	1.4467	-2.04367	-2.65886	0.40432	0	#NA	#NA	#NA	#NA	#NA	#NA	#NA
PRES000965	2B26	0.0757873	2.12007	2.32523	2.45373	1.80048	-2.49396	-2.5915	0.52712	0	#NA	#NA	#NA	#NA	#NA	#NA	#NA
PRES001045	2B28	0.00950516	2.10433	2.19643	2.41122	1.51259	-2.34728	-2.66396	0.460405	0	#NA	#NA	#NA	#NA	#NA	#NA	#NA
PRES000646	2B29	-0.0680545	1.64845	1.91701	2.08632	1.39419	-2.04577	-2.07335	0.408402	0	#NA	#NA	#NA	#NA	#NA	#NA	#NA
PRES000966	2B30	-0.0418821	1.33378	1.16562	0.874195	1.3749	-0.937221	-0.426074	0.477617	0	#NA	#NA	#NA	#NA	#NA	#NA	#NA
PRES000726	2B31	-0.0643308	2.18468	2.00112	2.0557	1.50991	-2.13165	-2.64238	0.41615	0	#NA	#NA	#NA	#NA	#NA	#NA	#NA
PRES001046	2B32	0.254739	2.40149	2.39426	2.68793	2.0555	-2.24952	-2.98438	0.651431	0	#NA	#NA	#NA	#NA	#NA	#NA	#NA
PRES000967	2B34	-0.0231572	2.08868	2.2308	2.44151	1.8698	-2.23562	-2.53793	0.547726	0	#NA	#NA	#NA	#NA	#NA	#NA	#NA
PRES001047	2B36	0.211118	1.40376	1.61693	1.35043	2.01913	-1.60422	-0.502527	0.642088	0	#NA	#NA	#NA	#NA	#NA	#NA	#NA
PRES000648	2B37	0.0932356	0.386601	0.257467	0.195187	0.496819	-0.00902413	-0.0265219	0.199109	0	#NA	#NA	#NA	#NA	#NA	#NA	#NA
PRES000649	2B41	-0.0365625	3.27256	3.32248	3.01631	3.58737	-3.36764	-3.06438	0.961448	0	#NA	#NA	#NA	#NA	#NA	#NA	#NA
PRES000969	2B42	0.0547217	1.57694	1.70675	1.56368	1.66228	-1.6465	-0.376621	0.648749	0	#NA	#NA	#NA	#NA	#NA	#NA	#NA
PRES001049	2B44	0.0136544	2.22383	2.37608	2.17547	3.11114	-2.27219	-1.48131	0.878096	0	#NA	#NA	#NA	#NA	#NA	#NA	#NA
PRES000650	2B45	-0.0442228	1.87028	1.76998	1.47123	1.98045	-1.52284	-0.761914	0.680425	0	#NA	#NA	#NA	#NA	#NA	#NA	#NA
PRES000730	2B47	-0.0452867	1.52601	1.43659	1.14016	1.51279	-1.29984	-1.11021	0.451458	0	#NA	#NA	#NA	#NA	#NA	#NA	#NA
PRES001050	2B48	-0.0242211	0.465609	0.154909	-0.0812321	0.140202	0.0701782	-0.407824	0.0453745	0	#NA	#NA	#NA	#NA	#NA	#NA	#NA
PRES000481	2C10	-0.0312429	2.24667	2.43485	2.71515	1.98333	-2.84096	-2.94746	0.508619	0	#NA	#NA	#NA	#NA	#NA	#NA	#NA
PRES000561	2C12	-0.0544364	0.637736	0.309215	0.252516	0.107898	-0.205239	0.288129	0.190831	0	#NA	#NA	#NA	#NA	#NA	#NA	#NA
PRES000162	2C13	-0.0295407	1.02839	0.667382	0.473055	0.381347	-0.704747	-0.367752	0.206877	0	#NA	#NA	#NA	#NA	#NA	#NA	#NA
PRES000482	2C14	0.0659993	1.27289	0.937085	0.738043	0.573123	-0.930707	-0.58006	0.296624	0	#NA	#NA	#NA	#NA	#NA	#NA	#NA
PRES000242	2C15	-0.542031	1.75765	1.92613	1.80748	2.03773	-1.95889	-1.21651	0.544508	0	#NA	#NA	#NA	#NA	#NA	#NA	#NA
PRES000163	2C17	0.126643	1.72599	1.68057	1.52785	1.51237	-1.70002	-0.841255	0.576021	0	#NA	#NA	#NA	#NA	#NA	#NA	#NA
PRES000483	2C18	-0.0272	0.68591	1.02255	1.24077	1.1068	-1.0897	-1.29585	0.234754	0	#NA	#NA	#NA	#NA	#NA	#NA	#NA
PRES000164	2C21	0.0372735	1.47875	1.41952	1.10798	1.3485	-1.45753	-0.7969	0.448227	0	#NA	#NA	#NA	#NA	#NA	#NA	#NA
PRES000484	2C22	0.0930228	1.90061	1.94176	1.70057	2.40847	-1.57161	-1.13644	0.76234	0	#NA	#NA	#NA	#NA	#NA	#NA	#NA
PRES000244	2C23	0.484545	1.36837	1.3147	1.00738	1.29728	-1.28555	-0.426443	0.537183	0	#NA	#NA	#NA	#NA	#NA	#NA	#NA
PRES000564	2C24	0.0089732	1.37972	1.28556	1.11748	1.12428	-1.14869	-1.09558	0.381678	0	#NA	#NA	#NA	#NA	#NA	#NA	#NA
PRES000165	2C25	-0.00336826	1.77346	1.73182	1.57129	1.50563	-1.73427	-1.31773	0.503832	0	#NA	#NA	#NA	#NA	#NA	#NA	#NA
PRES000245	2C27	0.0264215	1.31177	1.49133	1.61914	0.958763	-1.68775	-1.8499	0.267112	0	#NA	#NA	#NA	#NA	#NA	#NA	#NA
PRES000565	2C28	-0.0199654	1.60299	1.82483	1.98679	1.42128	-2.03391	-1.71086	0.438738	0	#NA	#NA	#NA	#NA	#NA	#NA	#NA
PRES000166	2C29	-0.0165609	1.45686	1.4604	1.09897	1.4888	-1.16453	-0.345152	0.568399	0	#NA	#NA	#NA	#NA	#NA	#NA	#NA
PRES000486	2C30	-0.0631605	2.46852	2.34269	2.45357	1.73967	-2.49473	-2.99609	0.492923	0	#NA	#NA	#NA	#NA	#NA	#NA	#NA
PRES000246	2C31	0.0228042	1.92953	1.6595	1.39034	1.30147	-1.69725	-1.41383	0.456081	0	#NA	#NA	#NA	#NA	#NA	#NA	#NA
PRES000566	2C32	-0.0612455	1.32719	1.27132	1.08918	1.38304	-1.09924	-0.667764	0.463212	0	#NA	#NA	#NA	#NA	#NA	#NA	#NA
PRES000167	2C33	-0.0140075	2.15735	2.1359	2.31578	0.904823	-2.46216	-2.47117	0.366644	0	#NA	#NA	#NA	#NA	#NA	#NA	#NA
PRES000487	2C34	1.85679	1.04585	1.4251	2.7522	1.10656	-1.71905	-1.22158	0.749409	0	#NA	#NA	#NA	#NA	#NA	#NA	#NA
PRES000247	2C35	0.0342945	1.88786	2.20923	2.40036	1.61078	-2.38665	-2.1619	0.513424	0	#NA	#NA	#NA	#NA	#NA	#NA	#NA
PRES000567	2C36	-0.0286895	1.07316	1.25643	1.33888	1.14489	-1.11692	-1.69317	0.282083	0	#NA	#NA	#NA	#NA	#NA	#NA	#NA
PRES000168	2C37	-0.0982699	2.85931	2.91222	2.8363	2.81217	-2.93595	-2.79515	0.798663	0	#NA	#NA	#NA	#NA	#NA	#NA	#NA
PRES000488	2C38	0.0755745	2.10483	2.31485	2.53998	1.95751	-2.46959	-2.19406	0.618443	0	#NA	#NA	#NA	#NA	#NA	#NA	#NA
PRES000248	2C39	0.0459976	2.35079	2.23366	2.08982	1.60318	-2.28153	-1.84512	0.599544	0	#NA	#NA	#NA	#NA	#NA	#NA	#NA
PRES000568	2C40	0.166008	1.07169	0.791469	0.469704	0.668271	-0.626566	-0.0162535	0.360618	0	#NA	#NA	#NA	#NA	#NA	#NA	#NA
PRES000169	2C41	0.0921717	1.7345	1.76382	1.47044	2.42027	-1.55785	-0.587463	0.76227	0	#NA	#NA	#NA	#NA	#NA	#NA	#NA
PRES000569	2C44	0.0232297	1.88133	1.84134	1.62598	1.87987	-1.84814	-1.02677	0.625263	0	#NA	#NA	#NA	#NA	#NA	#NA	#NA
PRES000490	2C46	0.0138672	1.58526	1.51123	1.23668	1.40477	-1.19809	-0.459272	0.584921	0	#NA	#NA	#NA	#NA	#NA	#NA	#NA
PRES000801	2D9	-0.00209156	0.832758	0.785134	0.864155	0.85821	-0.618734	-0.689469	0.289995	0	#NA	#NA	#NA	#NA	#NA	#NA	#NA
PRES001121	2D10	0.0315283	1.08057	1.2125	1.21525	1.63036	-1.1481	-0.418158	0.51485	0	#NA	#NA	#NA	#NA	#NA	#NA	#NA
PRES000881	2D11	0.0638714	0.887876	0.930771	0.828321	0.913518	-0.86512	-0.320995	0.34832	0	#NA	#NA	#NA	#NA	#NA	#NA	#NA
PRES001201	2D12	0.0428058	0.811798	0.514941	0.326013	0.651408	-0.323481	0.659017	0.383215	0	#NA	#NA	#NA	#NA	#NA	#NA	#NA
PRES000802	2D13	-0.0108157	0.983051	0.79529	0.515259	0.864898	-0.728207	0.312307	0.390254	0	#NA	#NA	#NA	#NA	#NA	#NA	#NA
PRES001122	2D14	-0.0708207	0.955509	0.77632	0.541449	0.986968	-0.686229	0.0298609	0.361865	0	#NA	#NA	#NA	#NA	#NA	#NA	#NA
PRES000882	2D15	-0.0389032	1.10646	1.05594	0.883094	0.98039	-1.03168	-0.424648	0.361522	0	#NA	#NA	#NA	#NA	#NA	#NA	#NA
PRES001202	2D16	-0.101462	1.01056	0.964319	0.938368	1.22673	-0.767973	-0.820316	0.350033	0	#NA	#NA	#NA	#NA	#NA	#NA	#NA
PRES000803	2D17	0.0306772	0.730875	0.601021	0.404127	0.543297	-0.461837	0.191056	0.291317	0	#NA	#NA	#NA	#NA	#NA	#NA	#NA
PRES001123	2D18	0.00280247	1.02406	1.19357	0.967028	1.30608	-1.04728	-0.21405	0.461745	0	#NA	#NA	#NA	#NA	#NA	#NA	#NA
PRES000883	2D19	-0.0810344	1.40195	1.47636	1.25157	1.29237	-1.4122	-0.42539	0.500519	0	#NA	#NA	#NA	#NA	#NA	#NA	#NA
PRES001203	2D20	0.0630203	0.895093	0.76013	0.492657	0.826709	-0.633823	0.243056	0.37812	0	#NA	#NA	#NA	#NA	#NA	#NA	#NA
PRES000804	2D21	0.0145056	1.22509	1.14833	0.94123	1.22292	-1.21273	-0.822253	0.359584	0	#NA	#NA	#NA	#NA	#NA	#NA	#NA
PRES001124	2D22	0.175583	1.22821	1.24517	1.07262	1.28524	-1.13379	-0.587321	0.469386	0	#NA	#NA	#NA	#NA	#NA	#NA	#NA
PRES000884	2D23	0.00131298	1.46761	1.51494	1.30851	1.43022	-1.50281	-0.736898	0.497555	0	#NA	#NA	#NA	#NA	#NA	#NA	#NA
PRES001204	2D24	0.0228042	1.36421	1.4847	1.26901	1.9554	-1.34976	-0.553527	0.598977	0	#NA	#NA	#NA	#NA	#NA	#NA	#NA
PRES000805	2D25	-0.0484784	1.25539	1.47334	1.19977	2.25734	-1.04448	-0.162956	0.704276	0	#NA	#NA	#NA	#NA	#NA	#NA	#NA
PRES001125	2D26	-0.0157097	1.89346	2.01958	1.88088	1.82029	-2.04153	-1.26748	0.612785	0	#NA	#NA	#NA	#NA	#NA	#NA	#NA
PRES000885	2D27	-0.0257106	1.40628	1.63699	1.66146	1.58364	-1.65924	-0.768876	0.547791	0	#NA	#NA	#NA	#NA	#NA	#NA	#NA
PRES001205	2D28	-0.0865667	1.33791	1.61956	1.80182	1.0152	-1.98813	-1.77844	0.27448	0	#NA	#NA	#NA	#NA	#NA	#NA	#NA
PRES000806	2D29	-0.0595432	1.73478	1.77663	1.56041	2.76551	-1.50409	-0.815433	0.779753	0	#NA	#NA	#NA	#NA	#NA	#NA	#NA
PRES001126	2D30	-0.0620966	1.73885	1.76274	1.86358	1.34935	-1.88251	-2.11728	0.378948	0	#NA	#NA	#NA	#NA	#NA	#NA	#NA
PRES000886	2D31	0.0274854	2.14835	1.97552	1.71893	1.93904	-1.70141	-0.599484	0.786919	0	#NA	#NA	#NA	#NA	#NA	#NA	#NA
PRES001206	2D32	0.108556	1.16439	1.70936	1.86889	1.45941	-1.85965	-0.966271	0.497812	0	#NA	#NA	#NA	#NA	#NA	#NA	#NA
PRES000807	2D33	0.0102499	1.43308	1.60942	1.36872	1.84832	-1.44919	-0.477128	0.620495	0	#NA	#NA	#NA	#NA	#NA	#NA	#NA
PRES001127	2D34	-0.0684801	1.69033	2.02156	2.20461	1.58039	-2.44539	-1.48028	0.500391	0	#NA	#NA	#NA	#NA	#NA	#NA	#NA
PRES000887	2D35	-0.0827366	1.07409	1.16137	1.05598	1.50711	-0.972396	-0.794726	0.421242	0	#NA	#NA	#NA	#NA	#NA	#NA	#NA
PRES001207	2D36	-0.033158	1.69049	1.9096	2.05212	1.18474	-2.26877	-1.52346	0.430223	0	#NA	#NA	#NA	#NA	#NA	#NA	#NA
PRES000808	2D37	-0.133379	2.30249	2.23566	2.07737	1.83617	-2.42587	-1.60333	0.61273	0	#NA	#NA	#NA	#NA	#NA	#NA	#NA
PRES001128	2D38	-0.0663523	1.69553	1.76357	1.86221	1.22936	-1.86955	-1.67395	0.420118	0	#NA	#NA	#NA	#NA	#NA	#NA	#NA
PRES000888	2D39	-0.102951	1.94489	2.14079	2.23256	2.4872	-2.15576	-1.55825	0.71264	0	#NA	#NA	#NA	#NA	#NA	#NA	#NA
PRES001208	2D40	0.143453	2.05689	2.24272	2.26723	1.40849	-2.54035	-2.31791	0.46579	0	#NA	#NA	#NA	#NA	#NA	#NA	#NA
PRES000809	2D41	0.020038	1.9757	1.81652	1.5744	1.95334	-1.85767	-1.35406	0.589753	0	#NA	#NA	#NA	#NA	#NA	#NA	#NA
PRES001129	2D42	-0.0357114	2.39956	2.42117	2.20995	2.67605	-2.28784	-1.42807	0.850729	0	#NA	#NA	#NA	#NA	#NA	#NA	#NA
PRES000889	2D43	-0.0855028	1.97668	2.19144	2.05713	2.30916	-1.89625	-1.94331	0.658478	0	#NA	#NA	#NA	#NA	#NA	#NA	#NA
PRES001209	2D44	3.63e-05	1.35456	0.80662	0.542934	0.427619	-0.509321	-0.255485	0.338138	0	#NA	#NA	#NA	#NA	#NA	#NA	#NA
PRES000810	2D45	-0.644273	1.11561	1.04483	0.908037	0.799903	-0.912213	-0.365886	0.278001	0	#NA	#NA	#NA	#NA	#NA	#NA	#NA
PRES001210	2D48	-0.106994	1.96829	1.88452	1.6269	1.79225	-1.77036	-1.16028	0.604904	0	#NA	#NA	#NA	#NA	#NA	#NA	#NA
PRES000011	2E9	-0.0663523	0.474123	0.572472	0.500807	0.556942	-0.5378	-0.252355	0.178262	0	#NA	#NA	#NA	#NA	#NA	#NA	#NA
PRES000091	2E11	-0.0542236	0.570114	0.537981	0.383581	0.560172	-0.455495	-0.0912687	0.207266	0	#NA	#NA	#NA	#NA	#NA	#NA	#NA
PRES000411	2E12	0.0625947	0.653279	0.655673	0.576872	0.771238	-0.5457	-0.129362	0.292085	0	#NA	#NA	#NA	#NA	#NA	#NA	#NA
PRES000012	2E13	-0.0737997	0.535506	0.563565	0.476124	0.786326	-0.408708	-0.294993	0.226289	0	#NA	#NA	#NA	#NA	#NA	#NA	#NA
PRES000092	2E15	-0.0876307	0.849392	0.928965	0.770177	1.26618	-0.725974	0.0411273	0.434606	0	#NA	#NA	#NA	#NA	#NA	#NA	#NA
PRES000412	2E16	-0.0929503	0.649008	0.825942	1.06104	0.545036	-1.1228	-1.05893	0.115192	0	#NA	#NA	#NA	#NA	#NA	#NA	#NA
PRES000013	2E17	-0.0810344	0.873435	0.897627	0.751681	0.95087	-0.699716	-0.0387146	0.379164	0	#NA	#NA	#NA	#NA	#NA	#NA	#NA
PRES000333	2E18	0.131962	1.13651	1.13135	0.935124	1.29641	-1.07488	0.0383741	0.51355	0	#NA	#NA	#NA	#NA	#NA	#NA	#NA
PRES000093	2E19	0.16771	1.21198	1.24084	1.0381	1.46992	-1.0984	0.241085	0.610176	0	#NA	#NA	#NA	#NA	#NA	#NA	#NA
PRES000413	2E20	-0.159339	1.08881	1.1759	0.994847	1.31445	-0.998368	-0.237273	0.454147	0	#NA	#NA	#NA	#NA	#NA	#NA	#NA
PRES000014	2E21	-0.0995466	1.3335	1.3269	1.07505	1.35773	-1.27372	-0.26392	0.493713	0	#NA	#NA	#NA	#NA	#NA	#NA	#NA
PRES000334	2E22	0.0874904	1.14013	1.002	0.740804	1.0523	-0.972708	-0.157749	0.413182	0	#NA	#NA	#NA	#NA	#NA	#NA	#NA
PRES000414	2E24	0.267931	2.73577	2.36447	2.46871	2.66425	-2.19332	-4.61322	0.5278	1	#NA	#NA	#NA	#NA	#NA	#NA	#NA
PRES000015	2E25	0.13792	1.7962	1.85465	1.62766	1.79915	-1.84247	-0.561988	0.687306	0	#NA	#NA	#NA	#NA	#NA	#NA	#NA
PRES000335	2E26	0.127813	1.14765	1.03864	0.810493	1.49439	-0.926229	-0.233643	0.494159	0	#NA	#NA	#NA	#NA	#NA	#NA	#NA
PRES000095	2E27	-0.0367753	2.10067	1.90939	1.66426	1.03488	-2.1157	-0.951695	0.515006	0	#NA	#NA	#NA	#NA	#NA	#NA	#NA
PRES000415	2E28	0.0528067	1.65106	1.62953	1.60352	1.45393	-1.73375	-1.61522	0.434554	0	#NA	#NA	#NA	#NA	#NA	#NA	#NA
PRES000016	2E29	0.011101	1.2177	1.27239	1.15762	1.25676	-1.2291	-0.645338	0.434448	0	#NA	#NA	#NA	#NA	#NA	#NA	#NA
PRES000336	2E30	-0.0242211	0.890246	1.21867	1.31891	1.01042	-1.52625	-1.35811	0.218522	0	#NA	#NA	#NA	#NA	#NA	#NA	#NA
PRES000096	2E31	-0.0891201	1.82678	1.92847	1.89589	2.07173	-1.92297	-1.63703	0.581963	0	#NA	#NA	#NA	#NA	#NA	#NA	#NA
PRES000416	2E32	-0.0642244	1.66642	1.61651	1.62848	1.49473	-1.68695	-1.23177	0.489027	0	#NA	#NA	#NA	#NA	#NA	#NA	#NA
PRES000017	2E33	-0.0612455	1.36531	1.44769	1.47093	1.51177	-1.47425	-1.33307	0.418162	0	#NA	#NA	#NA	#NA	#NA	#NA	#NA
PRES000337	2E34	0.0540834	1.6423	1.64757	1.63003	1.41628	-1.67949	-1.46461	0.463737	0	#NA	#NA	#NA	#NA	#NA	#NA	#NA
PRES000097	2E35	0.021953	1.82509	1.72159	2.21636	1.04223	-1.96857	-1.78049	0.439739	0	#NA	#NA	#NA	#NA	#NA	#NA	#NA
PRES000417	2E36	-0.0384776	2.38509	2.42143	2.12652	2.08774	-2.40161	-1.02065	0.794291	0	#NA	#NA	#NA	#NA	#NA	#NA	#NA
PRES000018	2E37	-0.0267745	1.60673	1.89543	2.09333	1.32127	-2.23675	-1.00932	0.520559	0	#NA	#NA	#NA	#NA	#NA	#NA	#NA
PRES000338	2E38	-0.00953899	0.999156	1.30119	1.44886	1.00866	-1.3653	-0.589961	0.399008	0	#NA	#NA	#NA	#NA	#NA	#NA	#NA
PRES000098	2E39	0.115152	1.75488	1.84238	1.99569	1.29808	-2.00251	-1.876	0.446811	0	#NA	#NA	#NA	#NA	#NA	#NA	#NA
PRES000418	2E40	-0.048904	1.55383	1.63533	1.78611	1.07049	-1.7053	-2.15231	0.305607	0	#NA	#NA	#NA	#NA	#NA	#NA	#NA
PRES000019	2E41	0.0677015	2.04467	2.21	2.39246	1.63775	-2.44708	-1.77008	0.590775	0	#NA	#NA	#NA	#NA	#NA	#NA	#NA
PRES000339	2E42	0.00322804	2.46484	2.15092	2.07568	1.76812	-2.14655	-2.47395	0.548898	0	#NA	#NA	#NA	#NA	#NA	#NA	#NA
PRES000099	2E43	0.0117394	2.84051	2.70939	2.68083	2.62524	-2.58063	-2.76511	0.788854	0	#NA	#NA	#NA	#NA	#NA	#NA	#NA
PRES000419	2E44	-0.117846	1.7868	1.89061	2.25444	1.99748	-1.98052	-2.39329	0.491095	0	#NA	#NA	#NA	#NA	#NA	#NA	#NA
PRES000020	2E45	-0.0878434	0.85987	0.524337	0.428111	0.277167	-0.363163	-0.00926856	0.232744	0	#NA	#NA	#NA	#NA	#NA	#NA	#NA
PRES000340	2E46	-0.045925	1.96807	1.53459	1.37372	1.68584	-1.09727	-0.685406	0.676232	0	#NA	#NA	#NA	#NA	#NA	#NA	#NA
PRES000100	2E47	-0.0759275	1.35861	1.75262	1.78966	1.74343	-1.58979	-2.21055	0.395435	0	#NA	#NA	#NA	#NA	#NA	#NA	#NA
PRES000420	2E48	0.247504	0.92999	1.06903	0.494178	1.24428	-1.17195	-1.07114	0.248842	0	#NA	#NA	#NA	#NA	#NA	#NA	#NA
PRES000971	2F10	0.0723828	0.565987	0.641046	0.462288	0.79656	-0.438636	0.197887	0.328216	0	#NA	#NA	#NA	#NA	#NA	#NA	#NA
PRES001051	2F12	-0.0244339	0.319227	0.382843	0.409853	0.77225	-0.16276	-0.134349	0.223233	0	#NA	#NA	#NA	#NA	#NA	#NA	#NA
PRES000972	2F14	0.104088	0.283835	0.354224	0.30721	0.505455	-0.226242	-0.245376	0.154742	0	#NA	#NA	#NA	#NA	#NA	#NA	#NA
PRES000732	2F15	0.126855	0.374777	0.385987	0.219347	0.437375	-0.278112	0.191228	0.208208	0	#NA	#NA	#NA	#NA	#NA	#NA	#NA
PRES001052	2F16	-0.0178376	0.482951	0.557178	0.571921	0.706105	-0.490463	-0.378744	0.204444	0	#NA	#NA	#NA	#NA	#NA	#NA	#NA
PRES000653	2F17	0.00833485	0.759002	0.682087	0.945704	0.384834	-0.863895	-1.22258	0.0990695	0	#NA	#NA	#NA	#NA	#NA	#NA	#NA
PRES000973	2F18	-0.0601815	1.87329	1.62109	1.46606	1.58873	-1.6258	-1.45973	0.486209	0	#NA	#NA	#NA	#NA	#NA	#NA	#NA
PRES000733	2F19	-0.0242211	0.674217	0.658961	0.505336	0.674827	-0.581251	-0.205882	0.243141	0	#NA	#NA	#NA	#NA	#NA	#NA	#NA
PRES001053	2F20	-0.0474145	0.780892	0.831267	0.694037	0.920985	-0.720861	-0.0864484	0.338922	0	#NA	#NA	#NA	#NA	#NA	#NA	#NA
PRES000654	2F21	-0.0161353	1.04888	1.0837	1.20012	0.7561	-1.37688	-1.12551	0.224325	0	#NA	#NA	#NA	#NA	#NA	#NA	#NA
PRES000974	2F22	0.0700422	0.993859	0.894297	0.695689	1.08686	-0.817198	-0.292283	0.375895	0	#NA	#NA	#NA	#NA	#NA	#NA	#NA
PRES000734	2F23	-0.025285	0.964137	0.777545	0.499963	0.853615	-0.79421	-0.127456	0.306901	0	#NA	#NA	#NA	#NA	#NA	#NA	#NA
PRES001054	2F24	0.123238	0.525928	0.342296	0.167334	0.408066	-0.245243	0.208257	0.218554	0	#NA	#NA	#NA	#NA	#NA	#NA	#NA
PRES000655	2F25	0.0508916	0.816918	0.912241	1.08871	0.475601	-1.19558	-1.45497	0.0991159	0	#NA	#NA	#NA	#NA	#NA	#NA	#NA
PRES000975	2F26	-0.04401	1.68289	1.434	1.27069	1.06614	-1.3975	-0.906182	0.44372	0	#NA	#NA	#NA	#NA	#NA	#NA	#NA
PRES000735	2F27	-0.0329452	1.09655	1.12186	0.855458	1.26974	-0.985781	-0.137461	0.455346	0	#NA	#NA	#NA	#NA	#NA	#NA	#NA
PRES001055	2F28	-0.109547	0.970584	1.05624	1.15304	0.919722	-1.12817	-0.899258	0.280373	0	#NA	#NA	#NA	#NA	#NA	#NA	#NA
PRES000976	2F30	0.0711061	0.462473	0.748634	0.962082	0.530103	-0.980536	-0.81138	0.140355	0	#NA	#NA	#NA	#NA	#NA	#NA	#NA
PRES000736	2F31	0.0668504	1.48863	1.59653	1.74011	1.38978	-1.77743	-1.76204	0.391777	0	#NA	#NA	#NA	#NA	#NA	#NA	#NA
PRES001056	2F32	-0.0550747	1.35265	1.30864	1.26785	1.21657	-1.39841	-0.899413	0.398973	0	#NA	#NA	#NA	#NA	#NA	#NA	#NA
PRES000657	2F33	0.117493	0.629981	0.917586	1.13285	0.704417	-1.21277	-0.958434	0.190161	0	#NA	#NA	#NA	#NA	#NA	#NA	#NA
PRES000977	2F34	0.0925973	-1.28617	-1.03437	-0.854293	-0.972345	0.870944	0.358336	-0.403615	0	#NA	#NA	#NA	#NA	#NA	#NA	#NA
PRES000737	2F35	0.136218	0.99015	1.267	1.41441	1.04711	-1.59132	-0.758783	0.357827	0	#NA	#NA	#NA	#NA	#NA	#NA	#NA
PRES001057	2F36	0.0740851	1.75576	1.7471	1.68409	1.61588	-1.82332	-0.973353	0.582893	0	#NA	#NA	#NA	#NA	#NA	#NA	#NA
PRES000658	2F37	-0.0855028	1.57843	1.55616	1.47802	1.89782	-1.6148	-1.38294	0.489598	0	#NA	#NA	#NA	#NA	#NA	#NA	#NA
PRES000738	2F39	-0.00464496	2.04067	2.08193	2.23709	1.46054	-2.18588	-2.31322	0.473783	0	#NA	#NA	#NA	#NA	#NA	#NA	#NA
PRES001058	2F40	-0.0880562	2.08456	2.23776	2.32919	1.87183	-2.37844	-1.62409	0.633251	0	#NA	#NA	#NA	#NA	#NA	#NA	#NA
PRES000659	2F41	0.110258	2.74846	2.64697	2.92349	1.68602	-3.04391	-3.36464	0.52952	0	#NA	#NA	#NA	#NA	#NA	#NA	#NA
PRES000979	2F42	-0.0472017	2.21009	2.29643	2.51015	1.96449	-2.33014	-1.58865	0.716454	0	#NA	#NA	#NA	#NA	#NA	#NA	#NA
PRES000739	2F43	-0.0842261	3.21659	3.32531	3.60717	3.17072	-3.63594	-5.03332	0.652327	1	#NA	#NA	#NA	#NA	#NA	#NA	#NA
PRES001059	2F44	-0.0957164	1.18814	1.23141	1.49376	0.879403	-1.18041	-1.84711	0.238495	0	#NA	#NA	#NA	#NA	#NA	#NA	#NA
PRES000660	2F45	-0.0265617	1.06346	1.21339	1.45036	0.998739	-1.16221	-1.36141	0.310824	0	#NA	#NA	#NA	#NA	#NA	#NA	#NA
PRES000980	2F46	-0.011454	0.717273	1.14774	1.31114	1.2935	-0.999581	-2.45013	0.14407	0	#NA	#NA	#NA	#NA	#NA	#NA	#NA
PRES000740	2F47	-0.0352858	0.536797	0.353352	0.193552	0.354939	-0.309519	-0.255247	0.119798	0	#NA	#NA	#NA	#NA	#NA	#NA	#NA
PRES000492	2G14	-0.0699696	0.36795	0.39523	0.339605	0.383177	-0.318695	-0.0671141	0.147169	0	#NA	#NA	#NA	#NA	#NA	#NA	#NA
PRES000252	2G15	0.0196124	0.0888292	0.240337	-0.288374	0.385787	-0.286836	-0.201042	-0.0059551	0	#NA	#NA	#NA	#NA	#NA	#NA	#NA
PRES000572	2G16	-0.0514574	0.891887	0.828471	0.801457	0.647687	-0.910456	-0.455453	0.250305	0	#NA	#NA	#NA	#NA	#NA	#NA	#NA
PRES000173	2G17	0.144304	0.530385	0.455122	0.202575	0.679277	-0.259622	0.517659	0.324243	0	#NA	#NA	#NA	#NA	#NA	#NA	#NA
PRES000493	2G18	-0.0342219	-0.0857788	-0.435039	-0.184176	-0.850785	0.54139	-0.418875	-0.209641	0	#NA	#NA	#NA	#NA	#NA	#NA	#NA
PRES000253	2G19	-0.0265617	-0.435454	-0.679811	-0.735852	-0.851249	0.773892	0.691488	-0.180507	0	#NA	#NA	#NA	#NA	#NA	#NA	#NA
PRES000573	2G20	0.276655	0.401874	0.384069	0.183108	1.1239	-0.099482	0.61939	0.412787	0	#NA	#NA	#NA	#NA	#NA	#NA	#NA
PRES000174	2G21	-0.0829494	0.885615	1.14301	1.0054	1.46068	-0.88837	-0.183247	0.477163	0	#NA	#NA	#NA	#NA	#NA	#NA	#NA
PRES000494	2G22	-0.116144	1.15775	1.05664	1.28219	0.71107	-1.02665	-2.24049	0.117767	0	#NA	#NA	#NA	#NA	#NA	#NA	#NA
PRES000254	2G23	-0.0506063	1.05995	1.2342	1.20698	2.15176	-1.14724	-0.806566	0.521212	0	#NA	#NA	#NA	#NA	#NA	#NA	#NA
PRES000574	2G24	-0.16934	0.998016	0.960415	0.698284	0.736681	-1.06852	0.0590878	0.316374	0	#NA	#NA	#NA	#NA	#NA	#NA	#NA
PRES000175	2G25	-0.115931	-0.400075	-0.706131	-0.69679	-0.941783	0.781896	0.708541	-0.195753	0	#NA	#NA	#NA	#NA	#NA	#NA	#NA
PRES000495	2G26	0.130473	1.01659	1.18215	1.23352	1.37268	-1.18764	-0.590359	0.451059	0	#NA	#NA	#NA	#NA	#NA	#NA	#NA
PRES000255	2G27	0.0359968	0.607633	0.776947	0.908355	1.19396	-0.656037	-1.03192	0.262133	0	#NA	#NA	#NA	#NA	#NA	#NA	#NA
PRES000575	2G28	-0.0635861	0.270884	0.522569	0.732077	0.588521	-0.723485	-0.422056	0.129275	0	#NA	#NA	#NA	#NA	#NA	#NA	#NA
PRES000176	2G29	0.0629139	0.84399	0.781447	0.572822	0.882804	-0.745134	-0.224693	0.310593	0	#NA	#NA	#NA	#NA	#NA	#NA	#NA
PRES000496	2G30	-0.114654	-0.140128	0.176119	0.328614	0.483362	-0.163693	-0.318349	0.0358959	0	#NA	#NA	#NA	#NA	#NA	#NA	#NA
PRES000256	2G31	-0.0691185	0.884264	0.976772	0.94571	0.97515	-0.976131	-0.608191	0.304065	0	#NA	#NA	#NA	#NA	#NA	#NA	#NA
PRES000576	2G32	0.159837	0.117347	0.459361	0.688754	0.547081	-0.635267	-0.311445	0.146524	0	#NA	#NA	#NA	#NA	#NA	#NA	#NA
PRES000177	2G33	-0.118697	0.536841	0.809506	0.999977	0.533322	-1.0987	-0.995654	0.0952273	0	#NA	#NA	#NA	#NA	#NA	#NA	#NA
PRES000497	2G34	-0.114867	0.732196	0.346349	0.550569	-0.0841504	-0.247575	-1.05053	0.0188561	0	#NA	#NA	#NA	#NA	#NA	#NA	#NA
PRES000257	2G35	-0.0427333	0.223138	0.49105	0.620632	0.465998	-0.713162	-0.423981	0.0887059	0	#NA	#NA	#NA	#NA	#NA	#NA	#NA
PRES000577	2G36	-0.051883	1.16468	1.22792	1.23993	1.4348	-1.13036	-0.697748	0.455335	0	#NA	#NA	#NA	#NA	#NA	#NA	#NA
PRES000178	2G37	-0.00145321	0.969973	1.12807	1.2288	0.950766	-1.25376	-0.892408	0.304284	0	#NA	#NA	#NA	#NA	#NA	#NA	#NA
PRES000498	2G38	0.0349328	0.692587	0.982564	1.16313	0.908936	-1.21649	-0.487854	0.296829	0	#NA	#NA	#NA	#NA	#NA	#NA	#NA
PRES000258	2G39	-0.0280512	1.18717	1.27071	1.20059	1.43439	-1.20475	-0.508306	0.478822	0	#NA	#NA	#NA	#NA	#NA	#NA	#NA
PRES000578	2G40	0.16622	0.941355	1.20307	1.36474	0.827232	-1.46158	-0.766724	0.324903	0	#NA	#NA	#NA	#NA	#NA	#NA	#NA
PRES000179	2G41	-0.0938014	2.09385	2.38012	2.60569	1.71244	-2.75227	-2.00001	0.563716	0	#NA	#NA	#NA	#NA	#NA	#NA	#NA
PRES000499	2G42	-0.11742	1.88922	1.81647	2.00235	1.92294	-1.76664	-1.47917	0.609678	0	#NA	#NA	#NA	#NA	#NA	#NA	#NA
PRES000259	2G43	-0.0689057	2.60685	2.52899	2.5133	2.27861	-2.72084	-1.99136	0.735236	0	#NA	#NA	#NA	#NA	#NA	#NA	#NA
PRES000579	2G44	-0.115293	0.833002	0.983825	1.19632	0.681114	-0.984668	-0.981937	0.230338	0	#NA	#NA	#NA	#NA	#NA	#NA	#NA
PRES000180	2G45	-0.0620966	1.21864	1.40295	1.65184	1.35145	-1.35723	-1.58063	0.37499	0	#NA	#NA	#NA	#NA	#NA	#NA	#NA
PRES000500	2G46	-0.155296	1.76385	1.88889	2.11867	1.37851	-1.9122	-1.87565	0.458112	0	#NA	#NA	#NA	#NA	#NA	#NA	#NA
PRES000260	2G47	0.0370607	1.23674	1.07552	0.911158	1.2025	-1.04788	-0.879389	0.362244	0	#NA	#NA	#NA	#NA	#NA	#NA	#NA
PRES000580	2G48	0.0228042	-1.00184	-1.0495	-1.40228	-1.03761	1.04598	1.06251	-0.337132	0	#NA	#NA	#NA	#NA	#NA	#NA	#NA
PRES000811	2H9	-0.00890064	-0.164543	-0.076186	-0.0820382	0.00276952	0.122418	1.14736	0.134411	0	#NA	#NA	#NA	#NA	#NA	#NA	#NA
PRES001211	2H12	-0.140827	-0.0062787	-0.123776	-0.233645	-0.0067208	0.203651	0.41989	0.016042	0	#NA	#NA	#NA	#NA	#NA	#NA	#NA
PRES000812	2H13	-0.104015	-0.328514	-0.662959	-0.730458	-0.888623	0.802939	0.55014	-0.194499	0	#NA	#NA	#NA	#NA	#NA	#NA	#NA
PRES001132	2H14	-0.0201782	0.226638	0.199307	0.166627	-0.0242323	-0.243153	-0.289821	0.0021698	0	#NA	#NA	#NA	#NA	#NA	#NA	#NA
PRES000892	2H15	-0.133379	0.294891	0.366279	0.35381	0.554287	-0.306202	0.0401422	0.167118	0	#NA	#NA	#NA	#NA	#NA	#NA	#NA
PRES001212	2H16	-0.216152	-0.457224	-0.364783	-0.169606	-0.157042	0.367574	0.0381095	-0.137017	0	#NA	#NA	#NA	#NA	#NA	#NA	#NA
PRES000813	2H17	-0.146359	0.0257536	0.0412204	-0.0645933	0.0263917	0.0142186	0.169475	0.00944391	0	#NA	#NA	#NA	#NA	#NA	#NA	#NA
PRES001133	2H18	-0.131251	0.782271	0.76508	0.712587	0.361764	-0.884691	-0.319207	0.183793	0	#NA	#NA	#NA	#NA	#NA	#NA	#NA
PRES000893	2H19	0.053445	-0.331511	-0.637171	-0.700779	-0.836852	0.753889	0.743991	-0.136427	0	#NA	#NA	#NA	#NA	#NA	#NA	#NA
PRES001213	2H20	-0.170404	0.311898	0.134025	0.0585654	-0.0501214	-0.0502067	0.18275	0.0595009	0	#NA	#NA	#NA	#NA	#NA	#NA	#NA
PRES001134	2H22	0.00918599	-0.346559	-0.549081	-0.674106	-0.664302	0.621785	0.528633	-0.153492	0	#NA	#NA	#NA	#NA	#NA	#NA	#NA
PRES000894	2H23	0.105577	0.0839789	0.0823018	0.121677	0.378646	-0.11543	0.0900666	0.106688	0	#NA	#NA	#NA	#NA	#NA	#NA	#NA
PRES001214	2H24	0.00514309	3.16672	2.11358	2.06604	1.59488	-1.48618	-4.39887	0.43733	1	#NA	#NA	#NA	#NA	#NA	#NA	#NA
PRES000815	2H25	-0.00592167	0.92264	0.746784	0.587655	0.609736	-0.72332	-0.28017	0.265344	0	#NA	#NA	#NA	#NA	#NA	#NA	#NA
PRES001135	2H26	-0.178915	1.75316	1.52205	1.41977	0.671235	-1.89922	-0.748881	0.362742	0	#NA	#NA	#NA	#NA	#NA	#NA	#NA
PRES000895	2H27	-0.28935	0.505815	0.633167	0.827159	0.359354	-0.937706	-0.869676	0.0326805	0	#NA	#NA	#NA	#NA	#NA	#NA	#NA
PRES000816	2H29	-0.179979	0.386523	0.5052	0.29301	1.00393	-0.332059	0.303065	0.282812	0	#NA	#NA	#NA	#NA	#NA	#NA	#NA
PRES001136	2H30	0.153028	1.0909	1.06884	0.962695	0.85978	-1.13807	-0.83011	0.309581	0	#NA	#NA	#NA	#NA	#NA	#NA	#NA
PRES000896	2H31	-0.118697	1.03425	1.17209	1.09935	1.30233	-1.13787	-0.414109	0.41962	0	#NA	#NA	#NA	#NA	#NA	#NA	#NA
PRES001216	2H32	-0.00464496	-0.0060702	0.328616	0.607264	0.348902	-0.625849	-0.286599	0.0516598	0	#NA	#NA	#NA	#NA	#NA	#NA	#NA
PRES000817	2H33	0.0472743	0.296736	0.531563	0.755298	0.448802	-0.722634	-0.360841	0.142314	0	#NA	#NA	#NA	#NA	#NA	#NA	#NA
PRES001137	2H34	-0.16551	0.888902	1.08916	1.29195	1.18844	-1.14583	-0.818619	0.332641	0	#NA	#NA	#NA	#NA	#NA	#NA	#NA
PRES001217	2H36	-0.200193	0.509519	0.663002	0.635006	0.997161	-0.526407	-0.0841659	0.284846	0	#NA	#NA	#NA	#NA	#NA	#NA	#NA
PRES000818	2H37	-0.141891	0.750295	0.987797	1.16459	0.688969	-1.26808	-1.05078	0.161557	0	#NA	#NA	#NA	#NA	#NA	#NA	#NA
PRES001138	2H38	-0.113165	0.0859189	0.406625	0.642387	0.478302	-0.601	-0.299039	0.0857183	0	#NA	#NA	#NA	#NA	#NA	#NA	#NA
PRES000898	2H39	-0.12657	0.166973	0.513207	0.607719	0.866995	-0.459179	-0.381969	0.169597	0	#NA	#NA	#NA	#NA	#NA	#NA	#NA
PRES001218	2H40	-0.200406	0.809899	1.13051	1.32892	1.08111	-1.46171	-0.860482	0.261118	0	#NA	#NA	#NA	#NA	#NA	#NA	#NA
PRES000819	2H41	-0.114229	1.07012	1.02569	0.95578	1.03412	-0.942632	-0.381907	0.378135	0	#NA	#NA	#NA	#NA	#NA	#NA	#NA
PRES001139	2H42	-0.06465	1.12553	0.84945	0.896106	0.649995	-0.864425	-0.433601	0.308344	0	#NA	#NA	#NA	#NA	#NA	#NA	#NA
PRES000899	2H43	-0.00272991	1.08426	1.34174	1.54634	1.09271	-1.50301	-0.590612	0.424099	0	#NA	#NA	#NA	#NA	#NA	#NA	#NA
PRES001219	2H44	0.0600413	1.39435	1.30823	1.44593	0.969486	-1.39788	-1.30479	0.353625	0	#NA	#NA	#NA	#NA	#NA	#NA	#NA
PRES000820	2H45	-0.0548619	1.58342	1.72105	1.92797	1.0897	-1.8348	-1.69044	0.391721	0	#NA	#NA	#NA	#NA	#NA	#NA	#NA
PRES001140	2H46	-0.0378392	0.909808	0.904271	0.775899	1.27887	-0.555469	-0.153789	0.445964	0	#NA	#NA	#NA	#NA	#NA	#NA	#NA
PRES001220	2H48	-0.185086	1.43299	1.27315	1.09023	1.22789	-1.13175	-0.7468	0.422946	0	#NA	#NA	#NA	#NA	#NA	#NA	#NA
PRES000021	2I9	-0.303181	0.175359	-0.0138734	-0.0741745	-0.0340037	0.154585	0.199062	0.0148248	0	#NA	#NA	#NA	#NA	#NA	#NA	#NA
PRES000341	2I10	-0.247006	0.0994974	-0.0797145	-0.186113	-0.163321	0.247695	0.545469	0.0309297	0	#NA	#NA	#NA	#NA	#NA	#NA	#NA
PRES000421	2I12	-0.121889	-1.35178	-0.945274	1.71059	-0.290204	0.0106288	-6.30438	-1.04176	1	#NA	#NA	#NA	#NA	#NA	#NA	#NA
PRES000342	2I14	-0.0761403	-0.706013	-0.518731	-0.310245	-0.348833	0.490593	-0.116969	-0.22662	0	#NA	#NA	#NA	#NA	#NA	#NA	#NA
PRES000102	2I15	0.105896	1.13412	0.9954	1.11826	0.69217	-1.15274	-1.35323	0.219984	0	#NA	#NA	#NA	#NA	#NA	#NA	#NA
PRES000422	2I16	-0.017412	-0.0908926	0.293481	0.760674	0.654742	-0.515459	-0.738181	0.0495645	0	#NA	#NA	#NA	#NA	#NA	#NA	#NA
PRES000023	2I17	-0.0823111	0.433907	0.267667	0.191047	0.0911741	-0.306923	-0.162038	0.061789	0	#NA	#NA	#NA	#NA	#NA	#NA	#NA
PRES000343	2I18	-0.198491	0.745989	0.884671	0.855004	1.19731	-0.900702	-0.334576	0.321315	0	#NA	#NA	#NA	#NA	#NA	#NA	#NA
PRES000103	2I19	-0.135294	0.674877	0.883074	0.956286	1.16005	-0.841939	-0.282023	0.345004	0	#NA	#NA	#NA	#NA	#NA	#NA	#NA
PRES000024	2I21	0.125472	0.112996	-0.186743	-0.42113	-0.254487	0.295762	0.502076	0.0248494	0	#NA	#NA	#NA	#NA	#NA	#NA	#NA
PRES000344	2I22	-0.199129	-0.264038	-0.644689	-0.685851	-0.958353	0.76482	0.565881	-0.203051	0	#NA	#NA	#NA	#NA	#NA	#NA	#NA
PRES000424	2I24	-0.287009	0.124343	-0.0159066	-0.0330657	-0.112032	0.0933633	0.138729	-0.0130826	0	#NA	#NA	#NA	#NA	#NA	#NA	#NA
PRES000025	2I25	-0.152317	0.0608845	0.0155965	-0.140748	-0.00308711	0.00208261	0.141239	-0.0109071	0	#NA	#NA	#NA	#NA	#NA	#NA	#NA
PRES000345	2I26	-0.030179	0.459256	0.253371	0.0325859	0.221054	-0.205869	0.174228	0.129207	0	#NA	#NA	#NA	#NA	#NA	#NA	#NA
PRES000425	2I28	0.0555729	-0.0175537	0.221685	0.298609	0.275145	-0.401609	-0.171144	0.0372435	0	#NA	#NA	#NA	#NA	#NA	#NA	#NA
PRES000026	2I29	-0.0169864	0.408512	0.436628	0.303099	0.476942	-0.418024	-0.00701934	0.169022	0	#NA	#NA	#NA	#NA	#NA	#NA	#NA
PRES000346	2I30	0.00195134	-0.7608	0.1217	0.901943	1.02751	-0.691782	-1.21879	-0.0883233	0	#NA	#NA	#NA	#NA	#NA	#NA	#NA
PRES000106	2I31	0.084937	0.492946	0.390061	0.257467	0.376018	-0.351584	-0.276142	0.1391	0	#NA	#NA	#NA	#NA	#NA	#NA	#NA
PRES000426	2I32	-0.0720974	-0.0756828	0.12298	0.348957	0.0577929	-0.226651	-0.454673	-0.0427677	0	#NA	#NA	#NA	#NA	#NA	#NA	#NA
PRES000027	2I33	-0.230621	0.327126	0.502221	0.769985	0.311158	-0.701605	-0.888709	0.0127934	0	#NA	#NA	#NA	#NA	#NA	#NA	#NA
PRES000347	2I34	-0.13572	0.867469	0.965993	0.973814	1.06113	-0.973271	-0.539579	0.31712	0	#NA	#NA	#NA	#NA	#NA	#NA	#NA
PRES000107	2I35	-0.211896	0.887956	1.06943	1.17976	1.21642	-1.05345	-0.851968	0.319466	0	#NA	#NA	#NA	#NA	#NA	#NA	#NA
PRES000427	2I36	0.0474871	-0.352119	-0.120626	0.0321333	-0.0383751	0.0551884	0.213228	-0.0232976	0	#NA	#NA	#NA	#NA	#NA	#NA	#NA
PRES000028	2I37	-0.0391159	0.485863	0.594732	0.718686	0.580816	-0.65954	-0.285811	0.199376	0	#NA	#NA	#NA	#NA	#NA	#NA	#NA
PRES000348	2I38	-0.177425	0.558592	0.817379	1.06394	0.892769	-0.893059	-0.562187	0.242859	0	#NA	#NA	#NA	#NA	#NA	#NA	#NA
PRES000108	2I39	-0.163594	0.736384	1.07357	1.00771	1.48686	-1.05688	-0.216156	0.409699	0	#NA	#NA	#NA	#NA	#NA	#NA	#NA
PRES000428	2I40	-0.331481	1.02763	1.24702	1.40634	0.857771	-1.60061	-1.03927	0.223916	0	#NA	#NA	#NA	#NA	#NA	#NA	#NA
PRES000029	2I41	-0.059756	1.03872	1.09836	1.26495	0.889855	-1.14998	-1.22313	0.265575	0	#NA	#NA	#NA	#NA	#NA	#NA	#NA
PRES000349	2I42	0.101428	0.979333	0.909993	0.844698	1.09234	-0.914602	-0.371369	0.377402	0	#NA	#NA	#NA	#NA	#NA	#NA	#NA
PRES000109	2I43	-0.166148	1.89615	1.78353	1.77497	1.61622	-2.01871	-1.4028	0.497601	0	#NA	#NA	#NA	#NA	#NA	#NA	#NA
PRES000429	2I44	-0.061671	1.19034	1.20012	1.14961	1.24885	-1.17098	-0.560531	0.427963	0	#NA	#NA	#NA	#NA	#NA	#NA	#NA
PRES000030	2I45	-0.150189	0.936484	1.08034	1.28681	0.78269	-1.10541	-0.790295	0.291489	0	#NA	#NA	#NA	#NA	#NA	#NA	#NA
PRES000350	2I46	-0.213173	1.16383	1.54411	1.80669	1.70747	-1.65209	-0.888543	0.495469	0	#NA	#NA	#NA	#NA	#NA	#NA	#NA
PRES000110	2I47	-0.0465634	1.23019	1.48156	1.60488	1.32386	-1.45005	-1.51095	0.376133	0	#NA	#NA	#NA	#NA	#NA	#NA	#NA
PRES000661	2J9	-0.0969931	-0.0663589	-0.156802	-0.207982	-0.0608364	0.297616	0.603074	0.044531	0	#NA	#NA	#NA	#NA	#NA	#NA	#NA
PRES000981	2J10	-0.0306046	0.0208011	0.104562	0.0358085	0.14332	-0.0582682	-0.117686	0.0139904	0	#NA	#NA	#NA	#NA	#NA	#NA	#NA
PRES000741	2J11	-0.146997	0.101428	0.0692658	-0.128937	0.2061	0.129102	0.366612	0.0852247	0	#NA	#NA	#NA	#NA	#NA	#NA	#NA
PRES000662	2J13	-0.201896	0.0519367	0.098422	0.0545783	0.228464	-0.0579792	0.127581	0.0430154	0	#NA	#NA	#NA	#NA	#NA	#NA	#NA
PRES000982	2J14	-0.239558	0.123471	0.260387	0.250964	0.430333	-0.335194	0.0160019	0.0723434	0	#NA	#NA	#NA	#NA	#NA	#NA	#NA
PRES000742	2J15	-0.145082	0.151341	0.0226071	-0.162974	-0.0183838	0.0161918	0.401574	0.0378963	0	#NA	#NA	#NA	#NA	#NA	#NA	#NA
PRES000663	2J17	-0.0782682	0.0175502	0.0218566	-0.155292	0.225155	-0.159935	0.687091	0.0797368	0	#NA	#NA	#NA	#NA	#NA	#NA	#NA
PRES000983	2J18	-0.0752892	0.160032	0.139215	-0.00619599	0.130319	-0.118527	0.249035	0.0683698	0	#NA	#NA	#NA	#NA	#NA	#NA	#NA
PRES000743	2J19	-0.0884818	0.198193	0.321114	0.155195	0.562225	-0.290627	0.258326	0.159421	0	#NA	#NA	#NA	#NA	#NA	#NA	#NA
PRES001063	2J20	0.0561048	0.283888	0.263097	-0.0192129	0.384747	-0.185632	0.491665	0.182094	0	#NA	#NA	#NA	#NA	#NA	#NA	#NA
PRES000984	2J22	-0.0158161	0.322755	0.229392	0.0797466	0.316831	-0.161506	-0.15335	0.0882932	0	#NA	#NA	#NA	#NA	#NA	#NA	#NA
PRES000744	2J23	-0.287222	-0.0802565	-0.0200954	-0.100345	0.272677	0.179802	0.587528	0.0788697	0	#NA	#NA	#NA	#NA	#NA	#NA	#NA
PRES001064	2J24	-0.112314	-0.107622	-0.0402544	-0.0939628	-0.00110715	0.070669	0.0916468	-0.0275634	0	#NA	#NA	#NA	#NA	#NA	#NA	#NA
PRES000665	2J25	-0.0746508	0.0204137	0.121328	0.0283288	0.121035	-0.0823188	0.315915	0.0642929	0	#NA	#NA	#NA	#NA	#NA	#NA	#NA
PRES000985	2J26	-0.0855028	0.16216	0.288974	0.480425	0.508217	-0.195237	-0.668942	0.0700135	0	#NA	#NA	#NA	#NA	#NA	#NA	#NA
PRES000745	2J27	-0.0935886	-0.548558	-0.380991	-0.190026	-0.262249	0.300053	-0.130764	-0.186589	0	#NA	#NA	#NA	#NA	#NA	#NA	#NA
PRES001065	2J28	-0.304245	-1.0035	-1.04942	-1.24758	-1.04556	1.03359	0.769491	-0.406748	0	#NA	#NA	#NA	#NA	#NA	#NA	#NA
PRES000666	2J29	0.322404	-0.622545	-0.216826	-0.166792	0.17135	0.394687	0.0465666	-0.0101651	0	#NA	#NA	#NA	#NA	#NA	#NA	#NA
PRES000986	2J30	-0.0606071	0.0789625	0.168036	0.135769	0.208912	-0.130426	-0.147605	0.0361487	0	#NA	#NA	#NA	#NA	#NA	#NA	#NA
PRES000746	2J31	-0.0374137	0.029622	0.0659672	0.254741	-0.0626145	-0.0863295	-0.407095	-0.0347316	0	#NA	#NA	#NA	#NA	#NA	#NA	#NA
PRES001066	2J32	-0.0423077	0.376945	0.179907	-0.0521022	0.114317	-0.188926	0.211443	0.0856111	0	#NA	#NA	#NA	#NA	#NA	#NA	#NA
PRES000667	2J33	-0.094227	-0.498365	-0.269417	-0.0756427	-0.209534	0.162539	-0.0747315	-0.15134	0	#NA	#NA	#NA	#NA	#NA	#NA	#NA
PRES000987	2J34	-0.12806	0.223734	0.285791	0.0727747	0.381379	-0.203248	0.342951	0.139332	0	#NA	#NA	#NA	#NA	#NA	#NA	#NA
PRES000747	2J35	-0.281477	-0.0827988	0.0111803	0.247666	-0.0795726	-0.0785203	-0.409285	-0.0961153	0	#NA	#NA	#NA	#NA	#NA	#NA	#NA
PRES001067	2J36	-0.00145321	-0.463078	-0.271357	-0.0969354	-0.229849	0.221561	-0.125766	-0.138125	0	#NA	#NA	#NA	#NA	#NA	#NA	#NA
PRES000988	2J38	-0.129549	-0.464371	-0.176342	-0.00691966	-0.106297	0.0537221	0.0197936	-0.115709	0	#NA	#NA	#NA	#NA	#NA	#NA	#NA
PRES000748	2J39	0.107279	0.0124187	0.252668	0.528307	0.736822	-0.187039	0.853037	0.32907	0	#NA	#NA	#NA	#NA	#NA	#NA	#NA
PRES001068	2J40	-0.0425205	0.640101	0.961812	1.19509	1.38153	-0.903366	-0.67747	0.365026	0	#NA	#NA	#NA	#NA	#NA	#NA	#NA
PRES000669	2J41	-0.123804	0.626895	0.880511	1.04882	0.786965	-0.963709	-0.576347	0.239905	0	#NA	#NA	#NA	#NA	#NA	#NA	#NA
PRES000989	2J42	-0.202747	1.43009	1.28334	1.1219	0.414324	-1.55458	-0.4428	0.29279	0	#NA	#NA	#NA	#NA	#NA	#NA	#NA
PRES000749	2J43	0.202394	0.307408	0.674531	0.953438	0.747094	-0.783923	-0.347346	0.250514	0	#NA	#NA	#NA	#NA	#NA	#NA	#NA
PRES001069	2J44	-0.0512446	1.30112	1.44653	1.42422	1.65284	-1.37947	-0.994698	0.485613	0	#NA	#NA	#NA	#NA	#NA	#NA	#NA
PRES000670	2J45	-0.138273	1.11337	1.26257	1.43921	0.944351	-1.25502	-1.27726	0.298421	0	#NA	#NA	#NA	#NA	#NA	#NA	#NA
PRES000750	2J47	-0.0844389	1.14687	1.54643	2.06044	1.30893	-1.69879	-0.791977	0.498209	0	#NA	#NA	#NA	#NA	#NA	#NA	#NA
PRES000181	2K9	-0.131464	-0.260441	-0.255687	-0.284917	-0.195241	0.318558	0.171091	-0.0911574	0	#NA	#NA	#NA	#NA	#NA	#NA	#NA
PRES000501	2K10	-0.193384	-0.18536	-0.222937	-0.38531	-0.143445	0.40424	0.604203	-0.0174276	0	#NA	#NA	#NA	#NA	#NA	#NA	#NA
PRES000261	2K11	-0.232536	-0.35102	-0.575253	-0.730861	-0.675063	0.687651	0.65132	-0.175109	0	#NA	#NA	#NA	#NA	#NA	#NA	#NA
PRES000581	2K12	-0.208492	-0.989824	-0.811728	-0.639066	-0.610302	0.741974	0.325449	-0.313141	0	#NA	#NA	#NA	#NA	#NA	#NA	#NA
PRES000182	2K13	-0.272753	-0.887724	-0.782951	-0.504045	-0.653065	0.750569	0.139418	-0.315793	0	#NA	#NA	#NA	#NA	#NA	#NA	#NA
PRES000502	2K14	0.0886607	-0.101738	-0.0647824	-0.165899	0.0937025	0.185755	0.379335	0.0592905	0	#NA	#NA	#NA	#NA	#NA	#NA	#NA
PRES000262	2K15	-0.172531	-0.146896	-0.282404	-0.437817	-0.195485	0.453228	0.609885	-0.0245741	0	#NA	#NA	#NA	#NA	#NA	#NA	#NA
PRES000582	2K16	-0.0720974	-0.832445	-0.643743	-0.429665	-0.444395	0.525371	0.206532	-0.241492	0	#NA	#NA	#NA	#NA	#NA	#NA	#NA
PRES000183	2K17	-0.274242	-0.63813	-0.512904	-0.296766	-0.423024	0.539666	-0.262675	-0.266868	0	#NA	#NA	#NA	#NA	#NA	#NA	#NA
PRES000503	2K18	0.027911	-0.963019	-0.84953	-0.624549	-0.692596	0.817518	0.0246805	-0.322798	0	#NA	#NA	#NA	#NA	#NA	#NA	#NA
PRES000263	2K19	-0.0054961	0.0852536	0.112386	-0.0657193	0.344882	-0.0422958	0.348066	0.111011	0	#NA	#NA	#NA	#NA	#NA	#NA	#NA
PRES000583	2K20	-0.0512446	-1.20094	-1.12969	-1.09723	-1.05704	1.08153	0.615037	-0.405654	0	#NA	#NA	#NA	#NA	#NA	#NA	#NA
PRES000184	2K21	-0.11742	-0.0165382	-0.309444	-0.441302	-0.407398	0.435428	0.492667	-0.0520011	0	#NA	#NA	#NA	#NA	#NA	#NA	#NA
PRES000504	2K22	-0.0363498	0.0166349	-0.0162979	-0.171059	0.0701186	0.0651278	0.316908	0.0350118	0	#NA	#NA	#NA	#NA	#NA	#NA	#NA
PRES000264	2K23	-0.192108	0.309561	0.343927	0.333336	0.593796	-0.294814	-0.247897	0.120829	0	#NA	#NA	#NA	#NA	#NA	#NA	#NA
PRES000505	2K26	-0.259773	0.153538	0.125921	-0.0137153	0.362478	0.018033	0.403744	0.112889	0	#NA	#NA	#NA	#NA	#NA	#NA	#NA
PRES000265	2K27	-0.053798	-0.258377	-0.103754	0.12339	0.0796246	0.216917	-0.263593	-0.0370844	0	#NA	#NA	#NA	#NA	#NA	#NA	#NA
PRES000585	2K28	-0.14338	0.434467	0.417371	0.304299	0.431593	-0.333466	0.0144446	0.160761	0	#NA	#NA	#NA	#NA	#NA	#NA	#NA
PRES000506	2K30	-0.133379	0.500324	0.4198	0.213368	0.503398	-0.285829	0.223113	0.205828	0	#NA	#NA	#NA	#NA	#NA	#NA	#NA
PRES000266	2K31	0.0330178	0.41396	0.445654	0.430828	0.552556	-0.35526	-0.200856	0.188557	0	#NA	#NA	#NA	#NA	#NA	#NA	#NA
PRES000586	2K32	0.018974	0.3558	0.390557	0.276991	0.587574	-0.281518	-0.31283	0.147936	0	#NA	#NA	#NA	#NA	#NA	#NA	#NA
PRES000187	2K33	-0.0533725	0.559729	0.65555	0.572581	0.782375	-0.561114	-0.238471	0.245326	0	#NA	#NA	#NA	#NA	#NA	#NA	#NA
PRES000507	2K34	-0.163382	0.140244	0.232957	0.191606	0.463351	-0.0959065	0.0584546	0.118189	0	#NA	#NA	#NA	#NA	#NA	#NA	#NA
PRES000267	2K35	-0.185086	0.152369	0.118354	-0.0638077	0.310729	-0.0174144	0.548248	0.123342	0	#NA	#NA	#NA	#NA	#NA	#NA	#NA
PRES000587	2K36	-0.291052	-1.17222	-1.09383	-1.15454	-1.02864	0.997666	0.64884	-0.441967	0	#NA	#NA	#NA	#NA	#NA	#NA	#NA
PRES000188	2K37	-0.120825	-0.597082	-0.314583	-0.120035	-0.145757	0.18855	0.00872292	-0.157287	0	#NA	#NA	#NA	#NA	#NA	#NA	#NA
PRES000508	2K38	-0.229983	-0.401799	-0.149516	0.0738133	-0.0190422	0.123986	-0.145465	-0.106858	0	#NA	#NA	#NA	#NA	#NA	#NA	#NA
PRES000268	2K39	-0.159552	0.205291	0.468797	0.642871	0.29373	-0.693338	-0.318866	0.0627047	0	#NA	#NA	#NA	#NA	#NA	#NA	#NA
PRES000588	2K40	-0.114867	0.539652	0.837707	0.97656	0.977199	-0.912489	-0.470151	0.261944	0	#NA	#NA	#NA	#NA	#NA	#NA	#NA
PRES000189	2K41	-0.0935886	-0.296649	-0.048731	0.167705	0.00286999	-0.00769545	-0.115604	-0.055956	0	#NA	#NA	#NA	#NA	#NA	#NA	#NA
PRES000509	2K42	-0.00528332	-0.0371649	0.306188	0.596114	0.51791	-0.369912	0.0327099	0.148652	0	#NA	#NA	#NA	#NA	#NA	#NA	#NA
PRES000269	2K43	0.127494	0.331368	0.603905	0.856299	0.705997	-0.609913	-0.26068	0.250638	0	#NA	#NA	#NA	#NA	#NA	#NA	#NA
PRES000589	2K44	-0.0823111	0.0998668	0.395337	0.699921	0.59985	-0.405805	-0.160527	0.163762	0	#NA	#NA	#NA	#NA	#NA	#NA	#NA
PRES000190	2K45	0.0398269	0.919393	1.28504	1.44494	1.31757	-1.43366	-1.01912	0.364856	0	#NA	#NA	#NA	#NA	#NA	#NA	#NA
PRES000510	2K46	-0.0565642	0.180417	0.466875	0.683985	0.641473	-0.435923	-0.34471	0.162222	0	#NA	#NA	#NA	#NA	#NA	#NA	#NA
PRES000270	2K47	-0.150402	-0.965648	0.0624928	1.97389	1.52065	-1.3248	-3.54944	-0.347609	0	#NA	#NA	#NA	#NA	#NA	#NA	#NA
PRES000590	2K48	-0.151891	0.743216	0.626558	0.514851	0.756169	-0.333238	-0.769469	0.198028	0	#NA	#NA	#NA	#NA	#NA	#NA	#NA
PRES000821	2L9	-0.142529	-0.25292	-0.318148	-0.399075	-0.388421	0.363498	0.383742	-0.107693	0	#NA	#NA	#NA	#NA	#NA	#NA	#NA
PRES001141	2L10	-0.125081	-0.317311	-0.399031	-0.540186	-0.438207	0.460835	0.441087	-0.131128	0	#NA	#NA	#NA	#NA	#NA	#NA	#NA
PRES001221	2L12	-0.300414	0.0710352	0.099222	0.0628228	0.161509	-0.0336318	0.191346	0.0359841	0	#NA	#NA	#NA	#NA	#NA	#NA	#NA
PRES000822	2L13	-0.280413	-0.500167	-0.393135	-0.114627	-0.32814	0.369374	-0.265615	-0.216103	0	#NA	#NA	#NA	#NA	#NA	#NA	#NA
PRES001142	2L14	-0.173808	-0.0232161	0.0126814	0.0226333	-0.0512872	-0.0521836	-0.18178	-0.0638515	0	#NA	#NA	#NA	#NA	#NA	#NA	#NA
PRES000902	2L15	-0.0437972	-0.22571	-0.306438	-0.321019	-0.419948	0.395207	0.0408097	-0.125842	0	#NA	#NA	#NA	#NA	#NA	#NA	#NA
PRES001222	2L16	0.0440825	-1.09237	-0.929138	-0.70946	-0.757256	0.788527	0.479755	-0.310837	0	#NA	#NA	#NA	#NA	#NA	#NA	#NA
PRES001143	2L18	-0.187213	-0.344909	-0.263114	-0.325873	-0.230358	0.163133	0.427216	-0.108731	0	#NA	#NA	#NA	#NA	#NA	#NA	#NA
PRES000903	2L19	-0.194874	-0.382173	-0.414179	-0.470706	-0.328308	0.319595	0.438504	-0.147449	0	#NA	#NA	#NA	#NA	#NA	#NA	#NA
PRES001223	2L20	-0.316799	-0.656428	-0.496676	-0.397524	-0.375521	0.481529	0.381435	-0.19714	0	#NA	#NA	#NA	#NA	#NA	#NA	#NA
PRES000824	2L21	-0.217854	-0.204385	-0.207335	-0.320863	-0.109505	0.243466	0.370285	-0.0637416	0	#NA	#NA	#NA	#NA	#NA	#NA	#NA
PRES000904	2L23	-0.156147	-0.0170606	-0.183744	-0.393516	-0.235661	0.265425	0.65448	-0.00946062	0	#NA	#NA	#NA	#NA	#NA	#NA	#NA
PRES001224	2L24	-0.357015	-0.41779	-0.476723	-0.0801236	-0.156484	0.658826	1.30167	0.06748	0	#NA	#NA	#NA	#NA	#NA	#NA	#NA
PRES000825	2L25	0.0820645	-0.324992	-0.206814	-0.0376625	-0.118954	0.212228	-0.251232	-0.0921946	0	#NA	#NA	#NA	#NA	#NA	#NA	#NA
PRES001145	2L26	-0.123804	-0.832527	-0.698312	-0.346361	-0.525073	0.753795	0.434552	-0.191104	0	#NA	#NA	#NA	#NA	#NA	#NA	#NA
PRES000905	2L27	-0.28935	-0.908174	-0.749755	-0.54815	-0.621744	0.680417	0.145783	-0.327282	0	#NA	#NA	#NA	#NA	#NA	#NA	#NA
PRES001225	2L28	-0.0401799	0.0494821	0.110883	0.0941503	0.115393	-0.105585	-0.2753	-0.00730789	0	#NA	#NA	#NA	#NA	#NA	#NA	#NA
PRES000826	2L29	0.104726	-0.268267	-0.491145	-0.577557	-0.640193	0.610039	0.585044	-0.0967649	0	#NA	#NA	#NA	#NA	#NA	#NA	#NA
PRES001146	2L30	0.0379118	-0.13713	-0.20877	-0.418947	-0.161729	0.376211	0.496786	-0.0022381	0	#NA	#NA	#NA	#NA	#NA	#NA	#NA
PRES000906	2L31	0.00620701	0.20139	0.0756737	-0.0749764	0.260746	0.236512	0.792918	0.214067	0	#NA	#NA	#NA	#NA	#NA	#NA	#NA
PRES001226	2L32	-0.0572026	-0.0958488	-0.0267186	-0.107797	0.0680397	0.0495797	0.191201	0.00303627	0	#NA	#NA	#NA	#NA	#NA	#NA	#NA
PRES000827	2L33	-0.138486	0.119903	-0.00984349	-0.0895945	-0.120981	0.0930091	0.115417	-0.004368	0	#NA	#NA	#NA	#NA	#NA	#NA	#NA
PRES001147	2L34	-0.337226	-0.336106	-0.209982	-0.035022	-0.117353	0.253677	-0.269567	-0.150225	0	#NA	#NA	#NA	#NA	#NA	#NA	#NA
PRES000907	2L35	-0.0580537	-0.539964	-0.251881	-0.135136	0.140498	0.314977	0.121618	-0.0582774	0	#NA	#NA	#NA	#NA	#NA	#NA	#NA
PRES000828	2L37	-0.136145	0.271678	0.138664	0.0922075	-0.0320711	-0.0954393	0.100284	0.0484539	0	#NA	#NA	#NA	#NA	#NA	#NA	#NA
PRES001148	2L38	-0.0791193	0.0864357	0.26732	0.386336	0.298242	-0.331206	-0.674038	-0.00657561	0	#NA	#NA	#NA	#NA	#NA	#NA	#NA
PRES000908	2L39	-0.093163	0.323232	0.382229	0.314488	0.134911	-0.389446	-0.115601	0.0795216	0	#NA	#NA	#NA	#NA	#NA	#NA	#NA
PRES001228	2L40	-0.107207	0.622194	0.703468	0.56544	0.768298	-0.591845	-0.146507	0.25912	0	#NA	#NA	#NA	#NA	#NA	#NA	#NA
PRES000829	2L41	0.0954698	0.359775	0.411502	0.281061	0.520041	-0.384114	0.178153	0.208841	0	#NA	#NA	#NA	#NA	#NA	#NA	#NA
PRES001149	2L42	-0.19764	-0.783711	-0.570692	-0.33749	-0.505055	0.470121	0.52585	-0.199802	0	#NA	#NA	#NA	#NA	#NA	#NA	#NA
PRES001229	2L44	-0.167212	-0.239758	-0.0409771	0.100954	0.00900561	0.0972309	0.236446	-0.000615712	0	#NA	#NA	#NA	#NA	#NA	#NA	#NA
PRES001150	2L46	-0.110824	0.583989	0.679976	0.463326	1.00084	-0.592993	0.149869	0.310597	0	#NA	#NA	#NA	#NA	#NA	#NA	#NA
PRES000910	2L47	-0.388507	0.199918	0.614833	0.928075	0.824201	-0.618015	-0.270317	0.184313	0	#NA	#NA	#NA	#NA	#NA	#NA	#NA
PRES001230	2L48	-0.280413	0.905967	0.741052	0.363606	0.849429	-0.439488	0.435527	0.367954	0	#NA	#NA	#NA	#NA	#NA	#NA	#NA
PRES000031	2M9	-0.0796513	-1.0696	-0.947678	-0.787826	-0.767338	0.894097	0.263091	-0.356416	0	#NA	#NA	#NA	#NA	#NA	#NA	#NA
PRES000351	2M10	-0.298925	-0.282042	-0.305362	-0.378658	-0.350261	0.38354	0.382656	-0.121293	0	#NA	#NA	#NA	#NA	#NA	#NA	#NA
PRES000111	2M11	-0.138699	-0.306533	-0.327051	-0.429511	-0.36682	0.377059	0.409848	-0.111673	0	#NA	#NA	#NA	#NA	#NA	#NA	#NA
PRES000032	2M13	-0.21828	-1.03678	-0.92055	-0.630074	-0.762218	0.796195	0.315272	-0.350919	0	#NA	#NA	#NA	#NA	#NA	#NA	#NA
PRES000352	2M14	0.0289749	-0.488196	-0.38997	-0.310468	-0.326738	0.417174	0.0951541	-0.139153	0	#NA	#NA	#NA	#NA	#NA	#NA	#NA
PRES000112	2M15	-0.0337963	-1.18144	-0.992564	-0.77385	-0.791387	0.799641	0.355045	-0.374051	0	#NA	#NA	#NA	#NA	#NA	#NA	#NA
PRES000033	2M17	-0.0699696	-0.667963	-0.608668	-0.363941	-0.464711	0.619239	-0.0488501	-0.229266	0	#NA	#NA	#NA	#NA	#NA	#NA	#NA
PRES000353	2M18	-0.0759275	-1.05506	-0.890572	-0.686765	-0.69429	0.72429	0.525479	-0.307549	0	#NA	#NA	#NA	#NA	#NA	#NA	#NA
PRES000113	2M19	-0.0491168	-0.224203	-0.357838	-0.435098	-0.498291	0.424902	0.300599	-0.119863	0	#NA	#NA	#NA	#NA	#NA	#NA	#NA
PRES000433	2M20	-0.0995466	-0.311314	-0.288139	-0.440154	-0.326384	0.330475	0.360063	-0.110714	0	#NA	#NA	#NA	#NA	#NA	#NA	#NA
PRES000034	2M21	-0.222748	-0.37476	-0.227216	-0.242396	-0.0919708	0.225864	0.155899	-0.111047	0	#NA	#NA	#NA	#NA	#NA	#NA	#NA
PRES000354	2M22	-0.0855028	-0.287965	-0.222546	-0.25335	-0.187408	0.219573	0.258335	-0.0798378	0	#NA	#NA	#NA	#NA	#NA	#NA	#NA
PRES000114	2M23	-0.140827	-0.431237	-0.385715	-0.449679	-0.390893	0.370551	0.455199	-0.138943	0	#NA	#NA	#NA	#NA	#NA	#NA	#NA
PRES000434	2M24	-0.116995	-1.06641	-0.945021	-0.765209	-0.808389	0.870004	0.528041	-0.329139	0	#NA	#NA	#NA	#NA	#NA	#NA	#NA
PRES000035	2M25	-0.154232	-0.417309	-0.38278	-0.49868	-0.25012	0.484905	0.496392	-0.103118	0	#NA	#NA	#NA	#NA	#NA	#NA	#NA
PRES000115	2M27	-0.20147	0.187929	0.240978	0.293506	0.363311	-0.18575	0.0375172	0.105146	0	#NA	#NA	#NA	#NA	#NA	#NA	#NA
PRES000435	2M28	-0.110399	0.297397	0.0383107	0.0331451	-0.410699	-0.128041	-0.557826	-0.11973	0	#NA	#NA	#NA	#NA	#NA	#NA	#NA
PRES000036	2M29	-0.072523	0.0592088	0.0839043	0.000901918	0.0676491	-0.015216	0.109304	0.0333184	0	#NA	#NA	#NA	#NA	#NA	#NA	#NA
PRES000356	2M30	-0.314777	-0.330483	-0.345961	-0.485274	-0.395405	0.377876	0.528771	-0.137894	0	#NA	#NA	#NA	#NA	#NA	#NA	#NA
PRES000436	2M32	-0.205938	-0.229831	-0.145192	-0.185343	-0.111375	0.116814	0.180868	-0.0828568	0	#NA	#NA	#NA	#NA	#NA	#NA	#NA
PRES000037	2M33	-0.0827366	0.0924104	0.0915128	-0.00455777	0.149922	-0.0273249	0.211296	0.0615031	0	#NA	#NA	#NA	#NA	#NA	#NA	#NA
PRES000357	2M34	-0.0550747	-0.124299	-0.00167243	-0.0825992	0.0316803	0.0515532	0.175522	-0.00069866	0	#NA	#NA	#NA	#NA	#NA	#NA	#NA
PRES000117	2M35	-0.244878	-0.712655	-0.522564	-0.395209	-0.45021	0.427888	-0.0108652	-0.272642	0	#NA	#NA	#NA	#NA	#NA	#NA	#NA
PRES000437	2M36	-0.344248	-0.303969	-0.185925	-0.14352	-0.123975	0.17244	0.0154552	-0.130534	0	#NA	#NA	#NA	#NA	#NA	#NA	#NA
PRES000038	2M37	-0.190192	0.0301208	0.0768481	-0.087404	0.14848	0.00193406	0.307015	0.0409716	0	#NA	#NA	#NA	#NA	#NA	#NA	#NA
PRES000358	2M38	-0.0335836	-0.122656	-0.0434957	-0.139197	0.0868038	0.121286	0.201921	0.0101541	0	#NA	#NA	#NA	#NA	#NA	#NA	#NA
PRES000118	2M39	0.0225914	0.0947588	-0.020337	-0.209314	-0.0832498	0.0221831	0.115036	-0.00833307	0	#NA	#NA	#NA	#NA	#NA	#NA	#NA
PRES000438	2M40	0.489439	-0.488455	-0.0791855	1.69108	0.0897357	-0.0219558	-0.315079	0.195082	0	#NA	#NA	#NA	#NA	#NA	#NA	#NA
PRES000039	2M41	0.00578144	-0.303411	-0.0702742	-0.108592	0.248064	0.198988	0.309472	0.0400038	0	#NA	#NA	#NA	#NA	#NA	#NA	#NA
PRES000359	2M42	-0.0182631	0.337608	0.487322	0.541679	0.576376	-0.412777	0.155983	0.238275	0	#NA	#NA	#NA	#NA	#NA	#NA	#NA
PRES000119	2M43	0.053445	-0.291619	-0.00532017	0.179513	0.139686	-0.0509369	-0.00781769	0.00242156	0	#NA	#NA	#NA	#NA	#NA	#NA	#NA
PRES000439	2M44	-0.123378	-0.19674	0.090535	0.350194	0.174567	-0.0874167	-0.0628028	0.0207084	0	#NA	#NA	#NA	#NA	#NA	#NA	#NA
PRES000040	2M45	-0.000176503	-0.566082	-0.55015	0.306281	-0.150714	0.676375	1.98578	0.243045	0	#NA	#NA	#NA	#NA	#NA	#NA	#NA
PRES000360	2M46	-0.154232	0.940246	0.993413	0.958452	1.60713	-0.864252	-0.334005	0.449536	0	#NA	#NA	#NA	#NA	#NA	#NA	#NA
PRES000120	2M47	-0.404679	1.14294	1.39322	1.23225	1.62504	-1.25902	-0.18413	0.506517	0	#NA	#NA	#NA	#NA	#NA	#NA	#NA
PRES000440	2M48	-0.358079	1.04022	0.533102	0.39164	0.214146	-0.295831	-0.360296	0.166415	0	#NA	#NA	#NA	#NA	#NA	#NA	#NA
PRES000671	2N9	-0.0950781	-0.724108	-0.674478	-0.656599	-0.630212	0.657879	0.386555	-0.248006	0	#NA	#NA	#NA	#NA	#NA	#NA	#NA
PRES000991	2N10	-0.0612455	-0.620961	-0.718377	-0.841744	-0.706024	0.764845	0.476726	-0.243826	0	#NA	#NA	#NA	#NA	#NA	#NA	#NA
PRES000751	2N11	-0.129549	-0.561803	-0.637693	-0.699411	-0.708256	0.663698	0.502831	-0.224312	0	#NA	#NA	#NA	#NA	#NA	#NA	#NA
PRES000672	2N13	-0.383187	-0.525699	-0.459452	-0.538427	-0.297396	0.462234	0.338472	-0.200494	0	#NA	#NA	#NA	#NA	#NA	#NA	#NA
PRES000992	2N14	-0.156785	-0.184077	-0.0277228	0.204144	0.00870415	-0.089079	-0.167033	-0.0588354	0	#NA	#NA	#NA	#NA	#NA	#NA	#NA
PRES000752	2N15	-0.0712463	-0.56521	-0.531324	-0.622555	-0.438914	0.585002	0.27784	-0.195201	0	#NA	#NA	#NA	#NA	#NA	#NA	#NA
PRES001072	2N16	-0.135507	-0.537708	-0.53188	-0.5557	-0.49952	0.49701	0.086569	-0.239534	0	#NA	#NA	#NA	#NA	#NA	#NA	#NA
PRES000673	2N17	-0.141891	-0.44589	-0.396969	-0.521949	-0.163896	0.539093	0.523814	-0.0868125	0	#NA	#NA	#NA	#NA	#NA	#NA	#NA
PRES000993	2N18	-0.113165	-0.55922	-0.597095	-0.762686	-0.490088	0.549395	0.557697	-0.202166	0	#NA	#NA	#NA	#NA	#NA	#NA	#NA
PRES000753	2N19	-0.0791193	-0.561738	-0.599168	-0.680653	-0.616512	0.592353	0.432284	-0.216079	0	#NA	#NA	#NA	#NA	#NA	#NA	#NA
PRES000674	2N21	-0.115718	-0.469346	-0.43471	-0.495114	-0.41113	0.505906	0.365189	-0.150703	0	#NA	#NA	#NA	#NA	#NA	#NA	#NA
PRES000994	2N22	0.0283365	-0.381173	-0.481715	-0.637969	-0.429	0.510489	0.864266	-0.0752523	0	#NA	#NA	#NA	#NA	#NA	#NA	#NA
PRES000754	2N23	0.0581263	-0.426536	-0.400487	-0.402901	-0.347199	0.426436	0.246331	-0.12089	0	#NA	#NA	#NA	#NA	#NA	#NA	#NA
PRES001074	2N24	0.0315283	-0.267211	-0.343566	-0.376352	-0.751289	0.203838	0.194167	-0.186983	0	#NA	#NA	#NA	#NA	#NA	#NA	#NA
PRES000995	2N26	-0.0872051	-0.730024	-0.65377	-0.438479	-0.646514	0.620049	0.276071	-0.237125	0	#NA	#NA	#NA	#NA	#NA	#NA	#NA
PRES001075	2N28	-0.109335	0.0267489	-0.0873127	-0.186211	-0.201005	0.114604	0.164278	-0.0397476	0	#NA	#NA	#NA	#NA	#NA	#NA	#NA
PRES000676	2N29	0.0694038	0.28131	0.231926	0.112001	0.184773	-0.22032	-0.031236	0.089694	0	#NA	#NA	#NA	#NA	#NA	#NA	#NA
PRES000996	2N30	-0.0874179	-0.111202	-0.196551	-0.384168	-0.206325	0.278555	0.468903	-0.0340294	0	#NA	#NA	#NA	#NA	#NA	#NA	#NA
PRES000756	2N31	-0.195299	-0.744254	-0.722372	-0.779419	-0.476888	0.593749	0.69341	-0.23301	0	#NA	#NA	#NA	#NA	#NA	#NA	#NA
PRES001076	2N32	-0.121038	-0.331124	-0.472099	-0.618343	-0.473947	0.481792	0.637179	-0.128226	0	#NA	#NA	#NA	#NA	#NA	#NA	#NA
PRES000677	2N33	-0.0291151	-0.211257	-0.214313	-0.270279	-0.221402	0.272411	0.206968	-0.0667124	0	#NA	#NA	#NA	#NA	#NA	#NA	#NA
PRES000997	2N34	-0.053798	-0.724363	-0.688615	-0.588128	-0.587997	0.721761	0.22013	-0.243001	0	#NA	#NA	#NA	#NA	#NA	#NA	#NA
PRES000757	2N35	-0.0752892	-0.890443	-0.640749	-0.529226	-0.406453	0.4228	0.15884	-0.280074	0	#NA	#NA	#NA	#NA	#NA	#NA	#NA
PRES001077	2N36	-0.11125	-0.42451	-0.306369	-0.360137	-0.228123	0.340903	0.234376	-0.122159	0	#NA	#NA	#NA	#NA	#NA	#NA	#NA
PRES000678	2N37	0.0023769	0.374097	0.412656	0.356808	0.383252	-0.450791	-0.127311	0.13587	0	#NA	#NA	#NA	#NA	#NA	#NA	#NA
PRES000998	2N38	-0.314777	-0.458924	-0.0563131	0.177002	0.31591	0.147225	-0.356595	-0.0780676	0	#NA	#NA	#NA	#NA	#NA	#NA	#NA
PRES000758	2N39	-0.233068	-0.322344	-0.202117	-0.0554486	-0.198249	0.239833	-0.163663	-0.13358	0	#NA	#NA	#NA	#NA	#NA	#NA	#NA
PRES001078	2N40	-0.209769	0.111613	0.210827	0.188266	0.266371	-0.153654	0.0187563	0.0617729	0	#NA	#NA	#NA	#NA	#NA	#NA	#NA
PRES000679	2N41	-0.111888	0.256783	0.320048	0.0986946	0.517839	-0.167799	0.479545	0.199032	0	#NA	#NA	#NA	#NA	#NA	#NA	#NA
PRES000999	2N42	-0.093163	-0.69229	-0.44121	-0.175915	-0.232884	0.440942	0.326891	-0.123947	0	#NA	#NA	#NA	#NA	#NA	#NA	#NA
PRES000759	2N43	-0.141465	-0.542383	-0.302684	-0.0627503	-0.1727	0.306795	0.0930205	-0.117452	0	#NA	#NA	#NA	#NA	#NA	#NA	#NA
PRES001079	2N44	-0.0657139	-0.354598	-0.115024	0.139534	-0.0355317	0.162588	-0.0666319	-0.047911	0	#NA	#NA	#NA	#NA	#NA	#NA	#NA
PRES000680	2N45	0.0542962	-0.492849	-0.219674	-0.0297636	-0.0280038	0.166603	0.245419	-0.0434246	0	#NA	#NA	#NA	#NA	#NA	#NA	#NA
PRES001000	2N46	0.0491893	-0.256488	0.188109	0.491903	0.328067	-0.173537	-0.535707	0.0130768	0	#NA	#NA	#NA	#NA	#NA	#NA	#NA
PRES000760	2N47	0.0147184	1.01036	1.37776	1.26999	1.64193	-1.20244	-0.414811	0.528215	0	#NA	#NA	#NA	#NA	#NA	#NA	#NA
PRES000191	2O9	-0.0514574	-0.502426	-0.513526	-0.532243	-0.55598	0.54348	0.369416	-0.177534	0	#NA	#NA	#NA	#NA	#NA	#NA	#NA
PRES000271	2O11	-0.154019	-1.11046	-1.02991	-0.815786	-0.896192	0.947539	0.433754	-0.37501	0	#NA	#NA	#NA	#NA	#NA	#NA	#NA
PRES000591	2O12	-0.144657	-0.756306	-0.754266	-0.74876	-0.762044	0.774857	0.437827	-0.27905	0	#NA	#NA	#NA	#NA	#NA	#NA	#NA
PRES000192	2O13	-0.0216677	-0.762676	-0.903615	-0.90089	-1.03574	0.936315	0.632646	-0.29366	0	#NA	#NA	#NA	#NA	#NA	#NA	#NA
PRES000592	2O16	-0.147848	-1.10758	-1.05118	-0.858884	-0.945731	1.00193	0.283233	-0.403723	0	#NA	#NA	#NA	#NA	#NA	#NA	#NA
PRES000193	2O17	-0.11125	-0.56857	-0.721483	-0.809553	-0.773217	0.725514	0.671361	-0.226743	0	#NA	#NA	#NA	#NA	#NA	#NA	#NA
PRES000513	2O18	-0.0791193	-0.17749	-0.136927	-0.138179	-0.106273	0.177328	0.265588	-0.0278675	0	#NA	#NA	#NA	#NA	#NA	#NA	#NA
PRES000273	2O19	-0.0869923	-0.335746	-0.464251	-0.541511	-0.540066	0.508237	0.227105	-0.176175	0	#NA	#NA	#NA	#NA	#NA	#NA	#NA
PRES000593	2O20	-0.0454995	-0.722147	-0.751515	-0.857876	-0.744474	0.750026	0.41802	-0.279067	0	#NA	#NA	#NA	#NA	#NA	#NA	#NA
PRES000194	2O21	0.0336561	-0.717359	-0.67004	-0.374704	-0.522621	0.715365	0.395715	-0.162856	0	#NA	#NA	#NA	#NA	#NA	#NA	#NA
PRES000274	2O23	0.121749	-0.262951	-0.485199	-0.645803	-0.60435	0.548353	0.497779	-0.118632	0	#NA	#NA	#NA	#NA	#NA	#NA	#NA
PRES000594	2O24	-0.0625222	-0.500911	-0.792821	-0.745298	-0.975972	0.892083	0.888876	-0.185224	0	#NA	#NA	#NA	#NA	#NA	#NA	#NA
PRES000195	2O25	0.101534	0.110555	0.145694	0.231486	0.129417	-0.226214	-0.45212	0.00576446	0	#NA	#NA	#NA	#NA	#NA	#NA	#NA
PRES000515	2O26	-0.0810344	-0.103361	-0.246874	-0.31029	-0.381901	0.351985	0.127862	-0.0919447	0	#NA	#NA	#NA	#NA	#NA	#NA	#NA
PRES000275	2O27	-0.0510318	3.69833	2.67239	2.61844	1.30152	-2.4698	-5.58127	0.312655	1	#NA	#NA	#NA	#NA	#NA	#NA	#NA
PRES000595	2O28	-0.0329452	-0.28648	-0.316015	-0.437841	-0.310642	0.35706	0.408334	-0.0883614	0	#NA	#NA	#NA	#NA	#NA	#NA	#NA
PRES000196	2O29	-0.116144	-0.339017	-0.395104	-0.530728	-0.429979	0.469919	0.326961	-0.14487	0	#NA	#NA	#NA	#NA	#NA	#NA	#NA
PRES000516	2O30	-0.0197526	-0.0444072	-0.0630254	-0.0894062	-0.265283	-0.0417544	0.290701	-0.0332754	0	#NA	#NA	#NA	#NA	#NA	#NA	#NA
PRES000276	2O31	-0.0916736	-0.405101	-0.4376	-0.522831	-0.390556	0.552569	0.46206	-0.119019	0	#NA	#NA	#NA	#NA	#NA	#NA	#NA
PRES000596	2O32	-0.0680545	-1.1234	-1.01729	-0.906572	-0.898486	0.899771	0.558262	-0.36511	0	#NA	#NA	#NA	#NA	#NA	#NA	#NA
PRES000197	2O33	-0.0408182	-0.311383	-0.659509	-0.7958	-0.954593	0.784463	0.740537	-0.176729	0	#NA	#NA	#NA	#NA	#NA	#NA	#NA
PRES000517	2O34	0.0902566	-1.17896	-0.985591	-0.758579	-0.824794	0.886816	0.435092	-0.33368	0	#NA	#NA	#NA	#NA	#NA	#NA	#NA
PRES000277	2O35	-0.0657139	-0.291969	-0.278062	-0.335793	-0.17901	0.340507	0.312835	-0.0710294	0	#NA	#NA	#NA	#NA	#NA	#NA	#NA
PRES000597	2O36	-0.0735869	-0.131156	-0.264819	-0.45615	-0.284364	0.389661	0.419261	-0.0573078	0	#NA	#NA	#NA	#NA	#NA	#NA	#NA
PRES000198	2O37	-0.0272	0.061597	0.0637186	-0.147368	0.0761644	0.101019	0.284939	0.0589815	0	#NA	#NA	#NA	#NA	#NA	#NA	#NA
PRES000518	2O38	-0.075502	-0.881137	-0.809913	-0.78804	-0.748266	0.706331	0.372438	-0.317727	0	#NA	#NA	#NA	#NA	#NA	#NA	#NA
PRES000278	2O39	0.0823836	-0.941876	-0.740745	-0.591808	-0.539275	0.657371	0.495985	-0.225424	0	#NA	#NA	#NA	#NA	#NA	#NA	#NA
PRES000598	2O40	0.0185485	0.0368413	-0.0803267	-0.160681	-0.127292	0.181853	0.280036	0.0212828	0	#NA	#NA	#NA	#NA	#NA	#NA	#NA
PRES000199	2O41	0.037699	0.314188	0.302784	0.209159	0.265308	-0.304202	-0.0147454	0.115741	0	#NA	#NA	#NA	#NA	#NA	#NA	#NA
PRES000519	2O42	-0.117527	0.00908016	0.10138	0.0066794	0.283978	-0.0163308	0.2145	0.0688228	0	#NA	#NA	#NA	#NA	#NA	#NA	#NA
PRES000279	2O43	-0.0908224	0.144891	0.0944121	-0.0841637	0.129318	0.0125183	0.35	0.0794507	0	#NA	#NA	#NA	#NA	#NA	#NA	#NA
PRES000599	2O44	-0.165084	-0.405902	-0.172004	0.0910985	-0.0830438	0.220373	-0.0529634	-0.0810751	0	#NA	#NA	#NA	#NA	#NA	#NA	#NA
PRES000200	2O45	-0.0820983	-0.450672	-0.140035	0.141023	0.00667401	0.092114	0.0758	-0.0510278	0	#NA	#NA	#NA	#NA	#NA	#NA	#NA
PRES000280	2O47	-0.0312429	0.343286	0.423653	0.432294	0.586677	-0.285192	0.0439685	0.216206	0	#NA	#NA	#NA	#NA	#NA	#NA	#NA
PRES000600	2O48	-0.0465634	1.29941	1.2981	1.1032	1.34313	-1.21809	-0.346857	0.490331	0	#NA	#NA	#NA	#NA	#NA	#NA	#NA
PRES000831	2P9	-0.04401	-0.506229	-0.609529	-0.703006	-0.641798	0.701469	0.591901	-0.173029	0	#NA	#NA	#NA	#NA	#NA	#NA	#NA
PRES001151	2P10	-0.028264	-0.606682	-0.678148	-0.764583	-0.740697	0.740103	0.554169	-0.217729	0	#NA	#NA	#NA	#NA	#NA	#NA	#NA
PRES000911	2P11	0.00280247	-0.853262	-0.859005	-0.871592	-0.868979	0.753691	0.500111	-0.313748	0	#NA	#NA	#NA	#NA	#NA	#NA	#NA
PRES001231	2P12	-0.0593304	-0.783359	-0.937978	-1.01805	-1.03876	0.979772	1.06157	-0.256591	0	#NA	#NA	#NA	#NA	#NA	#NA	#NA
PRES000832	2P13	-0.0495424	-0.673335	-0.738981	-0.80699	-0.755612	0.75545	0.482328	-0.25524	0	#NA	#NA	#NA	#NA	#NA	#NA	#NA
PRES001152	2P14	0.180477	-0.753442	-0.734282	-0.76317	-0.742934	0.708477	0.595844	-0.215576	0	#NA	#NA	#NA	#NA	#NA	#NA	#NA
PRES000912	2P15	-0.0127307	-0.682938	-0.657483	-0.774613	-0.567812	0.671294	0.485415	-0.219838	0	#NA	#NA	#NA	#NA	#NA	#NA	#NA
PRES001232	2P16	-0.106568	-0.702137	-0.858754	-0.932398	-1.00674	0.839418	0.705306	-0.294553	0	#NA	#NA	#NA	#NA	#NA	#NA	#NA
PRES000833	2P17	-0.0633733	-0.443207	-0.423543	-0.473231	-0.460497	0.43923	0.123454	-0.185881	0	#NA	#NA	#NA	#NA	#NA	#NA	#NA
PRES001153	2P18	-0.0510318	-0.559379	-0.667927	-0.828085	-0.669606	0.669723	0.619617	-0.212384	0	#NA	#NA	#NA	#NA	#NA	#NA	#NA
PRES000913	2P19	-0.136784	-0.666481	-0.681839	-0.723973	-0.702108	0.65375	0.398356	-0.265583	0	#NA	#NA	#NA	#NA	#NA	#NA	#NA
PRES001233	2P20	0.00450474	-0.915299	-0.811018	-0.82252	-0.746516	0.76484	0.474172	-0.293119	0	#NA	#NA	#NA	#NA	#NA	#NA	#NA
PRES000834	2P21	0.0247192	-0.567457	-0.477487	-0.480255	-0.322641	0.435502	0.462072	-0.132221	0	#NA	#NA	#NA	#NA	#NA	#NA	#NA
PRES001154	2P22	-0.059756	-0.684514	-0.691122	-0.559661	-0.703022	0.726617	0.183277	-0.255454	0	#NA	#NA	#NA	#NA	#NA	#NA	#NA
PRES000914	2P23	-0.0384776	-0.519744	-0.549547	-0.607246	-0.566828	0.587972	0.294306	-0.199938	0	#NA	#NA	#NA	#NA	#NA	#NA	#NA
PRES001234	2P24	0.154305	-0.312167	-0.340133	-0.406589	-0.328703	0.39871	0.505409	-0.0470239	0	#NA	#NA	#NA	#NA	#NA	#NA	#NA
PRES000835	2P25	0.0306772	-0.499079	-0.476299	-0.528742	-0.514835	0.504143	0.204889	-0.182749	0	#NA	#NA	#NA	#NA	#NA	#NA	#NA
PRES001155	2P26	-0.375208	-0.557472	-0.622235	-0.431324	-0.501932	0.809804	0.526002	-0.164624	0	#NA	#NA	#NA	#NA	#NA	#NA	#NA
PRES000915	2P27	2.31278	-0.694967	-0.651926	-0.718764	-0.48947	0.66669	0.398296	0.11752	0	#NA	#NA	#NA	#NA	#NA	#NA	#NA
PRES001235	2P28	-0.141465	-0.342428	-0.308286	-0.415681	-0.331776	0.346782	0.268061	-0.132113	0	#NA	#NA	#NA	#NA	#NA	#NA	#NA
PRES000836	2P29	-0.112101	-0.439155	-0.408655	-0.50861	-0.34231	0.441359	0.282894	-0.155225	0	#NA	#NA	#NA	#NA	#NA	#NA	#NA
PRES000916	2P31	-0.147423	-0.550476	-0.553971	-0.482916	-0.456784	0.666601	0.380755	-0.163459	0	#NA	#NA	#NA	#NA	#NA	#NA	#NA
PRES001236	2P32	0.0306772	-0.315935	-0.207996	-0.210418	-0.055751	0.25338	0.177223	-0.0469743	0	#NA	#NA	#NA	#NA	#NA	#NA	#NA
PRES000837	2P33	-0.0940142	-0.368591	-0.323902	-0.393344	-0.336615	0.381743	0.18523	-0.135642	0	#NA	#NA	#NA	#NA	#NA	#NA	#NA
PRES001157	2P34	-0.138699	-0.447275	-0.573185	-0.769247	-0.562839	0.555815	0.595423	-0.19143	0	#NA	#NA	#NA	#NA	#NA	#NA	#NA
PRES000917	2P35	-0.0303918	-0.404238	-0.413651	-0.559478	-0.367994	0.517233	0.45046	-0.115437	0	#NA	#NA	#NA	#NA	#NA	#NA	#NA
PRES001237	2P36	-0.104228	-1.17484	-0.978111	-0.943202	-0.845937	0.725639	0.621593	-0.385584	0	#NA	#NA	#NA	#NA	#NA	#NA	#NA
PRES000838	2P37	-0.0974187	-0.2911	-0.267658	-0.269405	-0.171442	0.397859	0.204391	-0.0706819	0	#NA	#NA	#NA	#NA	#NA	#NA	#NA
PRES001158	2P38	-0.0397543	-0.626929	-0.585145	-0.553689	-0.540016	0.576942	0.229331	-0.219894	0	#NA	#NA	#NA	#NA	#NA	#NA	#NA
PRES000918	2P39	0.0396141	-0.757025	-0.534778	-0.349898	-0.393596	0.446557	0.124489	-0.20352	0	#NA	#NA	#NA	#NA	#NA	#NA	#NA
PRES001238	2P40	-0.0157097	-0.294074	-0.358155	-0.559702	-0.341522	0.442872	0.519881	-0.0866298	0	#NA	#NA	#NA	#NA	#NA	#NA	#NA
PRES000839	2P41	0.0232297	-0.139663	-0.081117	0.0257432	-0.00534363	0.0639119	0.0895592	-0.00338279	0	#NA	#NA	#NA	#NA	#NA	#NA	#NA
PRES000919	2P43	-0.102738	0.0108831	0.148774	0.332004	0.211031	-0.0998074	-0.760295	-0.0371641	0	#NA	#NA	#NA	#NA	#NA	#NA	#NA
PRES001239	2P44	-0.088269	0.182631	-0.0874199	-0.217226	-0.26423	0.187525	0.162803	-0.0177408	0	#NA	#NA	#NA	#NA	#NA	#NA	#NA
PRES000840	2P45	0.0951507	0.0216994	0.372478	0.545402	0.80038	-0.137719	-0.031187	0.238029	0	#NA	#NA	#NA	#NA	#NA	#NA	#NA
PRES001160	2P46	0.15622	0.363231	0.538696	0.294549	0.945515	-0.39887	0.615701	0.359292	0	#NA	#NA	#NA	#NA	#NA	#NA	#NA
PRES000920	2P47	0.0221658	-0.00851554	0.334632	0.58727	0.473333	-0.33973	-0.307715	0.108777	0	#NA	#NA	#NA	#NA	#NA	#NA	#NA
PRES001240	2P48	-0.0723102	1.16895	1.07723	0.913144	1.28824	-0.934296	-0.0859327	0.47929	0	#NA	#NA	#NA	#NA	#NA	#NA	#NA
PRES000121	2Q11	-0.0623094	-0.528298	-0.740848	-0.808353	-0.861036	0.881473	0.692496	-0.203839	0	#NA	#NA	#NA	#NA	#NA	#NA	#NA
PRES000042	2Q13	0.093874	-0.757983	-0.846955	-0.90212	-0.928747	0.750347	0.83505	-0.250933	0	#NA	#NA	#NA	#NA	#NA	#NA	#NA
PRES000362	2Q14	-0.00656002	-0.849448	-0.840218	-0.835914	-0.784738	0.834783	0.485701	-0.285199	0	#NA	#NA	#NA	#NA	#NA	#NA	#NA
PRES000122	2Q15	-0.424467	-0.684106	-0.758112	-0.840934	-0.769131	0.803662	0.610633	-0.294636	0	#NA	#NA	#NA	#NA	#NA	#NA	#NA
PRES000442	2Q16	-0.0750764	-0.822844	-0.844047	-0.701828	-0.828201	0.854703	0.00863526	-0.344094	0	#NA	#NA	#NA	#NA	#NA	#NA	#NA
PRES000043	2Q17	-0.134656	-1.19171	-1.0953	-0.889042	-0.964752	0.982769	0.291322	-0.428766	0	#NA	#NA	#NA	#NA	#NA	#NA	#NA
PRES000363	2Q18	0.22197	-0.507386	-0.61173	-0.689374	-0.728787	0.553211	0.487795	-0.182043	0	#NA	#NA	#NA	#NA	#NA	#NA	#NA
PRES000123	2Q19	-0.10061	-0.717408	-0.747658	-0.787093	-0.82533	0.775206	0.435177	-0.281102	0	#NA	#NA	#NA	#NA	#NA	#NA	#NA
PRES000443	2Q20	-0.0291151	-0.980936	-0.998926	-0.687853	-1.04078	0.981046	-0.455519	-0.458869	0	#NA	#NA	#NA	#NA	#NA	#NA	#NA
PRES000044	2Q21	-0.0227316	-0.719162	-0.72903	-0.727819	-0.746895	0.761018	0.31816	-0.266637	0	#NA	#NA	#NA	#NA	#NA	#NA	#NA
PRES000364	2Q22	-0.128698	-0.656242	-0.802622	-0.497815	-0.92844	0.840767	0.291327	-0.268818	0	#NA	#NA	#NA	#NA	#NA	#NA	#NA
PRES000124	2Q23	-0.103164	-0.461027	-0.478236	-0.445431	-0.480314	0.489282	0.113694	-0.195028	0	#NA	#NA	#NA	#NA	#NA	#NA	#NA
PRES000444	2Q24	-0.0880562	-0.78302	-0.730498	-0.730354	-0.725432	0.690754	0.487811	-0.268399	0	#NA	#NA	#NA	#NA	#NA	#NA	#NA
PRES000045	2Q25	-0.112101	-0.776556	-0.756341	-0.783671	-0.738279	0.707143	0.498337	-0.28021	0	#NA	#NA	#NA	#NA	#NA	#NA	#NA
PRES000365	2Q26	-0.0629477	-1.12625	-1.03908	-0.969653	-0.860443	0.985484	0.402575	-0.381473	0	#NA	#NA	#NA	#NA	#NA	#NA	#NA
PRES000125	2Q27	-0.0603943	-0.641336	-0.793093	-0.815176	-0.899166	0.825316	0.724768	-0.237012	0	#NA	#NA	#NA	#NA	#NA	#NA	#NA
PRES000445	2Q28	-0.0137947	-0.331217	-0.3152	-0.376254	-0.246244	0.442029	0.450772	-0.0557013	0	#NA	#NA	#NA	#NA	#NA	#NA	#NA
PRES000046	2Q29	0.45667	-0.587416	-0.596953	-0.690588	-0.643323	0.69174	0.527782	-0.120298	0	#NA	#NA	#NA	#NA	#NA	#NA	#NA
PRES000366	2Q30	-0.0431588	-0.564123	-0.590836	-0.587907	-0.664352	0.598547	0.29848	-0.221907	0	#NA	#NA	#NA	#NA	#NA	#NA	#NA
PRES000126	2Q31	0.153028	1.02079	0.557244	1.36692	-0.404469	-0.500886	-6.95308	-0.680064	1	#NA	#NA	#NA	#NA	#NA	#NA	#NA
PRES000446	2Q32	28.846	-0.565283	-0.738553	-0.773584	-0.874304	0.854952	0.332501	3.86881	1	#NA	#NA	#NA	#NA	#NA	#NA	#NA
PRES000047	2Q33	0.684349	-0.823643	-0.73873	-0.731333	-0.701958	0.698556	0.350492	-0.180324	0	#NA	#NA	#NA	#NA	#NA	#NA	#NA
PRES000367	2Q34	0.0253576	-0.513144	-0.350823	-0.307711	-0.18792	0.358927	0.00512533	-0.138598	0	#NA	#NA	#NA	#NA	#NA	#NA	#NA
PRES000127	2Q35	-0.075502	-0.963544	-0.91152	-0.762204	-0.819148	0.830953	0.29643	-0.343505	0	#NA	#NA	#NA	#NA	#NA	#NA	#NA
PRES000447	2Q36	0.177924	-0.33505	-0.386557	-0.536761	-0.422565	0.379299	0.374472	-0.107034	0	#NA	#NA	#NA	#NA	#NA	#NA	#NA
PRES000048	2Q37	-0.0569898	-0.0244918	0.149012	0.151109	0.328411	-0.123893	0.060966	0.0691605	0	#NA	#NA	#NA	#NA	#NA	#NA	#NA
PRES000368	2Q38	-0.181468	-0.756356	-0.65599	-0.458122	-0.512794	0.669487	0.252322	-0.234703	0	#NA	#NA	#NA	#NA	#NA	#NA	#NA
PRES000128	2Q39	-0.22211	-1.14458	-0.998785	-0.877587	-0.820142	0.874767	0.480215	-0.386889	0	#NA	#NA	#NA	#NA	#NA	#NA	#NA
PRES000448	2Q40	-0.166786	0.0855704	-0.0548438	-0.0022928	0.109774	0.0497235	0.158366	0.0256444	0	#NA	#NA	#NA	#NA	#NA	#NA	#NA
PRES000049	2Q41	-0.13189	-0.0407923	0.0440162	-0.107233	0.115334	0.0403275	0.202752	0.0175022	0	#NA	#NA	#NA	#NA	#NA	#NA	#NA
PRES000369	2Q42	-0.00209156	-0.0750628	-0.0304908	-0.0818329	0.271009	0.202551	0.313992	0.0854392	0	#NA	#NA	#NA	#NA	#NA	#NA	#NA
PRES000129	2Q43	-0.142742	0.260985	0.136888	-0.0483861	0.162878	-0.0584634	0.160156	0.0673308	0	#NA	#NA	#NA	#NA	#NA	#NA	#NA
PRES000050	2Q45	-0.0180503	-0.378483	-0.157416	0.04507	-0.0368741	0.165495	0.0219685	-0.0511844	0	#NA	#NA	#NA	#NA	#NA	#NA	#NA
PRES000370	2Q46	-0.0938014	-0.108248	-0.2395	-0.261702	0.0830571	0.431759	0.682458	0.0705746	0	#NA	#NA	#NA	#NA	#NA	#NA	#NA
PRES000130	2Q47	-0.112952	-0.513214	-0.270697	-0.0257643	-0.139712	0.289961	0.197466	-0.0821304	0	#NA	#NA	#NA	#NA	#NA	#NA	#NA
PRES000450	2Q48	-0.0929503	0.906072	0.555661	0.326538	0.557264	-0.375465	0.153004	0.290018	0	#NA	#NA	#NA	#NA	#NA	#NA	#NA
PRES001001	2R10	-0.0631605	-0.627858	-0.759613	-0.861009	-0.849367	0.824756	0.560334	-0.253703	0	#NA	#NA	#NA	#NA	#NA	#NA	#NA
PRES000761	2R11	-0.121038	-0.781178	-0.961814	-1.08088	-1.09104	0.768799	0.576574	-0.384368	0	#NA	#NA	#NA	#NA	#NA	#NA	#NA
PRES001081	2R12	-0.133379	-1.10321	-1.03495	-0.766182	-0.941652	0.98371	0.472144	-0.360503	0	#NA	#NA	#NA	#NA	#NA	#NA	#NA
PRES001002	2R14	-0.0735869	-0.896529	-0.900401	-0.938436	-0.896111	0.817764	0.561309	-0.332284	0	#NA	#NA	#NA	#NA	#NA	#NA	#NA
PRES000762	2R15	0.0353584	-0.696952	-0.697205	-0.747433	-0.714201	0.733128	0.381238	-0.243724	0	#NA	#NA	#NA	#NA	#NA	#NA	#NA
PRES001082	2R16	0.0866393	-1.16043	-0.989978	-0.874577	-0.885619	0.907585	0.348279	-0.366871	0	#NA	#NA	#NA	#NA	#NA	#NA	#NA
PRES000683	2R17	-0.0791193	-1.14969	-1.08468	-0.700227	-0.952719	1.0275	0.436778	-0.357451	0	#NA	#NA	#NA	#NA	#NA	#NA	#NA
PRES001003	2R18	0.43752	-1.35962	-1.0096	-0.790603	-0.760393	0.789017	0.130939	-0.366106	0	#NA	#NA	#NA	#NA	#NA	#NA	#NA
PRES000763	2R19	0.40922	-0.634492	-0.783164	-0.841983	-0.932225	0.808547	0.503059	-0.210149	0	#NA	#NA	#NA	#NA	#NA	#NA	#NA
PRES001083	2R20	-0.00060207	-0.716415	-0.786112	-0.906149	-0.829146	0.827296	0.687604	-0.246218	0	#NA	#NA	#NA	#NA	#NA	#NA	#NA
PRES000684	2R21	-0.0323069	-0.691358	-0.685492	-0.724078	-0.633087	0.612921	0.329889	-0.260502	0	#NA	#NA	#NA	#NA	#NA	#NA	#NA
PRES001004	2R22	0.13026	-0.89648	-0.952215	-0.973834	-0.992876	0.961469	0.559764	-0.30913	0	#NA	#NA	#NA	#NA	#NA	#NA	#NA
PRES000764	2R23	0.024932	-0.746271	-0.765808	-0.837869	-0.757329	0.799344	0.311994	-0.281572	0	#NA	#NA	#NA	#NA	#NA	#NA	#NA
PRES001084	2R24	-0.346801	-0.86122	-0.87405	-0.87693	-0.879822	0.806599	0.433207	-0.371288	0	#NA	#NA	#NA	#NA	#NA	#NA	#NA
PRES000685	2R25	-0.152423	-0.619737	-0.655116	-0.720464	-0.699128	0.671528	0.377313	-0.256861	0	#NA	#NA	#NA	#NA	#NA	#NA	#NA
PRES001005	2R26	-0.115293	-0.552081	-0.447681	-0.504387	-0.355037	0.406094	0.350254	-0.174019	0	#NA	#NA	#NA	#NA	#NA	#NA	#NA
PRES001085	2R28	-0.0603943	-0.623552	-0.609397	-0.649993	-0.615883	0.533835	0.313997	-0.244484	0	#NA	#NA	#NA	#NA	#NA	#NA	#NA
PRES000686	2R29	-0.0220932	-0.979566	-0.90569	-0.838567	-0.899932	0.870292	0.494767	-0.325827	0	#NA	#NA	#NA	#NA	#NA	#NA	#NA
PRES001006	2R30	-0.041563	-0.776652	-0.729145	-0.779483	-0.703257	0.710256	0.382488	-0.276765	0
PRES000766	2R31	-0.111888	-0.549477	-0.61899	-0.703554	-0.696974	0.735711	0.250995	-0.242025	0	#NA	#NA	#NA	#NA	#NA	#NA	#NA
PRES001086	2R32	-0.11742	-0.599943	-0.662423	-0.818588	-0.729803	0.753448	0.466025	-0.2441	0	#NA	#NA	#NA	#NA	#NA	#NA	#NA
PRES000687	2R33	0.0942995	-0.565513	-0.596222	-0.698755	-0.661949	0.573235	0.396679	-0.208318	0	#NA	#NA	#NA	#NA	#NA	#NA	#NA
PRES001007	2R34	-0.104015	-0.899107	-0.889758	-0.947473	-0.873913	0.883377	0.479866	-0.33586	0	#NA	#NA	#NA	#NA	#NA	#NA	#NA
PRES000767	2R35	-0.119335	-0.531303	-0.457106	-0.549144	-0.357405	0.539458	0.348626	-0.160887	0	#NA	#NA	#NA	#NA	#NA	#NA	#NA
PRES001087	2R36	-0.0397543	-0.54092	-0.434683	-0.520554	-0.395256	0.424227	0.505696	-0.143035	0	#NA	#NA	#NA	#NA	#NA	#NA	#NA
PRES000688	2R37	0.0734467	-0.486331	-0.416387	-0.492793	-0.41742	0.473847	0.227177	-0.148352	0	#NA	#NA	#NA	#NA	#NA	#NA	#NA
PRES001008	2R38	-0.0957164	-1.36561	-1.15967	-1.18426	-0.867412	0.997478	0.393255	-0.468848	0	#NA	#NA	#NA	#NA	#NA	#NA	#NA
PRES001088	2R40	-0.112101	-0.10423	-0.0629975	-0.206216	-0.0194101	0.113991	0.104085	-0.0409828	0	#NA	#NA	#NA	#NA	#NA	#NA	#NA
PRES000689	2R41	-0.127421	-0.796992	-0.690843	-0.692418	-0.626856	0.579639	0.242251	-0.301806	0	#NA	#NA	#NA	#NA	#NA	#NA	#NA
PRES000769	2R43	-0.144231	-0.670627	-0.400824	-0.322281	-0.164428	0.323123	0.323283	-0.150855	0	#NA	#NA	#NA	#NA	#NA	#NA	#NA
PRES000690	2R45	0.474119	-0.734962	-0.508578	-0.548849	-0.373553	0.511701	0.13047	-0.14995	0	#NA	#NA	#NA	#NA	#NA	#NA	#NA
PRES000770	2R47	-0.0197526	-0.744497	-0.457704	-0.230279	-0.308636	0.349052	0.14997	-0.180264	0	#NA	#NA	#NA	#NA	#NA	#NA	#NA
PRES001090	2R48	-0.069544	2.08964	2.107	1.95095	2.42659	-2.14454	-1.13029	0.747118	0	#NA	#NA	#NA	#NA	#NA	#NA	#NA
PRES000201	2S9	0.0211019	-0.706103	-0.791513	-0.838992	-0.797391	0.857365	0.636457	-0.231296	0	#NA	#NA	#NA	#NA	#NA	#NA	#NA
PRES000521	2S10	0.035784	-0.853383	-0.87969	-0.878157	-0.872339	0.866787	0.577871	-0.286161	0	#NA	#NA	#NA	#NA	#NA	#NA	#NA
PRES000601	2S12	-0.0142202	-0.918805	-0.992341	-0.981012	-0.969205	0.938379	0.694637	-0.320367	0	#NA	#NA	#NA	#NA	#NA	#NA	#NA
PRES000202	2S13	0.163241	-0.822953	-0.913468	-0.78812	-0.840791	0.966617	0.577699	-0.236825	0	#NA	#NA	#NA	#NA	#NA	#NA	#NA
PRES000522	2S14	-0.400423	-0.658952	-0.823902	-1.00194	-0.966036	0.600141	0.803595	-0.349645	0	#NA	#NA	#NA	#NA	#NA	#NA	#NA
PRES000282	2S15	-0.190192	-0.837374	-0.867274	-0.931165	-0.876717	0.835499	0.561184	-0.329434	0	#NA	#NA	#NA	#NA	#NA	#NA	#NA
PRES000602	2S16	-0.148912	-0.590971	-0.684512	-0.818055	-0.784204	0.725495	0.510014	-0.255878	0	#NA	#NA	#NA	#NA	#NA	#NA	#NA
PRES000203	2S17	-0.107632	-1.13324	-1.06508	-0.987778	-1.05778	0.918951	0.569415	-0.409021	0	#NA	#NA	#NA	#NA	#NA	#NA	#NA
PRES000523	2S18	-0.0293279	-1.31834	-1.16905	-0.988226	-1.04105	1.06154	0.553145	-0.418758	0	#NA	#NA	#NA	#NA	#NA	#NA	#NA
PRES000283	2S19	-0.125081	-0.516418	-0.520121	-0.418828	-0.56915	0.549924	0.289543	-0.187161	0	#NA	#NA	#NA	#NA	#NA	#NA	#NA
PRES000603	2S20	0.0389757	-0.872327	-0.938558	-0.923467	-0.938489	0.9821	0.767852	-0.269131	0	#NA	#NA	#NA	#NA	#NA	#NA	#NA
PRES000204	2S21	-0.0793321	-1.2206	-1.10877	-0.854757	-0.981136	1.00841	0.671963	-0.366317	0	#NA	#NA	#NA	#NA	#NA	#NA	#NA
PRES000524	2S22	-0.088269	-1.09792	-1.06255	-0.78032	-1.02976	1.00533	0.108899	-0.420656	0	#NA	#NA	#NA	#NA	#NA	#NA	#NA
PRES000284	2S23	-0.0325196	-0.666653	-0.769898	-0.880832	-0.833989	0.78238	0.582409	-0.259872	0	#NA	#NA	#NA	#NA	#NA	#NA	#NA
PRES000604	2S24	-0.0186887	-0.78122	-0.721982	-0.662195	-0.719718	0.604571	0.285854	-0.287626	0	#NA	#NA	#NA	#NA	#NA	#NA	#NA
PRES000205	2S25	-0.053798	-0.883191	-0.899669	-0.899858	-0.875174	0.81841	0.603595	-0.312812	0	#NA	#NA	#NA	#NA	#NA	#NA	#NA
PRES000525	2S26	0.0125905	-1.23433	-1.11426	-0.986308	-0.987055	0.99645	0.479614	-0.404756	0	#NA	#NA	#NA	#NA	#NA	#NA	#NA
PRES000285	2S27	0.130047	-0.975257	-0.952585	-0.92515	-0.912299	0.927035	0.431836	-0.325196	0	#NA	#NA	#NA	#NA	#NA	#NA	#NA
PRES000605	2S28	-0.0384776	-0.895464	-0.827441	-0.633824	-0.737521	0.778557	0.472935	-0.268748	0	#NA	#NA	#NA	#NA	#NA	#NA	#NA
PRES000206	2S29	0.00939877	-0.941064	-0.833739	-0.741469	-0.747217	0.680066	0.328997	-0.320718	0	#NA	#NA	#NA	#NA	#NA	#NA	#NA
PRES000526	2S30	0.120898	-0.779086	-0.740216	-0.736998	-0.713894	0.728569	0.40924	-0.244498	0	#NA	#NA	#NA	#NA	#NA	#NA	#NA
PRES000606	2S32	0.0208891	-0.519829	-0.520726	-0.561669	-0.591679	0.542302	0.19476	-0.205136	0	#NA	#NA	#NA	#NA	#NA	#NA	#NA
PRES000207	2S33	-0.126996	-0.473266	-0.701627	-0.94694	-0.816863	0.825185	0.716208	-0.217757	0	#NA	#NA	#NA	#NA	#NA	#NA	#NA
PRES000527	2S34	0.075149	-0.348878	-0.304415	-0.402468	-0.29808	0.29667	0.342178	-0.0914063	0	#NA	#NA	#NA	#NA	#NA	#NA	#NA
PRES000287	2S35	0.129196	-0.470793	-0.300731	-0.220353	-0.192298	0.233161	0.25684	-0.0807112	0	#NA	#NA	#NA	#NA	#NA	#NA	#NA
PRES000607	2S36	-0.0310302	-0.288278	-0.336849	-0.42332	-0.448574	0.348133	0.137337	-0.14894	0	#NA	#NA	#NA	#NA	#NA	#NA	#NA
PRES000208	2S37	0.174732	-0.484243	-0.564946	-0.663511	-0.669016	0.642692	0.39829	-0.166572	0	#NA	#NA	#NA	#NA	#NA	#NA	#NA
PRES000528	2S38	-0.132634	-0.66309	-0.616256	-0.718585	-0.586114	0.614971	0.423812	-0.2397	0	#NA	#NA	#NA	#NA	#NA	#NA	#NA
PRES000288	2S39	-0.177	-0.651021	-0.620889	-0.661443	-0.546295	0.666204	0.431389	-0.222722	0	#NA	#NA	#NA	#NA	#NA	#NA	#NA
PRES000608	2S40	-0.187852	-0.488524	-0.278161	-0.218292	-0.092752	0.320898	0.281339	-0.0947635	0	#NA	#NA	#NA	#NA	#NA	#NA	#NA
PRES000209	2S41	-0.16019	-0.178548	-0.0187691	-0.0643545	0.07963	0.133067	0.0295554	-0.0256583	0	#NA	#NA	#NA	#NA	#NA	#NA	#NA
PRES000529	2S42	-0.148487	-0.760001	-0.584159	-0.461998	-0.422756	0.58723	0.11749	-0.238954	0	#NA	#NA	#NA	#NA	#NA	#NA	#NA
PRES000289	2S43	0.0570623	-0.823045	-0.61683	-0.458952	-0.426194	0.611665	0.226854	-0.204206	0	#NA	#NA	#NA	#NA	#NA	#NA	#NA
PRES000609	2S44	0.0870649	-0.805325	-0.558581	-0.287956	-0.321016	0.486294	0.312455	-0.155295	0	#NA	#NA	#NA	#NA	#NA	#NA	#NA
PRES000210	2S45	-0.135294	-0.808192	-0.656373	-0.472919	-0.540987	0.615737	0.211057	-0.255282	0
PRES000530	2S46	-0.110824	-0.986132	-0.61469	-0.239457	-0.419028	0.561109	-0.163808	-0.281833	0	#NA	#NA	#NA	#NA	#NA	#NA	#NA
PRES000290	2S47	-0.0974187	-0.0398058	0.214245	0.371027	0.520558	-0.122686	-0.240921	0.0864283	0	#NA	#NA	#NA	#NA	#NA	#NA	#NA
PRES000610	2S48	-0.114441	1.94337	1.81281	1.68955	1.78735	-1.89067	-1.10646	0.588788	0	#NA	#NA	#NA	#NA	#NA	#NA	#NA
PRES001161	2T10	-0.0731614	-0.847625	-0.891344	-0.91621	-0.962033	0.729732	0.481564	-0.354154	0	#NA	#NA	#NA	#NA	#NA	#NA	#NA
PRES001241	2T12	-0.157637	-1.30904	-1.18776	-0.944354	-1.07442	1.14945	0.703321	-0.40292	0	#NA	#NA	#NA	#NA	#NA	#NA	#NA
PRES001162	2T14	0.0438698	-0.88933	-0.901385	-0.940173	-0.959461	0.759132	0.625526	-0.323117	0	#NA	#NA	#NA	#NA	#NA	#NA	#NA
PRES000922	2T15	0.156858	-0.824937	-0.961187	-1.07117	-1.03676	1.03382	0.722509	-0.282981	0	#NA	#NA	#NA	#NA	#NA	#NA	#NA
PRES001242	2T16	0.0294005	-1.4334	-1.2336	-1.0456	-1.17122	1.04651	0.349848	-0.494009	0	#NA	#NA	#NA	#NA	#NA	#NA	#NA
PRES000843	2T17	0.0119522	-1.00319	-1.06403	-1.07504	-1.14573	1.02025	0.740074	-0.359388	0	#NA	#NA	#NA	#NA	#NA	#NA	#NA
PRES001163	2T18	-0.0444355	-0.736201	-0.821471	-0.826039	-0.861526	0.866977	0.751547	-0.238735	0	#NA	#NA	#NA	#NA	#NA	#NA	#NA
PRES000923	2T19	-0.0808216	-0.82012	-0.8508	-0.872078	-0.835442	0.796392	0.497951	-0.309274	0	#NA	#NA	#NA	#NA	#NA	#NA	#NA
PRES001243	2T20	-0.0540108	-1.28489	-1.17921	-0.965768	-1.14098	0.789736	0.560492	-0.467803	0	#NA	#NA	#NA	#NA	#NA	#NA	#NA
PRES000844	2T21	2.17862	-0.831093	-0.83909	-0.787672	-0.855797	0.821263	0.348037	0.00489608	0	#NA	#NA	#NA	#NA	#NA	#NA	#NA
PRES001164	2T22	0.109407	-1.32942	-1.1692	-0.971134	-1.07216	1.06764	0.429157	-0.419387	0	#NA	#NA	#NA	#NA	#NA	#NA	#NA
PRES000924	2T23	-0.273497	-0.811231	-0.893241	-0.852886	-0.93669	0.883123	0.774052	-0.301481	0	#NA	#NA	#NA	#NA	#NA	#NA	#NA
PRES001244	2T24	-0.0516702	-0.778113	-0.859885	-1.01788	-0.908417	0.911463	0.703265	-0.285891	0	#NA	#NA	#NA	#NA	#NA	#NA	#NA
PRES000845	2T25	-0.224451	-0.733319	-0.712473	-0.739444	-0.724416	0.74614	0.407306	-0.282951	0	#NA	#NA	#NA	#NA	#NA	#NA	#NA
PRES001165	2T26	-0.20147	-0.596906	-0.713076	-0.800398	-0.787231	0.753998	0.643898	-0.243026	0	#NA	#NA	#NA	#NA	#NA	#NA	#NA
PRES000925	2T27	-0.148274	-0.181826	-0.650392	0.0689701	-0.746638	0.710484	2.1682	0.17436	0	#NA	#NA	#NA	#NA	#NA	#NA	#NA
PRES001245	2T28	-0.146146	-0.703166	-0.71068	-0.875485	-0.639489	0.639218	0.763965	-0.238826	0	#NA	#NA	#NA	#NA	#NA	#NA	#NA
PRES000846	2T29	-0.0780554	-0.602848	-0.692365	-0.774859	-0.699722	0.69108	0.384017	-0.25325	0	#NA	#NA	#NA	#NA	#NA	#NA	#NA
PRES001166	2T30	-0.112314	-0.621494	-0.760313	-0.86382	-0.884603	0.783591	0.444265	-0.287813	0	#NA	#NA	#NA	#NA	#NA	#NA	#NA
PRES000926	2T31	0.0176973	-0.649452	-0.771213	-0.850677	-0.87315	0.827539	0.44906	-0.264314	0	#NA	#NA	#NA	#NA	#NA	#NA	#NA
PRES001246	2T32	-0.0903969	-0.984593	-0.855906	-0.645918	-0.797432	0.786352	0.26256	-0.332191	0	#NA	#NA	#NA	#NA	#NA	#NA	#NA
PRES000847	2T33	2.14426	-0.53171	-0.526128	-0.525041	-0.566674	0.526185	0.274308	0.1136	0	#NA	#NA	#NA	#NA	#NA	#NA	#NA
PRES001167	2T34	-0.0869923	-0.703356	-0.626929	-0.629471	-0.609575	0.656914	0.588242	-0.201595	0	#NA	#NA	#NA	#NA	#NA	#NA	#NA
PRES000927	2T35	0.134516	-0.459244	-0.479261	-0.636003	-0.514956	0.504977	0.517492	-0.133211	0	#NA	#NA	#NA	#NA	#NA	#NA	#NA
PRES001247	2T36	0.0566368	-0.607173	-0.640492	-0.774332	-0.716553	0.703065	0.533995	-0.206408	0	#NA	#NA	#NA	#NA	#NA	#NA	#NA
PRES000848	2T37	-0.0123052	-0.345263	-0.359583	-0.553644	-0.396829	0.432725	0.454361	-0.111505	0	#NA	#NA	#NA	#NA	#NA	#NA	#NA
PRES001168	2T38	-0.0454995	-1.23155	-1.10376	-0.978807	-1.02318	1.02297	0.495697	-0.409161	0	#NA	#NA	#NA	#NA	#NA	#NA	#NA
PRES000928	2T39	-0.0838006	-0.754961	-0.935177	-1.03568	-1.03356	1.00021	0.668079	-0.310699	0	#NA	#NA	#NA	#NA	#NA	#NA	#NA
PRES001248	2T40	0.0713189	-1.30475	-1.05066	-0.813161	-0.884679	0.792104	0.616293	-0.367647	0	#NA	#NA	#NA	#NA	#NA	#NA	#NA
PRES000849	2T41	0.0555729	-0.0570253	-0.211861	-0.386656	-0.323055	0.241067	0.423703	-0.0368937	0	#NA	#NA	#NA	#NA	#NA	#NA	#NA
PRES001169	2T42	-0.0248594	-0.22362	-0.379809	-0.486569	-0.451858	0.43828	0.171152	-0.136755	0	#NA	#NA	#NA	#NA	#NA	#NA	#NA
PRES001249	2T44	0.0345073	-0.819375	-0.577414	-0.416171	-0.451152	0.477813	0.408994	-0.191828	0	#NA	#NA	#NA	#NA	#NA	#NA	#NA
PRES000850	2T45	-0.14838	-0.0848552	-0.0213049	-0.12102	0.1486	0.117577	0.632296	0.0747018	0	#NA	#NA	#NA	#NA	#NA	#NA	#NA
PRES001170	2T46	-0.116144	-0.418818	-0.235802	-0.270401	-0.0611898	0.240582	-0.0189981	-0.125824	0	#NA	#NA	#NA	#NA	#NA	#NA	#NA
PRES000930	2T47	-0.0697568	0.725448	0.823153	0.606165	1.19645	-0.544601	0.277583	0.430635	0	#NA	#NA	#NA	#NA	#NA	#NA	#NA
PRES001250	2T48	-0.121251	1.30264	1.22026	1.01947	1.64691	-0.958827	-0.14578	0.566203	0	#NA	#NA	#NA	#NA	#NA	#NA	#NA
PRES000051	2U9	-0.091248	-0.854575	-0.887995	-0.903301	-0.916217	1.00652	0.643893	-0.286133	0	#NA	#NA	#NA	#NA	#NA	#NA	#NA
PRES000371	2U10	-0.0969931	-0.863741	-0.888671	-0.897133	-0.936185	0.799716	0.624385	-0.32266	0	#NA	#NA	#NA	#NA	#NA	#NA	#NA
PRES000131	2U11	-0.135507	-0.871255	-0.928112	-0.946756	-0.962799	0.635343	0.626488	-0.368943	0	#NA	#NA	#NA	#NA	#NA	#NA	#NA
PRES000451	2U12	-0.0140075	-0.888727	-0.90342	-0.885602	-0.875667	0.942634	0.46398	-0.308687	0	#NA	#NA	#NA	#NA	#NA	#NA	#NA
PRES000052	2U13	-0.125932	-0.858344	-0.885052	-0.878877	-0.850064	0.894861	0.598772	-0.300662	0	#NA	#NA	#NA	#NA	#NA	#NA	#NA
PRES000372	2U14	-0.0859284	-0.604874	-0.668017	-0.732189	-0.808159	0.640082	0.626909	-0.233168	0	#NA	#NA	#NA	#NA	#NA	#NA	#NA
PRES000452	2U16	-0.0799704	-0.943469	-0.871893	-0.848182	-0.934174	0.795853	0.4814	-0.342919	0	#NA	#NA	#NA	#NA	#NA	#NA	#NA
PRES000053	2U17	-0.170616	-0.483448	-0.588476	-0.548056	-0.705886	0.59215	0.517472	-0.198123	0	#NA	#NA	#NA	#NA	#NA	#NA	#NA
PRES000373	2U18	-0.108909	-1.48427	-1.17311	-0.717097	-0.973605	0.838041	-0.0810906	-0.528577	0	#NA	#NA	#NA	#NA	#NA	#NA	#NA
PRES000133	2U19	-0.104015	-1.00198	-1.03408	-0.820135	-1.12653	1.04012	0.819101	-0.318217	0	#NA	#NA	#NA	#NA	#NA	#NA	#NA
PRES000453	2U20	-0.0689057	-0.845109	-1.00359	-0.996015	-1.13389	1.07837	0.984879	-0.283467	0	#NA	#NA	#NA	#NA	#NA	#NA	#NA
PRES000374	2U22	0.0581263	-1.41224	-1.15153	-0.732486	-1.00524	1.00759	0.165135	-0.438663	0	#NA	#NA	#NA	#NA	#NA	#NA	#NA
PRES000134	2U23	0.0696166	-0.99807	-0.965183	-0.898214	-0.922704	0.869879	0.572421	-0.324608	0	#NA	#NA	#NA	#NA	#NA	#NA	#NA
PRES000454	2U24	-0.0495424	-1.29773	-1.1801	-0.991399	-1.0671	1.09268	0.494815	-0.42834	0	#NA	#NA	#NA	#NA	#NA	#NA	#NA
PRES000055	2U25	0.0438698	-0.87547	-0.85861	-0.888772	-0.862591	0.799285	0.672637	-0.281379	0	#NA	#NA	#NA	#NA	#NA	#NA	#NA
PRES000375	2U26	-0.080396	-0.763166	-0.782025	-0.751749	-0.683111	0.694772	0.60464	-0.251576	0	#NA	#NA	#NA	#NA	#NA	#NA	#NA
PRES000135	2U27	-0.335843	-0.846603	-0.988617	-0.746441	-1.02269	1.12902	0.845406	-0.280823	0	#NA	#NA	#NA	#NA	#NA	#NA	#NA
PRES000056	2U29	0.011101	-1.1256	-1.03127	-0.851663	-0.932801	0.908019	0.421222	-0.37157	0	#NA	#NA	#NA	#NA	#NA	#NA	#NA
PRES000376	2U30	-0.0763531	-1.07254	-1.00802	-0.795007	-0.935415	0.958822	0.540583	-0.341132	0	#NA	#NA	#NA	#NA	#NA	#NA	#NA
PRES000136	2U31	-0.0650756	0.569579	0.261554	0.400987	-0.145982	-0.227906	-1.09391	-0.0429642	0	#NA	#NA	#NA	#NA	#NA	#NA	#NA
PRES000456	2U32	0.0317411	-0.63811	-0.674017	-0.706527	-0.766021	0.674831	-0.0719948	-0.307157	0	#NA	#NA	#NA	#NA	#NA	#NA	#NA
PRES000057	2U33	0.000887416	-0.62948	-0.498206	-0.509548	-0.403695	0.528612	0.3174	-0.170576	0	#NA	#NA	#NA	#NA	#NA	#NA	#NA
PRES000377	2U34	-0.0620966	-0.692363	-0.633747	-0.667219	-0.605526	0.665072	0.487044	-0.215548	0	#NA	#NA	#NA	#NA	#NA	#NA	#NA
PRES000137	2U35	-0.0367753	-0.512606	-0.563162	-0.672138	-0.597343	0.610829	0.468114	-0.186154	0	#NA	#NA	#NA	#NA	#NA	#NA	#NA
PRES000457	2U36	-0.258922	-0.859575	-0.860796	-0.83399	-0.813589	0.786877	0.739218	-0.300111	0	#NA	#NA	#NA	#NA	#NA	#NA	#NA
PRES000058	2U37	0.120898	-0.662041	-0.967331	-0.777365	-1.01169	0.981793	1.35817	-0.136795	0	#NA	#NA	#NA	#NA	#NA	#NA	#NA
PRES000378	2U38	-0.131039	-0.366738	-0.404529	-0.462351	-0.386531	0.451047	0.371599	-0.132649	0	#NA	#NA	#NA	#NA	#NA	#NA	#NA
PRES000138	2U39	-0.0763531	-1.15643	-1.0538	-0.927612	-0.988747	1.00158	0.514262	-0.383872	0	#NA	#NA	#NA	#NA	#NA	#NA	#NA
PRES000458	2U40	-0.0610327	-0.566181	-0.593372	-0.659752	-0.694118	0.562027	0.108289	-0.27202	0	#NA	#NA	#NA	#NA	#NA	#NA	#NA
PRES000059	2U41	-0.116144	-0.284841	-0.0992198	-0.189605	0.0584654	0.136017	0.0806844	-0.0592347	0	#NA	#NA	#NA	#NA	#NA	#NA	#NA
PRES000379	2U42	-0.0810344	-0.820899	-0.652825	-0.422342	-0.463513	0.621252	0.0116037	-0.258251	0	#NA	#NA	#NA	#NA	#NA	#NA	#NA
PRES000139	2U43	-0.0425205	-1.13779	-0.941616	-0.738803	-0.803578	0.870353	0.454564	-0.334199	0	#NA	#NA	#NA	#NA	#NA	#NA	#NA
PRES000459	2U44	-0.0191143	-0.206288	-0.0811052	0.105503	-0.0377411	-0.0196262	-0.33487	-0.0847489	0	#NA	#NA	#NA	#NA	#NA	#NA	#NA
PRES000060	2U45	-0.00315548	-0.359101	-0.029791	0.148069	0.173436	-0.0224905	0.00870143	-0.0120473	0	#NA	#NA	#NA	#NA	#NA	#NA	#NA
PRES000380	2U46	-0.0701824	0.00643708	0.107397	-0.0955166	0.406296	0.0254996	0.295298	0.0964611	0	#NA	#NA	#NA	#NA	#NA	#NA	#NA
PRES000140	2U47	0.0942995	-1.01458	-0.804241	-0.554969	-0.686193	0.646003	0.275169	-0.292073	0	#NA	#NA	#NA	#NA	#NA	#NA	#NA
PRES000691	2V9	0.000461849	-0.814523	-0.935686	-1.0454	-0.992118	0.885377	0.770221	-0.304523	0	#NA	#NA	#NA	#NA	#NA	#NA	#NA
PRES001011	2V10	-0.110399	-0.86119	-0.926858	-1.01171	-0.999801	0.978702	0.737862	-0.313342	0	#NA	#NA	#NA	#NA	#NA	#NA	#NA
PRES000771	2V11	-0.0535852	-0.833178	-0.878058	-0.87563	-0.949449	0.79362	0.71623	-0.29715	0	#NA	#NA	#NA	#NA	#NA	#NA	#NA
PRES001091	2V12	-0.0574154	-0.981336	-0.987152	-0.998416	-1.03142	0.892822	0.630258	-0.361809	0	#NA	#NA	#NA	#NA	#NA	#NA	#NA
PRES000692	2V13	0.0142928	-0.71032	-0.850832	-0.966825	-0.953081	0.858514	0.851812	-0.25092	0	#NA	#NA	#NA	#NA	#NA	#NA	#NA
PRES001012	2V14	-0.0146458	-1.23878	-1.15671	-1.00106	-1.1692	0.946817	0.658351	-0.425033	0	#NA	#NA	#NA	#NA	#NA	#NA	#NA
PRES001092	2V16	-0.0776298	-1.23024	-1.13084	-0.980848	-1.08374	1.06344	0.49431	-0.420792	0	#NA	#NA	#NA	#NA	#NA	#NA	#NA
PRES000693	2V17	-0.080396	-0.654292	-0.709762	-0.687029	-0.76672	0.746998	0.682746	-0.209779	0	#NA	#NA	#NA	#NA	#NA	#NA	#NA
PRES001013	2V18	-0.0340091	-1.24684	-1.09802	-0.741753	-1.00836	0.991076	0.389496	-0.39263	0	#NA	#NA	#NA	#NA	#NA	#NA	#NA
PRES000773	2V19	-0.0982699	-1.06534	-1.07439	-1.11331	-1.10264	0.951684	0.736144	-0.395161	0	#NA	#NA	#NA	#NA	#NA	#NA	#NA
PRES001093	2V20	-0.0678418	-0.748195	-0.787099	-0.82359	-0.842363	0.748894	0.622429	-0.271109	0	#NA	#NA	#NA	#NA	#NA	#NA	#NA
PRES000694	2V21	-0.041031	-1.25824	-1.12875	-0.988468	-1.09274	1.04451	0.389773	-0.439278	0	#NA	#NA	#NA	#NA	#NA	#NA	#NA
PRES000774	2V23	-0.120187	-0.593861	-0.57992	-0.634991	-0.595708	0.543429	0.436738	-0.220643	0	#NA	#NA	#NA	#NA	#NA	#NA	#NA
PRES001094	2V24	-0.0212421	-0.85716	-0.876185	-0.954919	-0.91869	0.845	0.549179	-0.319145	0	#NA	#NA	#NA	#NA	#NA	#NA	#NA
PRES000695	2V25	-0.0142202	-0.830642	-0.867584	-0.961682	-0.863317	0.892387	0.640311	-0.286392	0	#NA	#NA	#NA	#NA	#NA	#NA	#NA
PRES001015	2V26	0.0906822	-0.861325	-0.845597	-0.859408	-0.821507	0.759	0.464601	-0.296222	0	#NA	#NA	#NA	#NA	#NA	#NA	#NA
PRES000775	2V27	-0.0503935	-0.764542	-0.799491	-0.916103	-0.821054	0.804534	0.6919	-0.265021	0	#NA	#NA	#NA	#NA	#NA	#NA	#NA
PRES001095	2V28	-0.0772043	-0.814547	-0.791798	-0.793887	-0.767107	0.736029	0.391065	-0.302493	0	#NA	#NA	#NA	#NA	#NA	#NA	#NA
PRES000696	2V29	-0.00570888	-0.704962	-0.77662	-0.93502	-0.828288	0.732991	0.629237	-0.269767	0	#NA	#NA	#NA	#NA	#NA	#NA	#NA
PRES001016	2V30	-0.0589048	-0.303204	-0.467468	-0.479452	-0.619712	0.518835	0.221283	-0.169803	0	#NA	#NA	#NA	#NA	#NA	#NA	#NA
PRES001096	2V32	0.0581263	-0.346049	-0.390576	-0.484282	-0.454542	0.358486	0.139933	-0.159843	0	#NA	#NA	#NA	#NA	#NA	#NA	#NA
PRES000697	2V33	0.0400396	-0.653586	-0.807703	-0.89149	-0.912392	0.873068	0.429612	-0.274636	0	#NA	#NA	#NA	#NA	#NA	#NA	#NA
PRES001017	2V34	0.159624	-1.22391	-1.10753	-0.89306	-1.00291	1.00494	0.573691	-0.355595	0	#NA	#NA	#NA	#NA	#NA	#NA	#NA
PRES000777	2V35	-0.315203	0.925079	-0.436358	0.672541	-0.943098	0.878202	3.74252	0.64624	0	#NA	#NA	#NA	#NA	#NA	#NA	#NA
PRES001097	2V36	-0.0599688	-1.33142	-1.17013	-0.959568	-1.07163	1.04141	0.614357	-0.419565	0	#NA	#NA	#NA	#NA	#NA	#NA	#NA
PRES000698	2V37	-0.046457	-0.784893	-0.732903	-0.732928	-0.719844	0.673116	0.526173	-0.259676	0	#NA	#NA	#NA	#NA	#NA	#NA	#NA
PRES001018	2V38	0.155156	-1.50134	-1.27596	-1.32374	-1.12625	1.3688	0.667619	-0.433672	0	#NA	#NA	#NA	#NA	#NA	#NA	#NA
PRES001020	2V46	-0.0529469	0.20042	0.189846	-0.0681877	0.263395	-0.273103	0.382871	0.0917565	0	#NA	#NA	#NA	#NA	#NA	#NA	#NA
PRES000780	2V47	-0.053798	1.85038	2.18143	1.93292	1.96388	-2.49177	-1.20173	0.59733	0	#NA	#NA	#NA	#NA	#NA	#NA	#NA
PRES001100	2V48	-0.0333708	2.33318	2.54868	2.27598	3.40651	-1.99927	-2.38668	0.877863	0	#NA	#NA	#NA	#NA	#NA	#NA	#NA
PRES000211	2W9	-0.0786937	-0.840922	-0.88354	-0.947705	-0.904189	0.921162	0.620528	-0.301909	0	#NA	#NA	#NA	#NA	#NA	#NA	#NA
PRES000531	2W10	-0.030179	-0.905341	-0.962734	-1.05789	-1.01545	0.877049	0.82836	-0.323741	0	#NA	#NA	#NA	#NA	#NA	#NA	#NA
PRES000291	2W11	-0.0684801	-0.869614	-0.941282	-0.993063	-0.970245	0.916139	0.634393	-0.32745	0	#NA	#NA	#NA	#NA	#NA	#NA	#NA
PRES000611	2W12	0.215267	-0.758196	-0.912736	-1.06305	-0.97746	1.00457	0.725146	-0.252351	0	#NA	#NA	#NA	#NA	#NA	#NA	#NA
PRES000212	2W13	-0.0572026	-0.846862	-0.880684	-0.943288	-0.880717	0.834233	0.860059	-0.273494	0	#NA	#NA	#NA	#NA	#NA	#NA	#NA
PRES000532	2W14	-0.0416694	-0.982661	-1.00645	-0.990609	-1.01864	0.971483	0.51223	-0.365188	0	#NA	#NA	#NA	#NA	#NA	#NA	#NA
PRES000292	2W15	-0.014433	-0.776747	-0.818999	-0.693584	-0.790987	0.814732	0.470085	-0.258562	0	#NA	#NA	#NA	#NA	#NA	#NA	#NA
PRES000612	2W16	-0.0735869	-0.977579	-0.983143	-1.00293	-0.998737	0.927105	0.739817	-0.338437	0	#NA	#NA	#NA	#NA	#NA	#NA	#NA
PRES000533	2W18	0.0513172	-0.722406	-0.846599	-1.05889	-0.898907	0.898581	0.806281	-0.252946	0	#NA	#NA	#NA	#NA	#NA	#NA	#NA
PRES000293	2W19	-0.0461378	-0.742028	-0.865904	-0.971132	-0.828081	0.799876	0.902993	-0.250059	0	#NA	#NA	#NA	#NA	#NA	#NA	#NA
PRES000214	2W21	-0.0612455	-0.784391	-0.848469	-0.925235	-0.940284	0.852791	0.468678	-0.319737	0	#NA	#NA	#NA	#NA	#NA	#NA	#NA
PRES000534	2W22	-0.0678418	-0.818236	-0.923218	-1.00002	-1.02459	0.909902	0.777161	-0.306691	0	#NA	#NA	#NA	#NA	#NA	#NA	#NA
PRES000294	2W23	0.00790928	-0.253094	-0.270987	-0.307656	-0.202907	0.304711	0.15255	-0.0813535	0	#NA	#NA	#NA	#NA	#NA	#NA	#NA
PRES000614	2W24	0.0459976	-1.09137	-0.984893	-0.980724	-0.916753	0.836255	0.490744	-0.371534	0	#NA	#NA	#NA	#NA	#NA	#NA	#NA
PRES000215	2W25	0.220268	-0.787909	-0.847764	-1.03346	-0.89762	0.827183	0.637156	-0.268877	0	#NA	#NA	#NA	#NA	#NA	#NA	#NA
PRES000535	2W26	-0.0225188	-0.818536	-0.824442	-0.90382	-0.884371	0.805361	0.545214	-0.300445	0	#NA	#NA	#NA	#NA	#NA	#NA	#NA
PRES000295	2W27	0.263782	-0.934223	-0.924029	-0.738746	-0.907211	0.871164	0.413821	-0.279349	0	#NA	#NA	#NA	#NA	#NA	#NA	#NA
PRES000615	2W28	-0.080396	-0.766396	-0.711772	-0.804482	-0.649686	0.708917	0.483039	-0.260111	0	#NA	#NA	#NA	#NA	#NA	#NA	#NA
PRES000216	2W29	0.000249065	-0.648687	-0.766341	-0.906819	-0.874981	0.852795	0.877235	-0.209507	0	#NA	#NA	#NA	#NA	#NA	#NA	#NA
PRES000536	2W30	0.106854	-0.715069	-0.828477	-0.97425	-0.892428	0.804901	0.939506	-0.222709	0	#NA	#NA	#NA	#NA	#NA	#NA	#NA
PRES000296	2W31	-0.0765659	-0.55286	-0.724774	-0.876811	-0.871118	0.712859	0.678948	-0.244332	0	#NA	#NA	#NA	#NA	#NA	#NA	#NA
PRES000616	2W32	0.00684536	-1.17536	-1.09123	-0.974059	-0.992058	0.991257	0.576132	-0.379783	0	#NA	#NA	#NA	#NA	#NA	#NA	#NA
PRES000297	2W35	-0.0408182	-0.41556	-0.496731	-0.629688	-0.534478	0.552327	0.429192	-0.162251	0	#NA	#NA	#NA	#NA	#NA	#NA	#NA
PRES000617	2W36	-0.126783	-0.645927	-0.791094	-0.688524	-0.954291	0.811025	0.366193	-0.289914	0	#NA	#NA	#NA	#NA	#NA	#NA	#NA
PRES000538	2W38	-0.0878434	-1.07276	-0.946052	-0.757615	-0.802112	0.862523	0.255415	-0.364063	0	#NA	#NA	#NA	#NA	#NA	#NA	#NA
PRES000298	2W39	0.608811	-1.24963	-1.09928	-0.916547	-1.00511	1.00027	0.593327	-0.295451	0	#NA	#NA	#NA	#NA	#NA	#NA	#NA
PRES000618	2W40	-0.0372009	-0.820134	-0.841004	-0.665162	-0.825833	0.794668	0.32686	-0.295401	0	#NA	#NA	#NA	#NA	#NA	#NA	#NA
PRES000219	2W41	0.00684536	-1.02635	-0.93641	-0.805283	-0.787716	0.856616	0.218464	-0.353405	0	#NA	#NA	#NA	#NA	#NA	#NA	#NA
PRES000619	2W44	3.63e-05	-0.908118	-0.82539	-0.613798	-0.76528	0.770641	0.567556	-0.253479	0	#NA	#NA	#NA	#NA	#NA	#NA	#NA
PRES000220	2W45	-0.0714591	-1.14507	-0.853647	-0.70484	-0.742221	0.675021	0.321411	-0.360115	0	#NA	#NA	#NA	#NA	#NA	#NA	#NA
PRES000540	2W46	-0.0218805	2.43533	2.96076	2.84881	2.77293	-3.54452	-1.88936	0.794579	0	#NA	#NA	#NA	#NA	#NA	#NA	#NA
PRES000300	2W47	-0.0610327	3.76802	4.01877	3.70737	4.84954	-4.05785	-3.67095	1.22198	3	#NA	#NA	#NA	#NA	#NA	#NA	#NA
PRES000851	2X9	-0.0661395	-1.50916	-1.30392	-0.323926	-0.866515	0.514472	-0.282789	-0.548283	0	#NA	#NA	#NA	#NA	#NA	#NA	#NA
PRES001171	2X10	-0.163807	-1.38199	-1.18639	-0.758898	-1.07189	1.04805	0.3837	-0.447318	0	#NA	#NA	#NA	#NA	#NA	#NA	#NA
PRES000931	2X11	-0.13189	-0.80747	-0.913061	-1.01633	-0.912278	0.948334	0.92176	-0.272991	0	#NA	#NA	#NA	#NA	#NA	#NA	#NA
PRES001251	2X12	-0.000389287	-1.00954	-1.05511	-1.07162	-1.06357	0.988735	0.851028	-0.33721	0	#NA	#NA	#NA	#NA	#NA	#NA	#NA
PRES000852	2X13	-0.130187	-0.903807	-0.933616	-0.953024	-1.01089	0.894152	0.805704	-0.318811	0	#NA	#NA	#NA	#NA	#NA	#NA	#NA
PRES001172	2X14	-0.0806088	-0.609805	-0.818483	-0.813298	-0.894227	0.857937	0.872211	-0.212325	0	#NA	#NA	#NA	#NA	#NA	#NA	#NA
PRES001252	2X16	-0.0442228	-0.74832	-0.855482	-0.975561	-0.979086	0.888484	0.766753	-0.278205	0	#NA	#NA	#NA	#NA	#NA	#NA	#NA
PRES001173	2X18	0.0981296	-0.618296	-0.707559	-0.866274	-0.727528	0.685075	0.680493	-0.207994	0	#NA	#NA	#NA	#NA	#NA	#NA	#NA
PRES000933	2X19	0.210692	-0.738854	-0.899344	-1.18248	-0.981726	0.902813	0.844632	-0.263466	0	#NA	#NA	#NA	#NA	#NA	#NA	#NA
PRES001253	2X20	0.187286	-0.875503	-0.887603	-0.951816	-0.870827	0.822386	0.906424	-0.238522	0	#NA	#NA	#NA	#NA	#NA	#NA	#NA
PRES000854	2X21	-0.158913	-0.833828	-0.907225	-1.08608	-0.981342	0.895143	0.828546	-0.320529	0	#NA	#NA	#NA	#NA	#NA	#NA	#NA
PRES001174	2X22	-0.0625222	-0.799075	-0.941828	-1.10754	-1.03053	0.983519	0.685896	-0.324583	0	#NA	#NA	#NA	#NA	#NA	#NA	#NA
PRES000934	2X23	0.0282301	-0.829088	-0.895548	-1.03565	-0.96343	0.875957	0.847795	-0.281676	0	#NA	#NA	#NA	#NA	#NA	#NA	#NA
PRES001254	2X24	-0.0663523	-1.3257	-1.17447	-1.00789	-1.11222	1.04983	0.592768	-0.434863	0	#NA	#NA	#NA	#NA	#NA	#NA	#NA
PRES000855	2X25	-0.104334	-0.818927	-0.9276	-1.03977	-0.891648	0.877745	1.09366	-0.258696	0	#NA	#NA	#NA	#NA	#NA	#NA	#NA
PRES000935	2X27	-0.0515638	-1.26452	-1.12678	-0.972177	-1.00059	1.03953	0.54435	-0.404535	0	#NA	#NA	#NA	#NA	#NA	#NA	#NA
PRES001255	2X28	-0.0789065	-0.763329	-0.857962	-1.00983	-0.934926	0.856407	0.59361	-0.313562	0	#NA	#NA	#NA	#NA	#NA	#NA	#NA
PRES000856	2X29	-0.0667778	-0.768234	-0.917515	-1.14611	-0.965588	0.988279	0.864498	-0.28735	0	#NA	#NA	#NA	#NA	#NA	#NA	#NA
PRES001176	2X30	-0.00315548	-0.991305	-1.00033	-0.860753	-0.969876	0.979275	0.481779	-0.337766	0	#NA	#NA	#NA	#NA	#NA	#NA	#NA
PRES000857	2X33	-0.0391159	-1.28011	-1.13485	-0.984298	-1.04075	1.03603	0.641439	-0.400237	0	#NA	#NA	#NA	#NA	#NA	#NA	#NA
PRES001177	2X34	-0.0846517	-1.06939	-1.01538	-0.81092	-0.939023	0.98551	0.451863	-0.354571	0	#NA	#NA	#NA	#NA	#NA	#NA	#NA
PRES000938	2X39	-0.119761	-1.27365	-0.873828	-0.663654	-0.736106	0.654367	0.245131	-0.395358	0	#NA	#NA	#NA	#NA	#NA	#NA	#NA
PRES001258	2X40	-0.0663523	-0.777312	-0.679616	-0.646468	-0.556737	0.566492	0.20942	-0.278653	0	#NA	#NA	#NA	#NA	#NA	#NA	#NA
PRES000939	2X43	0.0272726	-0.0838074	-0.0408277	-0.202837	-0.0402874	0.0259862	0.17587	-0.0198044	0	#NA	#NA	#NA	#NA	#NA	#NA	#NA
PRES000860	2X45	0.0551473	-0.545782	-0.327237	-0.0746299	-0.235061	0.274255	0.029136	-0.117739	0	#NA	#NA	#NA	#NA	#NA	#NA	#NA
PRES001260	2X48	-0.0525213	3.01236	3.56048	3.1967	3.97249	-3.76333	-1.74312	1.16901	0	#NA	#NA	#NA	#NA	#NA	#NA	#NA
PRES000061	2Y9	-0.0972059	-0.829502	-0.934719	-1.03392	-0.99879	0.895678	0.666888	-0.333081	0	#NA	#NA	#NA	#NA	#NA	#NA	#NA
PRES000381	2Y10	0.0174846	-0.813024	-0.894359	-0.713932	-0.942419	0.898728	0.747179	-0.242906	0	#NA	#NA	#NA	#NA	#NA	#NA	#NA
PRES000141	2Y11	-0.159339	-0.779321	-0.858119	-0.990611	-0.808003	0.798247	0.795984	-0.28588	0	#NA	#NA	#NA	#NA	#NA	#NA	#NA
PRES000461	2Y12	-0.0884818	-0.903809	-0.924733	-0.974273	-0.983032	0.897907	0.689401	-0.326717	0	#NA	#NA	#NA	#NA	#NA	#NA	#NA
PRES000062	2Y13	-0.129549	-0.811839	-0.930897	-1.03127	-0.97865	0.937074	0.688824	-0.32233	0	#NA	#NA	#NA	#NA	#NA	#NA	#NA
PRES000382	2Y14	-0.0482657	-0.642238	-0.727414	-0.841786	-0.72325	0.762463	0.523652	-0.242405	0	#NA	#NA	#NA	#NA	#NA	#NA	#NA
PRES000142	2Y15	-0.117846	-1.0382	-0.980999	-0.884522	-0.986651	0.897896	0.500469	-0.372836	0	#NA	#NA	#NA	#NA	#NA	#NA	#NA
PRES000462	2Y16	0.364854	-0.89156	-0.930157	-0.983564	-0.986892	0.921069	0.519533	-0.283817	0	#NA	#NA	#NA	#NA	#NA	#NA	#NA
PRES000063	2Y17	0.302402	-1.08782	-0.987361	-0.961597	-0.944628	0.945689	0.302097	-0.347317	0	#NA	#NA	#NA	#NA	#NA	#NA	#NA
PRES000383	2Y18	0.647325	-0.384172	-0.177797	-0.0185225	-0.0745195	0.131653	-0.502461	-0.0540705	0	#NA	#NA	#NA	#NA	#NA	#NA	#NA
PRES000463	2Y20	-0.436383	-0.77918	-0.893844	-1.02786	-1.01069	0.918255	0.563049	-0.38095	0	#NA	#NA	#NA	#NA	#NA	#NA	#NA
PRES000064	2Y21	-0.187001	-0.6173	-0.681545	-0.734691	-0.739582	0.701367	0.53854	-0.245744	0	#NA	#NA	#NA	#NA	#NA	#NA	#NA
PRES000384	2Y22	0.0159951	-0.756107	-0.911935	-1.10078	-0.969298	0.958083	1.0427	-0.245905	0	#NA	#NA	#NA	#NA	#NA	#NA	#NA
PRES000144	2Y23	-0.0148586	-0.771827	-0.785864	-0.830263	-0.781497	0.776819	0.662201	-0.249327	0	#NA	#NA	#NA	#NA	#NA	#NA	#NA
PRES000464	2Y24	-0.105292	-1.12237	-1.10558	-1.00848	-1.0146	1.04583	0.820892	-0.355657	0	#NA	#NA	#NA	#NA	#NA	#NA	#NA
PRES000065	2Y25	0.178775	-1.27691	-1.13304	-0.967679	-0.978768	0.980769	0.479795	-0.388151	0	#NA	#NA	#NA	#NA	#NA	#NA	#NA
PRES000385	2Y26	-0.0163481	-0.830745	-0.833306	-0.961559	-0.807451	0.811236	0.724025	-0.27345	0	#NA	#NA	#NA	#NA	#NA	#NA	#NA
PRES000465	2Y28	-0.0729486	-1.12936	-1.10346	-1.02471	-1.05757	0.99513	0.700202	-0.384675	0	#NA	#NA	#NA	#NA	#NA	#NA	#NA
PRES000066	2Y29	-0.204449	-0.727535	-0.799584	-0.836627	-0.728514	0.814468	0.504664	-0.282511	0	#NA	#NA	#NA	#NA	#NA	#NA	#NA
PRES000146	2Y31	-0.0482657	-1.16579	-0.909166	-0.259813	-0.777337	0.787069	-0.437314	-0.401517	0	#NA	#NA	#NA	#NA	#NA	#NA	#NA
PRES000067	2Y33	-0.020391	-0.631495	-0.744978	-0.785517	-0.802347	0.650879	-0.062201	-0.342293	0	#NA	#NA	#NA	#NA	#NA	#NA	#NA
PRES000147	2Y35	-0.0989082	-1.09396	-0.870714	-0.407481	-0.748934	0.701733	0.378683	-0.305655	0	#NA	#NA	#NA	#NA	#NA	#NA	#NA
PRES000467	2Y36	-0.0578409	-1.04549	-0.834242	-0.756469	-0.758074	0.728097	0.5183	-0.315103	0	#NA	#NA	#NA	#NA	#NA	#NA	#NA
PRES000148	2Y39	-0.0910352	-0.877029	-0.81842	-0.808896	-0.887839	0.683793	0.47848	-0.331564	0	#NA	#NA	#NA	#NA	#NA	#NA	#NA
PRES000069	2Y41	-0.0782682	-0.275618	-0.218019	-0.346586	-0.148792	0.181169	0.296035	-0.0842971	0	#NA	#NA	#NA	#NA	#NA	#NA	#NA
PRES000390	2Y46	0.000887416	0.153684	0.00841836	-0.0435979	-0.050596	0.126768	0.0413917	0.0338507	0	#NA	#NA	#NA	#NA	#NA	#NA	#NA
PRES000781	2Z11	-0.0999721	-0.773701	-0.885417	-0.983077	-0.950398	0.925504	0.79975	-0.281044	0	#NA	#NA	#NA	#NA	#NA	#NA	#NA
PRES001101	2Z12	-0.107207	-0.82299	-0.979156	-1.09448	-1.06681	1.04115	1.10373	-0.27511	0	#NA	#NA	#NA	#NA	#NA	#NA	#NA
PRES000702	2Z13	-0.0944397	-0.908851	-0.955621	-0.997935	-0.990446	0.893107	0.704631	-0.335651	0	#NA	#NA	#NA	#NA	#NA	#NA	#NA
PRES001022	2Z14	-0.106143	-0.915693	-0.996412	-1.14706	-1.05544	1.04688	0.619305	-0.364938	0	#NA	#NA	#NA	#NA	#NA	#NA	#NA
PRES000782	2Z15	-0.0797577	-0.855347	-0.899687	-1.02539	-0.915076	0.850055	0.78453	-0.305811	0	#NA	#NA	#NA	#NA	#NA	#NA	#NA
PRES001102	2Z16	0.0487638	-1.0747	-1.08097	-1.09432	-1.1232	0.979261	0.868533	-0.353803	0	#NA	#NA	#NA	#NA	#NA	#NA	#NA
PRES000703	2Z17	0.0223786	-0.546136	-0.70006	-0.650953	-0.751773	0.716901	0.588975	-0.188667	0	#NA	#NA	#NA	#NA	#NA	#NA	#NA
PRES000783	2Z19	0.104088	-1.24682	-1.13883	-0.969024	-1.1296	1.04711	0.457786	-0.410757	0	#NA	#NA	#NA	#NA	#NA	#NA	#NA
PRES001103	2Z20	0.0513172	-1.2425	-1.14569	-1.0072	-1.14628	1.07452	0.661167	-0.393524	0	#NA	#NA	#NA	#NA	#NA	#NA	#NA
PRES001024	2Z22	-0.216471	-0.748391	-0.872414	-1.07471	-0.979738	0.870106	0.674904	-0.335245	0	#NA	#NA	#NA	#NA	#NA	#NA	#NA
PRES000784	2Z23	-0.54852	-0.801874	-0.932959	-1.08464	-0.985423	0.93262	0.967302	-0.3505	0	#NA	#NA	#NA	#NA	#NA	#NA	#NA
PRES000705	2Z25	0.0739787	-1.31233	-1.15409	-0.961498	-1.04136	1.04342	0.543288	-0.401226	0	#NA	#NA	#NA	#NA	#NA	#NA	#NA
PRES001025	2Z26	-0.0530533	-0.952457	-0.898468	-0.801139	-0.876355	0.866789	0.32825	-0.340919	0	#NA	#NA	#NA	#NA	#NA	#NA	#NA
PRES000785	2Z27	-0.0165609	-1.30899	-1.15623	-0.95634	-1.05087	1.02758	0.733562	-0.389692	0	#NA	#NA	#NA	#NA	#NA	#NA	#NA
PRES001105	2Z28	-0.00134681	0.288221	-0.86914	-0.7464	-1.13385	#NA	9.95178	1.24821	1	#NA	#NA	#NA	#NA	#NA	#NA	#NA
PRES000706	2Z29	-0.24424	-0.43002	-0.50735	-0.570729	-0.509716	0.538242	0.558001	-0.166545	0	#NA	#NA	#NA	#NA	#NA	#NA	#NA
PRES000786	2Z31	0.12494	-0.648353	-0.804011	-0.984494	-0.947717	0.825191	0.553656	-0.268684	0	#NA	#NA	#NA	#NA	#NA	#NA	#NA
PRES001027	2Z34	0.112705	-0.630778	-0.720539	-0.564378	-0.85887	0.727526	0.60978	-0.189222	0	#NA	#NA	#NA	#NA	#NA	#NA	#NA
PRES000708	2Z37	0.0989808	-1.18636	-0.986267	-0.704333	-0.86205	0.845988	0.383228	-0.344402	0	#NA	#NA	#NA	#NA	#NA	#NA	#NA
PRES000541	2AA10	0.0855754	-0.771555	-0.908914	-0.957181	-0.91309	0.946126	1.17317	-0.192267	0	#NA	#NA	#NA	#NA	#NA	#NA	#NA
PRES000301	2AA11	0.0583391	-0.628927	-0.840611	-1.05222	-0.977568	0.894513	0.996669	-0.2214	0	#NA	#NA	#NA	#NA	#NA	#NA	#NA
PRES000621	2AA12	0.140261	-1.17472	-1.1083	-1.13787	-0.974548	0.980261	0.829395	-0.34936	0	#NA	#NA	#NA	#NA	#NA	#NA	#NA
PRES000222	2AA13	0.0387629	-0.813172	-0.965962	-1.02154	-0.897693	0.963588	1.15436	-0.220236	0	#NA	#NA	#NA	#NA	#NA	#NA	#NA
PRES000542	2AA14	0.122174	-1.04505	-1.02594	-1.04316	-1.04636	0.96313	0.6323	-0.348988	0	#NA	#NA	#NA	#NA	#NA	#NA	#NA
PRES000302	2AA15	0.312616	-0.987383	-1.04875	-1.16646	-1.06145	1.08937	0.982104	-0.268564	0	#NA	#NA	#NA	#NA	#NA	#NA	#NA
PRES000622	2AA16	0.167284	-0.546863	-0.703072	-0.881897	-0.777698	0.671305	0.965513	-0.157918	0	#NA	#NA	#NA	#NA	#NA	#NA	#NA
PRES000223	2AA17	0.05153	-0.767737	-0.883891	-1.00244	-0.883743	0.869823	0.946131	-0.238618	0	#NA	#NA	#NA	#NA	#NA	#NA	#NA
PRES000543	2AA18	0.0834475	-0.978326	-0.992379	-0.93238	-0.980281	0.966794	0.61339	-0.317105	0	#NA	#NA	#NA	#NA	#NA	#NA	#NA
PRES000623	2AA20	0.202819	-0.641832	-0.772882	-0.981806	-0.929248	0.781183	0.535387	-0.258054	0	#NA	#NA	#NA	#NA	#NA	#NA	#NA
PRES000544	2AA22	0.663071	-0.536332	-0.776171	-0.996243	-0.927468	0.83072	0.655503	-0.155274	0	#NA	#NA	#NA	#NA	#NA	#NA	#NA
PRES000304	2AA23	0.147708	-0.735337	-0.934374	-0.94644	-0.984904	0.997952	1.04903	-0.20091	0	#NA	#NA	#NA	#NA	#NA	#NA	#NA
PRES000624	2AA24	0.254739	-1.2424	-1.12516	-1.0465	-1.11001	1.01109	0.629464	-0.375538	0	#NA	#NA	#NA	#NA	#NA	#NA	#NA
PRES000545	2AA26	-0.165437	-0.722075	-0.81168	-0.982503	-0.881316	0.793355	0.829703	-0.277136	0	#NA	#NA	#NA	#NA	#NA	#NA	#NA
PRES000305	2AA27	-0.872936	-1.17232	-1.10772	-1.04233	-1.13829	1.04389	0.477067	-0.544663	0	#NA	#NA	#NA	#NA	#NA	#NA	#NA
PRES000226	2AA29	-0.773959	-1.06714	-1.08443	-1.29488	-1.06868	0.842938	0.881027	-0.509303	0	#NA	#NA	#NA	#NA	#NA	#NA	#NA
PRES000546	2AA30	-0.612664	-1.14092	-1.10779	-0.9434	-1.01585	1.04068	0.517083	-0.466123	0	#NA	#NA	#NA	#NA	#NA	#NA	#NA
PRES000306	2AA31	-1.1442	-1.20976	-1.07536	-0.879643	-0.998823	0.990404	0.543347	-0.539149	0	#NA	#NA	#NA	#NA	#NA	#NA	#NA
PRES000626	2AA32	-0.194763	-0.712414	-0.823996	-0.876597	-0.727534	0.728305	1.11984	-0.212452	0	#NA	#NA	#NA	#NA	#NA	#NA	#NA
PRES000308	2AA39	-0.491693	-0.616253	-0.506961	-0.451516	-0.456219	0.476886	0.300254	-0.249357	0	#NA	#NA	#NA	#NA	#NA	#NA	#NA
PRES000628	2AA40	0.179148	-0.467529	-0.4767	-0.472255	-0.364701	0.500323	0.18539	-0.130903	0	#NA	#NA	#NA	#NA	#NA	#NA	#NA
PRES000229	2AA41	-0.98291	-0.469803	-0.729841	-0.951841	-0.944806	0.736597	0.863032	-0.354224	0	#NA	#NA	#NA	#NA	#NA	#NA	#NA
PRES000550	2AA46	-0.125113	0.0702258	-0.0350757	-0.322062	-0.299429	-0.0336189	0.426228	-0.0455493	0	#NA	#NA	#NA	#NA	#NA	#NA	#NA
PRES000630	2AA48	-0.0224707	2.31492	2.13756	1.92635	2.49419	-2.05051	-1.47031	0.76139	0	#NA	#NA	#NA	#NA	#NA	#NA	#NA
PRES000861	2AB9	0.219472	-0.74326	-0.878321	-1.05499	-0.982328	0.893108	0.903828	-0.234641	0	#NA	#NA	#NA	#NA	#NA	#NA	#NA
PRES001181	2AB10	-0.440372	-0.745791	-0.928624	-1.16653	-1.0729	1.00679	0.854827	-0.356086	0	#NA	#NA	#NA	#NA	#NA	#NA	#NA
PRES000941	2AB11	1.06994	-0.723367	-0.90257	-1.00401	-1.01305	0.962839	0.782749	-0.118211	0	#NA	#NA	#NA	#NA	#NA	#NA	#NA
PRES001261	2AB12	8.68746	-0.839844	-0.643892	1.0134	-0.555745	0.494289	0.273168	1.20412	1	#NA	#NA	#NA	#NA	#NA	#NA	#NA
PRES000862	2AB13	-0.0921209	-0.96255	-0.829038	-0.708783	-0.836161	0.719382	0.41661	-0.327523	0	#NA	#NA	#NA	#NA	#NA	#NA	#NA
PRES001182	2AB14	-0.216758	-0.976185	-1.00353	-1.02327	-1.00787	0.976556	0.845766	-0.343613	0	#NA	#NA	#NA	#NA	#NA	#NA	#NA
PRES000863	2AB17	1.45118	-0.397032	-0.664667	-0.82894	-0.863123	0.734103	0.737418	0.0241342	0	#NA	#NA	#NA	#NA	#NA	#NA	#NA
PRES001263	2AB20	0.0288504	-0.799872	-0.932923	-1.00318	-1.02692	0.925883	0.836779	-0.281626	0	#NA	#NA	#NA	#NA	#NA	#NA	#NA
PRES000864	2AB21	-1.20652	-0.30707	-0.61248	-0.790357	-0.878568	0.672433	0.849572	-0.324713	0	#NA	#NA	#NA	#NA	#NA	#NA	#NA
PRES001184	2AB22	1.30821	-0.288694	-0.542667	-0.635382	-0.675689	0.643528	0.673204	0.0689305	0	#NA	#NA	#NA	#NA	#NA	#NA	#NA
PRES000944	2AB23	0.886647	-0.287375	-0.560188	-0.705032	-0.696101	0.59762	0.909847	0.0207741	0	#NA	#NA	#NA	#NA	#NA	#NA	#NA
PRES001264	2AB24	-1.30183	0.9349	0.715806	0.656396	0.557644	-0.612532	-0.350691	0.0856697	0	#NA	#NA	#NA	#NA	#NA	#NA	#NA
PRES000865	2AB25	-1.01957	-0.385872	-0.650973	-0.726711	-0.923639	0.743782	0.0499478	-0.416148	0	#NA	#NA	#NA	#NA	#NA	#NA	#NA
PRES000945	2AB27	0.307451	-1.26601	-1.11608	-0.88935	-1.02252	1.02738	0.536908	-0.34603	0	#NA	#NA	#NA	#NA	#NA	#NA	#NA
PRES001265	2AB28	-0.356058	-0.980929	-0.980459	-0.874545	-0.96162	0.972843	0.514633	-0.380876	0	#NA	#NA	#NA	#NA	#NA	#NA	#NA
PRES000946	2AB31	1.09926	-0.863727	-0.888703	-0.907496	-0.885384	0.876273	0.543273	-0.146643	0	#NA	#NA	#NA	#NA	#NA	#NA	#NA
PRES001266	2AB32	0.545728	-0.643253	-0.726423	-0.862843	-0.73224	0.67689	0.933888	-0.115465	0	#NA	#NA	#NA	#NA	#NA	#NA	#NA
PRES001187	2AB34	-0.473364	-0.810328	-0.854709	-0.943252	-0.868163	0.897893	0.71311	-0.334116	0	#NA	#NA	#NA	#NA	#NA	#NA	#NA
PRES001267	2AB36	0.615378	-0.846151	-0.73415	-0.547379	-0.576737	0.691272	0.303974	-0.156256	0	#NA	#NA	#NA	#NA	#NA	#NA	#NA
PRES000949	2AB43	0.505404	-0.363495	-0.365048	-0.528235	-0.4791	0.38174	0.347665	-0.0715813	0	#NA	#NA	#NA	#NA	#NA	#NA	#NA
PRES001190	2AB46	0.776673	-0.621292	-0.270859	-0.149897	0.141324	0.158677	0.0569065	0.0130759	0	#NA	#NA	#NA	#NA	#NA	#NA	#NA
PRES000071	2AC9	1.20924	-0.829877	-0.950466	-1.022	-1.00848	0.928493	0.716022	-0.136725	0	#NA	#NA	#NA	#NA	#NA	#NA	#NA
PRES000151	2AC11	0.83166	-0.652431	-0.839457	-0.903772	-0.905741	0.910692	0.630354	-0.132671	0	#NA	#NA	#NA	#NA	#NA	#NA	#NA
PRES000392	2AC14	1.12859	-0.679904	-0.820727	-0.843954	-0.899724	0.87719	0.815607	-0.0604173	0	#NA	#NA	#NA	#NA	#NA	#NA	#NA
PRES000073	2AC17	1.00395	-0.690057	-0.926875	-1.01092	-0.997667	0.910557	0.899261	-0.115965	0	#NA	#NA	#NA	#NA	#NA	#NA	#NA
PRES000393	2AC18	0.780339	-1.23118	-1.10333	-0.924147	-1.03301	0.97644	0.534664	-0.285747	0	#NA	#NA	#NA	#NA	#NA	#NA	#NA
PRES000473	2AC20	0.545728	0.0857816	0.20429	0.297653	0.258782	-0.0607011	-0.543096	0.112634	0	#NA	#NA	#NA	#NA	#NA	#NA	#NA
PRES000074	2AC21	-0.0847893	-0.474222	-0.54661	-0.675997	-0.551845	0.591465	0.675444	-0.152365	0	#NA	#NA	#NA	#NA	#NA	#NA	#NA
PRES000154	2AC23	0.791336	-0.629505	-0.851908	-0.965139	-0.984485	0.882359	0.857414	-0.128561	0	#NA	#NA	#NA	#NA	#NA	#NA	#NA
PRES000075	2AC25	0.567723	-0.501295	-0.711888	-0.827504	-0.82794	0.774515	0.864522	-0.0945525	0	#NA	#NA	#NA	#NA	#NA	#NA	#NA
PRES000395	2AC26	0.908642	-0.906972	-0.981768	-1.03796	-1.03176	1.0091	0.680465	-0.194322	0	#NA	#NA	#NA	#NA	#NA	#NA	#NA
PRES000155	2AC27	0.710689	-0.544426	-0.778092	-0.899853	-0.950073	0.864758	0.688863	-0.129733	0	#NA	#NA	#NA	#NA	#NA	#NA	#NA
PRES000396	2AC30	0.36977	-0.971996	-0.994749	-1.07036	-0.98193	0.950909	0.954094	-0.249181	0	#NA	#NA	#NA	#NA	#NA	#NA	#NA
PRES000156	2AC31	0.391764	-1.07789	-1.11047	-0.902848	-1.07793	1.09566	1.58939	-0.156047	0	#NA	#NA	#NA	#NA	#NA	#NA	#NA
PRES000476	2AC32	0.259796	-0.755029	-0.845756	-0.701277	-0.914626	0.901689	0.544974	-0.215747	0	#NA	#NA	#NA	#NA	#NA	#NA	#NA
PRES000077	2AC33	1.36687	-0.83376	-0.872922	-0.89567	-0.906953	0.829719	0.748433	-0.0806125	0	#NA	#NA	#NA	#NA	#NA	#NA	#NA
PRES000477	2AC36	0.652036	-0.85048	-0.845549	-0.9795	-0.70729	0.73217	0.84546	-0.164736	0	#NA	#NA	#NA	#NA	#NA	#NA	#NA
PRES000078	2AC37	1.03328	-0.99352	-0.432935	-0.0685557	-0.169919	0.0783923	0.369734	-0.0262177	0	#NA	#NA	#NA	#NA	#NA	#NA	#NA
PRES000398	2AC38	1.42552	-1.13698	-0.952723	-0.72398	-0.897355	0.751213	0.438231	-0.156582	0	#NA	#NA	#NA	#NA	#NA	#NA	#NA
PRES000478	2AC40	0.853655	-0.630056	-0.566338	-0.442223	-0.55383	0.50812	0.0443412	-0.112333	0	#NA	#NA	#NA	#NA	#NA	#NA	#NA
PRES000399	2AC42	1.39619	-0.610553	-0.574967	-0.571146	-0.41938	0.506919	0.549219	0.0394692	0	#NA	#NA	#NA	#NA	#NA	#NA	#NA
PRES000479	2AC44	1.71878	-0.263096	-0.487781	-0.565989	-0.677217	0.552546	0.578697	0.122278	0	#NA	#NA	#NA	#NA	#NA	#NA	#NA
PRES000480	2AC48	2.27598	0.771965	0.613333	0.863099	1.41471	0.042301	0.703589	0.954998	0	#NA	#NA	#NA	#NA	#NA	#NA	#NA
PRES000711	2AD9	0.556725	-0.859572	-0.992214	-1.08947	-1.05844	1.04705	0.931528	-0.209199	0	#NA	#NA	#NA	#NA	#NA	#NA	#NA
PRES001032	2AD14	0.351441	-0.0472311	-0.394155	-0.505907	-0.738429	0.466912	0.470704	-0.0566665	0	#NA	#NA	#NA	#NA	#NA	#NA	#NA
PRES000792	2AD15	1.23123	-0.693003	-0.827219	-0.793946	-0.958291	0.836182	0.766918	-0.0625896	0	#NA	#NA	#NA	#NA	#NA	#NA	#NA
PRES000713	2AD17	1.78843	-0.352312	-0.590413	-0.724734	-0.726706	0.598167	0.984644	0.139583	0	#NA	#NA	#NA	#NA	#NA	#NA	#NA
PRES001033	2AD18	1.32654	-0.788461	-0.92854	-1.05428	-1.04108	0.938279	0.963589	-0.0834205	0	#NA	#NA	#NA	#NA	#NA	#NA	#NA
PRES000793	2AD19	0.809665	-0.667826	-0.707011	-0.679943	-0.791459	0.658984	0.411405	-0.138026	0	#NA	#NA	#NA	#NA	#NA	#NA	#NA
PRES001113	2AD20	0.696026	-0.657672	-0.880632	-1.08652	-1.00909	0.938019	0.782625	-0.173891	0	#NA	#NA	#NA	#NA	#NA	#NA	#NA
PRES000714	2AD21	0.340443	-0.731036	-0.960265	-1.24686	-1.00646	1.02454	1.06232	-0.21676	0	#NA	#NA	#NA	#NA	#NA	#NA	#NA
PRES001034	2AD22	0.487075	-0.828112	-0.923149	-1.03549	-0.983896	0.918449	0.767453	-0.228239	0	#NA	#NA	#NA	#NA	#NA	#NA	#NA
PRES000794	2AD23	0.992955	-1.29588	-1.15827	-0.95078	-1.11516	1.09616	0.481326	-0.278521	0	#NA	#NA	#NA	#NA	#NA	#NA	#NA
PRES001114	2AD24	0.751013	-0.814483	-0.91414	-1.02714	-0.967637	0.910107	0.971067	-0.155888	0	#NA	#NA	#NA	#NA	#NA	#NA	#NA
PRES000715	2AD25	-0.29374	-0.665213	-0.858268	-1.0123	-0.972742	0.956296	0.545497	-0.328639	0	#NA	#NA	#NA	#NA	#NA	#NA	#NA
PRES001035	2AD26	0.377101	-0.649623	-0.803284	-0.96182	-0.914707	0.821004	0.722108	-0.201317	0	#NA	#NA	#NA	#NA	#NA	#NA	#NA
PRES000795	2AD27	0.736349	-0.645888	-0.852486	-1.08695	-0.950833	0.854884	0.957531	-0.141056	0	#NA	#NA	#NA	#NA	#NA	#NA	#NA
PRES001115	2AD28	-0.0811235	-0.705801	-0.816946	-1.00337	-0.936272	0.832749	0.717007	-0.284822	0	#NA	#NA	#NA	#NA	#NA	#NA	#NA
PRES000716	2AD29	0.193811	-0.617961	-0.687936	-0.802882	-0.78241	0.709558	0.541445	-0.206625	0	#NA	#NA	#NA	#NA	#NA	#NA	#NA
PRES001036	2AD30	0.919639	-0.722566	-0.936209	-1.1285	-1.05144	1.02194	0.996451	-0.12867	0	#NA	#NA	#NA	#NA	#NA	#NA	#NA
PRES000796	2AD31	1.04061	-0.656885	-0.736992	-0.851869	-0.803271	0.771785	0.639424	-0.0853139	0	#NA	#NA	#NA	#NA	#NA	#NA	#NA
PRES001116	2AD32	2.26132	-0.942819	-1.00826	-1.01141	-1.07765	0.979977	0.785907	-0.00184754	0	#NA	#NA	#NA	#NA	#NA	#NA	#NA
PRES000717	2AD33	0.688694	-0.635837	-0.856954	-0.924306	-1.01624	0.941864	1.02856	-0.110603	0	#NA	#NA	#NA	#NA	#NA	#NA	#NA
PRES001037	2AD34	0.0178531	-0.694118	-0.822972	-0.989499	-0.928192	0.862174	0.701655	-0.264728	0	#NA	#NA	#NA	#NA	#NA	#NA	#NA
PRES000797	2AD35	0.421091	-0.741617	-0.77097	-0.884456	-0.780194	0.803094	0.823359	-0.161385	0	#NA	#NA	#NA	#NA	#NA	#NA	#NA
PRES000718	2AD37	1.58681	-0.678822	-0.779618	-0.882439	-0.898243	0.780027	0.517739	-0.0506489	0	#NA	#NA	#NA	#NA	#NA	#NA	#NA
PRES001038	2AD38	0.611712	-0.952535	-0.921041	-0.953467	-0.935252	0.889084	0.641219	-0.231469	0	#NA	#NA	#NA	#NA	#NA	#NA	#NA
PRES000798	2AD39	0.479744	-0.998108	-0.977132	-1.02892	-0.968771	0.911342	0.621146	-0.2801	0	#NA	#NA	#NA	#NA	#NA	#NA	#NA
PRES001118	2AD40	1.5135	-1.14322	-1.07304	-0.82302	-1.02389	1.02981	0.58551	-0.13348	0	#NA	#NA	#NA	#NA	#NA	#NA	#NA
PRES000719	2AD41	0.996621	-0.839517	-0.645203	-0.563193	-0.610336	0.622511	0.322418	-0.102386	0	#NA	#NA	#NA	#NA	#NA	#NA	#NA
PRES001039	2AD42	1.66013	-0.96913	-0.81675	-0.576382	-0.735982	0.716973	0.399421	-0.04596	0	#NA	#NA	#NA	#NA	#NA	#NA	#NA
PRES001119	2AD44	2.66089	-0.681183	-0.760051	-0.786353	-0.835879	0.763832	0.716199	0.153923	0	#NA	#NA	#NA	#NA	#NA	#NA	#NA
PRES001120	2AD48	1.99738	0.705434	0.478373	0.303942	0.474894	-0.250067	-0.351825	0.479733	0	#NA	#NA	#NA	#NA	#NA	#NA	#NA
PRES000231	2AE9	0.611712	-0.743071	-0.935141	-0.950143	-1.04768	1.03137	1.01653	-0.145203	0	#NA	#NA	#NA	#NA	#NA	#NA	#NA
PRES000551	2AE10	-0.0847893	-0.376028	-0.55128	-0.696925	-0.714742	0.572414	0.6602	-0.170164	0	#NA	#NA	#NA	#NA	#NA	#NA	#NA
PRES000311	2AE11	-0.161771	0.411604	0.346701	0.216071	0.350752	-0.241917	0.349669	0.181587	0	#NA	#NA	#NA	#NA	#NA	#NA	#NA
PRES000232	2AE13	0.494407	0.411634	0.0952664	-0.173248	-0.137392	-0.0145958	0.488641	0.166387	0	#NA	#NA	#NA	#NA	#NA	#NA	#NA
PRES000552	2AE14	0.714355	-0.25413	-0.582404	-0.781833	-0.788587	0.705632	1.04946	0.00892752	0	#NA	#NA	#NA	#NA	#NA	#NA	#NA
PRES000553	2AE18	0.963629	-0.834197	-0.993916	-1.16074	-1.08994	1.01262	0.765893	-0.19095	0	#NA	#NA	#NA	#NA	#NA	#NA	#NA
PRES000313	2AE19	1.0956	-1.514	-1.50482	-0.662018	-1.02903	0.775897	0.363005	-0.353623	0	#NA	#NA	#NA	#NA	#NA	#NA	#NA
PRES000633	2AE20	0.362438	-1.34797	-1.17952	-0.998173	-1.10566	1.07966	0.459399	-0.389976	0	#NA	#NA	#NA	#NA	#NA	#NA	#NA
PRES000234	2AE21	0.505404	-0.664125	-0.921466	-1.13085	-1.10892	1.00203	1.22038	-0.156792	0	#NA	#NA	#NA	#NA	#NA	#NA	#NA
PRES000554	2AE22	1.19457	-0.854361	-0.992991	-1.11158	-1.04411	1.01055	0.884251	-0.130524	0	#NA	#NA	#NA	#NA	#NA	#NA	#NA
PRES000314	2AE23	1.04794	-1.30967	-1.17112	-0.930007	-1.12279	1.07535	0.51713	-0.270452	0	#NA	#NA	#NA	#NA	#NA	#NA	#NA
PRES000634	2AE24	0.428422	-0.80653	-0.962955	-1.10627	-1.08515	1.0267	1.03528	-0.210071	0	#NA	#NA	#NA	#NA	#NA	#NA	#NA
PRES000235	2AE25	-0.213092	-0.719462	-0.933159	-1.2008	-1.04822	0.990407	1.06046	-0.294839	0	#NA	#NA	#NA	#NA	#NA	#NA	#NA
PRES000555	2AE26	0.490741	-1.26496	-1.13839	-0.915821	-1.10164	1.03559	0.500734	-0.341964	0	#NA	#NA	#NA	#NA	#NA	#NA	#NA
PRES000315	2AE27	1.2459	-0.779003	-0.907412	-1.0839	-0.982638	0.945785	0.847213	-0.102008	0	#NA	#NA	#NA	#NA	#NA	#NA	#NA
PRES000236	2AE29	0.102166	-0.598994	-0.847026	-1.10583	-0.974848	0.966934	0.838559	-0.231291	0	#NA	#NA	#NA	#NA	#NA	#NA	#NA
PRES000556	2AE30	0.644704	-0.620729	-0.876809	-1.13974	-0.990979	0.947392	0.946629	-0.155647	0	#NA	#NA	#NA	#NA	#NA	#NA	#NA
PRES000316	2AE31	0.937968	-0.724626	-0.817657	-0.921909	-0.771241	0.756965	0.64379	-0.128101	0	#NA	#NA	#NA	#NA	#NA	#NA	#NA
PRES000557	2AE34	0.912308	-0.473515	-0.648683	-0.702573	-0.806391	0.727625	0.659854	-0.0473394	0	#NA	#NA	#NA	#NA	#NA	#NA	#NA
PRES000637	2AE36	1.51716	-1.08282	-1.02885	-0.65895	-1.05912	0.980612	0.160673	-0.167327	0	#NA	#NA	#NA	#NA	#NA	#NA	#NA
PRES000238	2AE37	1.09926	-0.523352	-0.681368	-0.944628	-0.703491	0.699607	0.874693	-0.0256109	0	#NA	#NA	#NA	#NA	#NA	#NA	#NA
PRES000558	2AE38	1.26789	-1.26717	-1.13629	-0.917805	-1.04954	1.0327	0.48634	-0.226267	0	#NA	#NA	#NA	#NA	#NA	#NA	#NA
PRES000318	2AE39	0.644704	-1.23942	-1.07631	0.554413	-1.00878	0.972951	-0.11453	-0.180997	0	#NA	#NA	#NA	#NA	#NA	#NA	#NA
PRES000638	2AE40	1.2239	-0.516858	-0.73612	-0.884898	-0.89027	0.747202	0.762131	-0.0421305	0	#NA	#NA	#NA	#NA	#NA	#NA	#NA
PRES000559	2AE42	1.57215	0.118625	-0.133283	0.0850504	0.254243	0.228075	1.13185	0.465244	0	#NA	#NA	#NA	#NA	#NA	#NA	#NA
PRES000319	2AE43	0.732684	2.0515	1.8004	1.66168	1.44597	-1.86964	-1.52011	0.61464	0	#NA	#NA	#NA	#NA	#NA	#NA	#NA
PRES000240	2AE45	1.98639	0.764361	0.637215	0.599379	0.400549	-0.591632	-0.643423	0.450405	0	#NA	#NA	#NA	#NA	#NA	#NA	#NA
PRES000560	2AE46	2.04504	1.65354	1.77796	2.55347	3.21503	-1.69787	-4.50013	0.721007	1	#NA	#NA	#NA	#NA	#NA	#NA	#NA
PRES000320	2AE47	0.347775	2.76585	2.88433	2.84097	4.20919	-2.6684	-3.32183	1.00827	1	#NA	#NA	#NA	#NA	#NA	#NA	#NA
PRES000640	2AE48	1.71145	-0.0118186	0.27514	0.415084	1.00646	0.0758784	-0.187276	0.469275	0	#NA	#NA	#NA	#NA	#NA	#NA	#NA
PRES001191	2AF10	-0.858272	1.21257	1.04106	0.63036	1.23371	-0.65491	0.314981	0.417072	0	#NA	#NA	#NA	#NA	#NA	#NA	#NA
PRES000951	2AF11	-0.98291	0.529773	0.407333	0.142564	0.556635	-0.303434	0.185005	0.0764236	0	#NA	#NA	#NA	#NA	#NA	#NA	#NA
PRES000872	2AF13	1.38153	1.9888	1.75385	1.53401	1.59223	-2.00233	-0.738792	0.787042	0	#NA	#NA	#NA	#NA	#NA	#NA	#NA
PRES001192	2AF14	0.0251846	1.22544	1.04251	0.891865	0.914872	-0.96023	-0.425644	0.387713	0	#NA	#NA	#NA	#NA	#NA	#NA	#NA
PRES000952	2AF15	-0.82528	-0.569228	0.162673	0.787046	1.09389	-0.356559	-1.03235	-0.105687	0	#NA	#NA	#NA	#NA	#NA	#NA	#NA
PRES001272	2AF16	-0.0664603	0.224064	0.125014	-0.0446965	0.196557	0.0598777	0.197607	0.0988519	0	#NA	#NA	#NA	#NA	#NA	#NA	#NA
PRES000873	2AF17	-0.282742	-0.636016	-0.79651	-0.918929	-0.871062	0.888086	0.777101	-0.262868	0	#NA	#NA	#NA	#NA	#NA	#NA	#NA
PRES001193	2AF18	0.351441	-0.5158	-0.785766	-1.03869	-0.944245	0.882628	1.39578	-0.0935213	0	#NA	#NA	#NA	#NA	#NA	#NA	#NA
PRES000953	2AF19	-0.169103	0.202298	-0.0624032	-0.330785	-0.293754	0.192485	0.251648	-0.0299447	0	#NA	#NA	#NA	#NA	#NA	#NA	#NA
PRES000874	2AF21	1.40719	0.747687	0.617531	0.535672	0.662438	-0.446901	0.194006	0.531089	0	#NA	#NA	#NA	#NA	#NA	#NA	#NA
PRES001194	2AF22	2.13302	-0.567756	-0.686757	-0.754039	-0.824234	0.632198	1.03264	0.137867	0	#NA	#NA	#NA	#NA	#NA	#NA	#NA
PRES000954	2AF23	1.69312	-0.629946	-0.887023	-1.09247	-1.02235	0.861391	1.08803	0.00153743	0	#NA	#NA	#NA	#NA	#NA	#NA	#NA
PRES001274	2AF24	0.567723	-0.223067	-0.581714	-0.801769	-0.818528	0.739104	0.985046	-0.0190295	0	#NA	#NA	#NA	#NA	#NA	#NA	#NA
PRES000875	2AF25	0.597049	-0.0550605	-0.190843	-0.113144	-0.0607058	0.331061	0.413766	0.131732	0	#NA	#NA	#NA	#NA	#NA	#NA	#NA
PRES000877	2AF33	1.06627	0.806469	0.493624	0.261238	0.299895	-0.306553	-0.13752	0.354775	0	#NA	#NA	#NA	#NA	#NA	#NA	#NA
PRES001197	2AF34	0.468746	1.02909	0.778166	0.571392	0.8464	-0.666318	-0.145235	0.411749	0	#NA	#NA	#NA	#NA	#NA	#NA	#NA
PRES000957	2AF35	-0.00780753	1.7258	1.84033	1.64798	1.51777	-1.96435	-0.995327	0.537771	0	#NA	#NA	#NA	#NA	#NA	#NA	#NA
PRES001277	2AF36	2.00472	-0.742392	-0.984644	-1.18017	-1.18217		0.908593	-0.196012	0	#NA	#NA	#NA	#NA	#NA	#NA	#NA
PRES000878	2AF37	2.7672	-0.158008	-0.0899553	0.298273	-0.0995161	0.125199	-0.243312	0.371412	0	#NA	#NA	#NA	#NA	#NA	#NA	#NA
PRES000958	2AF39	0.751013	0.173023	-0.0882076	-0.266422	-0.169335	0.180426	0.450502	0.147285	0	#NA	#NA	#NA	#NA	#NA	#NA	#NA
PRES001278	2AF40	1.76644	1.38134	1.03918	1.08006	0.402042	-1.01588	-2.58645	0.295249	0	#NA	#NA	#NA	#NA	#NA	#NA	#NA
PRES000879	2AF41	2.05604	0.663329	0.571888	0.361331	0.968936	-0.218192	-0.1245	0.611261	0	#NA	#NA	#NA	#NA	#NA	#NA	#NA
PRES001199	2AF42	1.46951	0.260711	0.0512169	-0.096097	0.127534	0.238659	0.143998	0.313647	0	#NA	#NA	#NA	#NA	#NA	#NA	#NA
PRES000959	2AF43	1.71145	0.140599	-0.246812	-0.436825	-0.456662	0.423556	0.44162	0.225275	0	#NA	#NA	#NA	#NA	#NA	#NA	#NA
PRES000880	2AF45	1.61981	0.572648	0.20336	0.0701059	0.103647	-0.0133974	-0.255728	0.328635	0	#NA	#NA	#NA	#NA	#NA	#NA	#NA
PRES001200	2AF46	1.68579	0.014738	-0.472777	-0.229718	-0.414969	0.741249	1.26953	0.370549	0	#NA	#NA	#NA	#NA	#NA	#NA	#NA
PRES001280	2AF48	2.0597	0.732759	0.492023	0.227748	0.856694	-0.329012	-0.119382	0.560076	0	#NA	#NA	#NA	#NA	#NA	#NA	#NA
PRES000161	2C9	#NA	#NA	#NA	#NA	#NA	#NA	#NA	#NA	0	#NA	#NA	#NA	#NA	#NA	#NA	#NA
PRES000651	2F9	#NA	#NA	#NA	#NA	#NA	#NA	#NA	#NA	0	#NA	#NA	#NA	#NA	#NA	#NA	#NA
PRES000171	2G9	#NA	#NA	#NA	#NA	#NA	#NA	#NA	#NA	0	#NA	#NA	#NA	#NA	#NA	#NA	#NA
PRES000041	2Q9	#NA	#NA	#NA	#NA	#NA	#NA	#NA	#NA	0	#NA	#NA	#NA	#NA	#NA	#NA	#NA
PRES000681	2R9	#NA	#NA	#NA	#NA	#NA	#NA	#NA	#NA	0	#NA	#NA	#NA	#NA	#NA	#NA	#NA
PRES000841	2T9	#NA	#NA	#NA	#NA	#NA	#NA	#NA	#NA	0	#NA	#NA	#NA	#NA	#NA	#NA	#NA
PRES000701	2Z9	#NA	#NA	#NA	#NA	#NA	#NA	#NA	#NA	0	#NA	#NA	#NA	#NA	#NA	#NA	#NA
PRES000221	2AA9	#NA	#NA	#NA	#NA	#NA	#NA	#NA	#NA	0	#NA	#NA	#NA	#NA	#NA	#NA	#NA
PRES000871	2AF9	#NA	#NA	#NA	#NA	#NA	#NA	#NA	#NA	0	#NA	#NA	#NA	#NA	#NA	#NA	#NA
PRES000961	2B10	#NA	#NA	#NA	#NA	#NA	#NA	#NA	#NA	0	#NA	#NA	#NA	#NA	#NA	#NA	#NA
PRES000331	2E10	#NA	#NA	#NA	#NA	#NA	#NA	#NA	#NA	0	#NA	#NA	#NA	#NA	#NA	#NA	#NA
PRES000491	2G10	#NA	#NA	#NA	#NA	#NA	#NA	#NA	#NA	0	#NA	#NA	#NA	#NA	#NA	#NA	#NA
PRES001131	2H10	#NA	#NA	#NA	#NA	#NA	#NA	#NA	#NA	0	#NA	#NA	#NA	#NA	#NA	#NA	#NA
PRES000511	2O10	#NA	#NA	#NA	#NA	#NA	#NA	#NA	#NA	0	#NA	#NA	#NA	#NA	#NA	#NA	#NA
PRES000361	2Q10	#NA	#NA	#NA	#NA	#NA	#NA	#NA	#NA	0	#NA	#NA	#NA	#NA	#NA	#NA	#NA
PRES001021	2Z10	#NA	#NA	#NA	#NA	#NA	#NA	#NA	#NA	0	#NA	#NA	#NA	#NA	#NA	#NA	#NA
PRES000391	2AC10	#NA	#NA	#NA	#NA	#NA	#NA	#NA	#NA	0	#NA	#NA	#NA	#NA	#NA	#NA	#NA
PRES001031	2AD10	#NA	#NA	#NA	#NA	#NA	#NA	#NA	#NA	0	#NA	#NA	#NA	#NA	#NA	#NA	#NA
PRES000241	2C11	#NA	#NA	#NA	#NA	#NA	#NA	#NA	#NA	0	#NA	#NA	#NA	#NA	#NA	#NA	#NA
PRES000731	2F11	#NA	#NA	#NA	#NA	#NA	#NA	#NA	#NA	0	#NA	#NA	#NA	#NA	#NA	#NA	#NA
PRES000251	2G11	#NA	#NA	#NA	#NA	#NA	#NA	#NA	#NA	0	#NA	#NA	#NA	#NA	#NA	#NA	#NA
PRES000891	2H11	#NA	#NA	#NA	#NA	#NA	#NA	#NA	#NA	0	#NA	#NA	#NA	#NA	#NA	#NA	#NA
PRES000101	2I11	#NA	#NA	#NA	#NA	#NA	#NA	#NA	#NA	0	#NA	#NA	#NA	#NA	#NA	#NA	#NA
PRES000901	2L11	#NA	#NA	#NA	#NA	#NA	#NA	#NA	#NA	0	#NA	#NA	#NA	#NA	#NA	#NA	#NA
PRES000281	2S11	#NA	#NA	#NA	#NA	#NA	#NA	#NA	#NA	0	#NA	#NA	#NA	#NA	#NA	#NA	#NA
PRES000921	2T11	#NA	#NA	#NA	#NA	#NA	#NA	#NA	#NA	0	#NA	#NA	#NA	#NA	#NA	#NA	#NA
PRES000791	2AD11	#NA	#NA	#NA	#NA	#NA	#NA	#NA	#NA	0	#NA	#NA	#NA	#NA	#NA	#NA	#NA
PRES001041	2B12	#NA	#NA	#NA	#NA	#NA	#NA	#NA	#NA	0	#NA	#NA	#NA	#NA	#NA	#NA	#NA
PRES000571	2G12	#NA	#NA	#NA	#NA	#NA	#NA	#NA	#NA	0	#NA	#NA	#NA	#NA	#NA	#NA	#NA
PRES001061	2J12	#NA	#NA	#NA	#NA	#NA	#NA	#NA	#NA	0	#NA	#NA	#NA	#NA	#NA	#NA	#NA
PRES000431	2M12	#NA	#NA	#NA	#NA	#NA	#NA	#NA	#NA	0	#NA	#NA	#NA	#NA	#NA	#NA	#NA
PRES001071	2N12	#NA	#NA	#NA	#NA	#NA	#NA	#NA	#NA	0	#NA	#NA	#NA	#NA	#NA	#NA	#NA
PRES000441	2Q12	#NA	#NA	#NA	#NA	#NA	#NA	#NA	#NA	0	#NA	#NA	#NA	#NA	#NA	#NA	#NA
PRES000471	2AC12	#NA	#NA	#NA	#NA	#NA	#NA	#NA	#NA	0	#NA	#NA	#NA	#NA	#NA	#NA	#NA
PRES001111	2AD12	#NA	#NA	#NA	#NA	#NA	#NA	#NA	#NA	0	#NA	#NA	#NA	#NA	#NA	#NA	#NA
PRES000631	2AE12	#NA	#NA	#NA	#NA	#NA	#NA	#NA	#NA	0	#NA	#NA	#NA	#NA	#NA	#NA	#NA
PRES001271	2AF12	#NA	#NA	#NA	#NA	#NA	#NA	#NA	#NA	0	#NA	#NA	#NA	#NA	#NA	#NA	#NA
PRES000002	2A13	#NA	#NA	#NA	#NA	#NA	#NA	#NA	#NA	0	#NA	#NA	#NA	#NA	#NA	#NA	#NA
PRES000642	2B13	#NA	#NA	#NA	#NA	#NA	#NA	#NA	#NA	0	#NA	#NA	#NA	#NA	#NA	#NA	#NA
PRES000652	2F13	#NA	#NA	#NA	#NA	#NA	#NA	#NA	#NA	0	#NA	#NA	#NA	#NA	#NA	#NA	#NA
PRES000172	2G13	#NA	#NA	#NA	#NA	#NA	#NA	#NA	#NA	0	#NA	#NA	#NA	#NA	#NA	#NA	#NA
PRES000022	2I13	#NA	#NA	#NA	#NA	#NA	#NA	#NA	#NA	0	#NA	#NA	#NA	#NA	#NA	#NA	#NA
PRES000682	2R13	#NA	#NA	#NA	#NA	#NA	#NA	#NA	#NA	0	#NA	#NA	#NA	#NA	#NA	#NA	#NA
PRES000842	2T13	#NA	#NA	#NA	#NA	#NA	#NA	#NA	#NA	0	#NA	#NA	#NA	#NA	#NA	#NA	#NA
PRES000072	2AC13	#NA	#NA	#NA	#NA	#NA	#NA	#NA	#NA	0	#NA	#NA	#NA	#NA	#NA	#NA	#NA
PRES000712	2AD13	#NA	#NA	#NA	#NA	#NA	#NA	#NA	#NA	0	#NA	#NA	#NA	#NA	#NA	#NA	#NA
PRES000962	2B14	#NA	#NA	#NA	#NA	#NA	#NA	#NA	#NA	0	#NA	#NA	#NA	#NA	#NA	#NA	#NA
PRES000332	2E14	#NA	#NA	#NA	#NA	#NA	#NA	#NA	#NA	0	#NA	#NA	#NA	#NA	#NA	#NA	#NA
PRES000512	2O14	#NA	#NA	#NA	#NA	#NA	#NA	#NA	#NA	0	#NA	#NA	#NA	#NA	#NA	#NA	#NA
PRES000082	2A15	#NA	#NA	#NA	#NA	#NA	#NA	#NA	#NA	0	#NA	#NA	#NA	#NA	#NA	#NA	#NA
PRES000272	2O15	#NA	#NA	#NA	#NA	#NA	#NA	#NA	#NA	0	#NA	#NA	#NA	#NA	#NA	#NA	#NA
PRES000132	2U15	#NA	#NA	#NA	#NA	#NA	#NA	#NA	#NA	0	#NA	#NA	#NA	#NA	#NA	#NA	#NA
PRES000772	2V15	#NA	#NA	#NA	#NA	#NA	#NA	#NA	#NA	0	#NA	#NA	#NA	#NA	#NA	#NA	#NA
PRES000932	2X15	#NA	#NA	#NA	#NA	#NA	#NA	#NA	#NA	0	#NA	#NA	#NA	#NA	#NA	#NA	#NA
PRES000942	2AB15	#NA	#NA	#NA	#NA	#NA	#NA	#NA	#NA	0	#NA	#NA	#NA	#NA	#NA	#NA	#NA
PRES000152	2AC15	#NA	#NA	#NA	#NA	#NA	#NA	#NA	#NA	0	#NA	#NA	#NA	#NA	#NA	#NA	#NA
PRES000312	2AE15	#NA	#NA	#NA	#NA	#NA	#NA	#NA	#NA	0	#NA	#NA	#NA	#NA	#NA	#NA	#NA
PRES000402	2A16	#NA	#NA	#NA	#NA	#NA	#NA	#NA	#NA	0	#NA	#NA	#NA	#NA	#NA	#NA	#NA
PRES000562	2C16	#NA	#NA	#NA	#NA	#NA	#NA	#NA	#NA	0	#NA	#NA	#NA	#NA	#NA	#NA	#NA
PRES001062	2J16	#NA	#NA	#NA	#NA	#NA	#NA	#NA	#NA	0	#NA	#NA	#NA	#NA	#NA	#NA	#NA
PRES000432	2M16	#NA	#NA	#NA	#NA	#NA	#NA	#NA	#NA	0	#NA	#NA	#NA	#NA	#NA	#NA	#NA
PRES001262	2AB16	#NA	#NA	#NA	#NA	#NA	#NA	#NA	#NA	0	#NA	#NA	#NA	#NA	#NA	#NA	#NA
PRES000472	2AC16	#NA	#NA	#NA	#NA	#NA	#NA	#NA	#NA	0	#NA	#NA	#NA	#NA	#NA	#NA	#NA
PRES001112	2AD16	#NA	#NA	#NA	#NA	#NA	#NA	#NA	#NA	0	#NA	#NA	#NA	#NA	#NA	#NA	#NA
PRES000632	2AE16	#NA	#NA	#NA	#NA	#NA	#NA	#NA	#NA	0	#NA	#NA	#NA	#NA	#NA	#NA	#NA
PRES000003	2A17	#NA	#NA	#NA	#NA	#NA	#NA	#NA	#NA	0	#NA	#NA	#NA	#NA	#NA	#NA	#NA
PRES000823	2L17	#NA	#NA	#NA	#NA	#NA	#NA	#NA	#NA	0	#NA	#NA	#NA	#NA	#NA	#NA	#NA
PRES000213	2W17	#NA	#NA	#NA	#NA	#NA	#NA	#NA	#NA	0	#NA	#NA	#NA	#NA	#NA	#NA	#NA
PRES000853	2X17	#NA	#NA	#NA	#NA	#NA	#NA	#NA	#NA	0	#NA	#NA	#NA	#NA	#NA	#NA	#NA
PRES000233	2AE17	#NA	#NA	#NA	#NA	#NA	#NA	#NA	#NA	0	#NA	#NA	#NA	#NA	#NA	#NA	#NA
PRES000323	2A18	#NA	#NA	#NA	#NA	#NA	#NA	#NA	#NA	0	#NA	#NA	#NA	#NA	#NA	#NA	#NA
PRES001023	2Z18	#NA	#NA	#NA	#NA	#NA	#NA	#NA	#NA	0	#NA	#NA	#NA	#NA	#NA	#NA	#NA
PRES001183	2AB18	#NA	#NA	#NA	#NA	#NA	#NA	#NA	#NA	0	#NA	#NA	#NA	#NA	#NA	#NA	#NA
PRES000083	2A19	#NA	#NA	#NA	#NA	#NA	#NA	#NA	#NA	0	#NA	#NA	#NA	#NA	#NA	#NA	#NA
PRES000243	2C19	#NA	#NA	#NA	#NA	#NA	#NA	#NA	#NA	0	#NA	#NA	#NA	#NA	#NA	#NA	#NA
PRES000143	2Y19	#NA	#NA	#NA	#NA	#NA	#NA	#NA	#NA	0	#NA	#NA	#NA	#NA	#NA	#NA	#NA
PRES000303	2AA19	#NA	#NA	#NA	#NA	#NA	#NA	#NA	#NA	0	#NA	#NA	#NA	#NA	#NA	#NA	#NA
PRES000943	2AB19	#NA	#NA	#NA	#NA	#NA	#NA	#NA	#NA	0	#NA	#NA	#NA	#NA	#NA	#NA	#NA
PRES000153	2AC19	#NA	#NA	#NA	#NA	#NA	#NA	#NA	#NA	0	#NA	#NA	#NA	#NA	#NA	#NA	#NA
PRES000403	2A20	#NA	#NA	#NA	#NA	#NA	#NA	#NA	#NA	0	#NA	#NA	#NA	#NA	#NA	#NA	#NA
PRES001043	2B20	#NA	#NA	#NA	#NA	#NA	#NA	#NA	#NA	0	#NA	#NA	#NA	#NA	#NA	#NA	#NA
PRES000563	2C20	#NA	#NA	#NA	#NA	#NA	#NA	#NA	#NA	0	#NA	#NA	#NA	#NA	#NA	#NA	#NA
PRES000423	2I20	#NA	#NA	#NA	#NA	#NA	#NA	#NA	#NA	0	#NA	#NA	#NA	#NA	#NA	#NA	#NA
PRES001073	2N20	#NA	#NA	#NA	#NA	#NA	#NA	#NA	#NA	0	#NA	#NA	#NA	#NA	#NA	#NA	#NA
PRES000613	2W20	#NA	#NA	#NA	#NA	#NA	#NA	#NA	#NA	0	#NA	#NA	#NA	#NA	#NA	#NA	#NA
PRES001273	2AF20	#NA	#NA	#NA	#NA	#NA	#NA	#NA	#NA	0	#NA	#NA	#NA	#NA	#NA	#NA	#NA
PRES000004	2A21	#NA	#NA	#NA	#NA	#NA	#NA	#NA	#NA	0	#NA	#NA	#NA	#NA	#NA	#NA	#NA
PRES000814	2H21	#NA	#NA	#NA	#NA	#NA	#NA	#NA	#NA	0	#NA	#NA	#NA	#NA	#NA	#NA	#NA
PRES000664	2J21	#NA	#NA	#NA	#NA	#NA	#NA	#NA	#NA	0	#NA	#NA	#NA	#NA	#NA	#NA	#NA
PRES000054	2U21	#NA	#NA	#NA	#NA	#NA	#NA	#NA	#NA	0	#NA	#NA	#NA	#NA	#NA	#NA	#NA
PRES000704	2Z21	#NA	#NA	#NA	#NA	#NA	#NA	#NA	#NA	0	#NA	#NA	#NA	#NA	#NA	#NA	#NA
PRES000224	2AA21	#NA	#NA	#NA	#NA	#NA	#NA	#NA	#NA	0	#NA	#NA	#NA	#NA	#NA	#NA	#NA
PRES001144	2L22	#NA	#NA	#NA	#NA	#NA	#NA	#NA	#NA	0	#NA	#NA	#NA	#NA	#NA	#NA	#NA
PRES000514	2O22	#NA	#NA	#NA	#NA	#NA	#NA	#NA	#NA	0	#NA	#NA	#NA	#NA	#NA	#NA	#NA
PRES001014	2V22	#NA	#NA	#NA	#NA	#NA	#NA	#NA	#NA	0	#NA	#NA	#NA	#NA	#NA	#NA	#NA
PRES000394	2AC22	#NA	#NA	#NA	#NA	#NA	#NA	#NA	#NA	0	#NA	#NA	#NA	#NA	#NA	#NA	#NA
PRES000094	2E23	#NA	#NA	#NA	#NA	#NA	#NA	#NA	#NA	0	#NA	#NA	#NA	#NA	#NA	#NA	#NA
PRES000104	2I23	#NA	#NA	#NA	#NA	#NA	#NA	#NA	#NA	0	#NA	#NA	#NA	#NA	#NA	#NA	#NA
PRES000584	2K24	#NA	#NA	#NA	#NA	#NA	#NA	#NA	#NA	0	#NA	#NA	#NA	#NA	#NA	#NA	#NA
PRES001104	2Z24	#NA	#NA	#NA	#NA	#NA	#NA	#NA	#NA	0	#NA	#NA	#NA	#NA	#NA	#NA	#NA
PRES000474	2AC24	#NA	#NA	#NA	#NA	#NA	#NA	#NA	#NA	0	#NA	#NA	#NA	#NA	#NA	#NA	#NA
PRES000185	2K25	#NA	#NA	#NA	#NA	#NA	#NA	#NA	#NA	0	#NA	#NA	#NA	#NA	#NA	#NA	#NA
PRES000675	2N25	#NA	#NA	#NA	#NA	#NA	#NA	#NA	#NA	0	#NA	#NA	#NA	#NA	#NA	#NA	#NA
PRES000225	2AA25	#NA	#NA	#NA	#NA	#NA	#NA	#NA	#NA	0	#NA	#NA	#NA	#NA	#NA	#NA	#NA
PRES000485	2C26	#NA	#NA	#NA	#NA	#NA	#NA	#NA	#NA	0	#NA	#NA	#NA	#NA	#NA	#NA	#NA
PRES000355	2M26	#NA	#NA	#NA	#NA	#NA	#NA	#NA	#NA	0	#NA	#NA	#NA	#NA	#NA	#NA	#NA
PRES001175	2X26	#NA	#NA	#NA	#NA	#NA	#NA	#NA	#NA	0	#NA	#NA	#NA	#NA	#NA	#NA	#NA
PRES001185	2AB26	#NA	#NA	#NA	#NA	#NA	#NA	#NA	#NA	0	#NA	#NA	#NA	#NA	#NA	#NA	#NA
PRES001195	2AF26	#NA	#NA	#NA	#NA	#NA	#NA	#NA	#NA	0	#NA	#NA	#NA	#NA	#NA	#NA	#NA
PRES000085	2A27	#NA	#NA	#NA	#NA	#NA	#NA	#NA	#NA	0	#NA	#NA	#NA	#NA	#NA	#NA	#NA
PRES000725	2B27	#NA	#NA	#NA	#NA	#NA	#NA	#NA	#NA	0	#NA	#NA	#NA	#NA	#NA	#NA	#NA
PRES000105	2I27	#NA	#NA	#NA	#NA	#NA	#NA	#NA	#NA	0	#NA	#NA	#NA	#NA	#NA	#NA	#NA
PRES000755	2N27	#NA	#NA	#NA	#NA	#NA	#NA	#NA	#NA	0	#NA	#NA	#NA	#NA	#NA	#NA	#NA
PRES000765	2R27	#NA	#NA	#NA	#NA	#NA	#NA	#NA	#NA	0	#NA	#NA	#NA	#NA	#NA	#NA	#NA
PRES000145	2Y27	#NA	#NA	#NA	#NA	#NA	#NA	#NA	#NA	0	#NA	#NA	#NA	#NA	#NA	#NA	#NA
PRES000955	2AF27	#NA	#NA	#NA	#NA	#NA	#NA	#NA	#NA	0	#NA	#NA	#NA	#NA	#NA	#NA	#NA
PRES000405	2A28	#NA	#NA	#NA	#NA	#NA	#NA	#NA	#NA	0	#NA	#NA	#NA	#NA	#NA	#NA	#NA
PRES001215	2H28	#NA	#NA	#NA	#NA	#NA	#NA	#NA	#NA	0	#NA	#NA	#NA	#NA	#NA	#NA	#NA
PRES000455	2U28	#NA	#NA	#NA	#NA	#NA	#NA	#NA	#NA	0	#NA	#NA	#NA	#NA	#NA	#NA	#NA
PRES000625	2AA28	#NA	#NA	#NA	#NA	#NA	#NA	#NA	#NA	0	#NA	#NA	#NA	#NA	#NA	#NA	#NA
PRES000475	2AC28	#NA	#NA	#NA	#NA	#NA	#NA	#NA	#NA	0	#NA	#NA	#NA	#NA	#NA	#NA	#NA
PRES000635	2AE28	#NA	#NA	#NA	#NA	#NA	#NA	#NA	#NA	0	#NA	#NA	#NA	#NA	#NA	#NA	#NA
PRES001275	2AF28	#NA	#NA	#NA	#NA	#NA	#NA	#NA	#NA	0	#NA	#NA	#NA	#NA	#NA	#NA	#NA
PRES000006	2A29	#NA	#NA	#NA	#NA	#NA	#NA	#NA	#NA	0	#NA	#NA	#NA	#NA	#NA	#NA	#NA
PRES000656	2F29	#NA	#NA	#NA	#NA	#NA	#NA	#NA	#NA	0	#NA	#NA	#NA	#NA	#NA	#NA	#NA
PRES000186	2K29	#NA	#NA	#NA	#NA	#NA	#NA	#NA	#NA	0	#NA	#NA	#NA	#NA	#NA	#NA	#NA
PRES000866	2AB29	#NA	#NA	#NA	#NA	#NA	#NA	#NA	#NA	0	#NA	#NA	#NA	#NA	#NA	#NA	#NA
PRES000076	2AC29	#NA	#NA	#NA	#NA	#NA	#NA	#NA	#NA	0	#NA	#NA	#NA	#NA	#NA	#NA	#NA
PRES000876	2AF29	#NA	#NA	#NA	#NA	#NA	#NA	#NA	#NA	0	#NA	#NA	#NA	#NA	#NA	#NA	#NA
PRES001156	2P30	#NA	#NA	#NA	#NA	#NA	#NA	#NA	#NA	0	#NA	#NA	#NA	#NA	#NA	#NA	#NA
PRES000386	2Y30	#NA	#NA	#NA	#NA	#NA	#NA	#NA	#NA	0	#NA	#NA	#NA	#NA	#NA	#NA	#NA
PRES001026	2Z30	#NA	#NA	#NA	#NA	#NA	#NA	#NA	#NA	0	#NA	#NA	#NA	#NA	#NA	#NA	#NA
PRES001186	2AB30	#NA	#NA	#NA	#NA	#NA	#NA	#NA	#NA	0	#NA	#NA	#NA	#NA	#NA	#NA	#NA
PRES001196	2AF30	#NA	#NA	#NA	#NA	#NA	#NA	#NA	#NA	0	#NA	#NA	#NA	#NA	#NA	#NA	#NA
PRES000116	2M31	#NA	#NA	#NA	#NA	#NA	#NA	#NA	#NA	0	#NA	#NA	#NA	#NA	#NA	#NA	#NA
PRES000286	2S31	#NA	#NA	#NA	#NA	#NA	#NA	#NA	#NA	0	#NA	#NA	#NA	#NA	#NA	#NA	#NA
PRES000776	2V31	#NA	#NA	#NA	#NA	#NA	#NA	#NA	#NA	0	#NA	#NA	#NA	#NA	#NA	#NA	#NA
PRES000936	2X31	#NA	#NA	#NA	#NA	#NA	#NA	#NA	#NA	0	#NA	#NA	#NA	#NA	#NA	#NA	#NA
PRES000956	2AF31	#NA	#NA	#NA	#NA	#NA	#NA	#NA	#NA	0	#NA	#NA	#NA	#NA	#NA	#NA	#NA
PRES001256	2X32	#NA	#NA	#NA	#NA	#NA	#NA	#NA	#NA	0	#NA	#NA	#NA	#NA	#NA	#NA	#NA
PRES000466	2Y32	#NA	#NA	#NA	#NA	#NA	#NA	#NA	#NA	0	#NA	#NA	#NA	#NA	#NA	#NA	#NA
PRES001106	2Z32	#NA	#NA	#NA	#NA	#NA	#NA	#NA	#NA	0	#NA	#NA	#NA	#NA	#NA	#NA	#NA
PRES000636	2AE32	#NA	#NA	#NA	#NA	#NA	#NA	#NA	#NA	0	#NA	#NA	#NA	#NA	#NA	#NA	#NA
PRES001276	2AF32	#NA	#NA	#NA	#NA	#NA	#NA	#NA	#NA	0	#NA	#NA	#NA	#NA	#NA	#NA	#NA
PRES000007	2A33	#NA	#NA	#NA	#NA	#NA	#NA	#NA	#NA	0	#NA	#NA	#NA	#NA	#NA	#NA	#NA
PRES000647	2B33	#NA	#NA	#NA	#NA	#NA	#NA	#NA	#NA	0	#NA	#NA	#NA	#NA	#NA	#NA	#NA
PRES000217	2W33	#NA	#NA	#NA	#NA	#NA	#NA	#NA	#NA	0	#NA	#NA	#NA	#NA	#NA	#NA	#NA
PRES000707	2Z33	#NA	#NA	#NA	#NA	#NA	#NA	#NA	#NA	0	#NA	#NA	#NA	#NA	#NA	#NA	#NA
PRES000227	2AA33	#NA	#NA	#NA	#NA	#NA	#NA	#NA	#NA	0	#NA	#NA	#NA	#NA	#NA	#NA	#NA
PRES000867	2AB33	#NA	#NA	#NA	#NA	#NA	#NA	#NA	#NA	0	#NA	#NA	#NA	#NA	#NA	#NA	#NA
PRES000237	2AE33	#NA	#NA	#NA	#NA	#NA	#NA	#NA	#NA	0	#NA	#NA	#NA	#NA	#NA	#NA	#NA
PRES000327	2A34	#NA	#NA	#NA	#NA	#NA	#NA	#NA	#NA	0	#NA	#NA	#NA	#NA	#NA	#NA	#NA
PRES000537	2W34	#NA	#NA	#NA	#NA	#NA	#NA	#NA	#NA	0	#NA	#NA	#NA	#NA	#NA	#NA	#NA
PRES000387	2Y34	#NA	#NA	#NA	#NA	#NA	#NA	#NA	#NA	0	#NA	#NA	#NA	#NA	#NA	#NA	#NA
PRES000547	2AA34	#NA	#NA	#NA	#NA	#NA	#NA	#NA	#NA	0	#NA	#NA	#NA	#NA	#NA	#NA	#NA
PRES000397	2AC34	#NA	#NA	#NA	#NA	#NA	#NA	#NA	#NA	0	#NA	#NA	#NA	#NA	#NA	#NA	#NA
PRES000727	2B35	#NA	#NA	#NA	#NA	#NA	#NA	#NA	#NA	0	#NA	#NA	#NA	#NA	#NA	#NA	#NA
PRES000897	2H35	#NA	#NA	#NA	#NA	#NA	#NA	#NA	#NA	0	#NA	#NA	#NA	#NA	#NA	#NA	#NA
PRES000937	2X35	#NA	#NA	#NA	#NA	#NA	#NA	#NA	#NA	0	#NA	#NA	#NA	#NA	#NA	#NA	#NA
PRES000787	2Z35	#NA	#NA	#NA	#NA	#NA	#NA	#NA	#NA	0	#NA	#NA	#NA	#NA	#NA	#NA	#NA
PRES000307	2AA35	#NA	#NA	#NA	#NA	#NA	#NA	#NA	#NA	0	#NA	#NA	#NA	#NA	#NA	#NA	#NA
PRES000947	2AB35	#NA	#NA	#NA	#NA	#NA	#NA	#NA	#NA	0	#NA	#NA	#NA	#NA	#NA	#NA	#NA
PRES000157	2AC35	#NA	#NA	#NA	#NA	#NA	#NA	#NA	#NA	0	#NA	#NA	#NA	#NA	#NA	#NA	#NA
PRES000317	2AE35	#NA	#NA	#NA	#NA	#NA	#NA	#NA	#NA	0	#NA	#NA	#NA	#NA	#NA	#NA	#NA
PRES001227	2L36	#NA	#NA	#NA	#NA	#NA	#NA	#NA	#NA	0	#NA	#NA	#NA	#NA	#NA	#NA	#NA
PRES001257	2X36	#NA	#NA	#NA	#NA	#NA	#NA	#NA	#NA	0	#NA	#NA	#NA	#NA	#NA	#NA	#NA
PRES001107	2Z36	#NA	#NA	#NA	#NA	#NA	#NA	#NA	#NA	0	#NA	#NA	#NA	#NA	#NA	#NA	#NA
PRES000627	2AA36	#NA	#NA	#NA	#NA	#NA	#NA	#NA	#NA	0	#NA	#NA	#NA	#NA	#NA	#NA	#NA
PRES001117	2AD36	#NA	#NA	#NA	#NA	#NA	#NA	#NA	#NA	0	#NA	#NA	#NA	#NA	#NA	#NA	#NA
PRES000668	2J37	#NA	#NA	#NA	#NA	#NA	#NA	#NA	#NA	0	#NA	#NA	#NA	#NA	#NA	#NA	#NA
PRES000218	2W37	#NA	#NA	#NA	#NA	#NA	#NA	#NA	#NA	0	#NA	#NA	#NA	#NA	#NA	#NA	#NA
PRES000858	2X37	#NA	#NA	#NA	#NA	#NA	#NA	#NA	#NA	0	#NA	#NA	#NA	#NA	#NA	#NA	#NA
PRES000068	2Y37	#NA	#NA	#NA	#NA	#NA	#NA	#NA	#NA	0	#NA	#NA	#NA	#NA	#NA	#NA	#NA
PRES000228	2AA37	#NA	#NA	#NA	#NA	#NA	#NA	#NA	#NA	0	#NA	#NA	#NA	#NA	#NA	#NA	#NA
PRES000868	2AB37	#NA	#NA	#NA	#NA	#NA	#NA	#NA	#NA	0	#NA	#NA	#NA	#NA	#NA	#NA	#NA
PRES000968	2B38	#NA	#NA	#NA	#NA	#NA	#NA	#NA	#NA	0	#NA	#NA	#NA	#NA	#NA	#NA	#NA
PRES000978	2F38	#NA	#NA	#NA	#NA	#NA	#NA	#NA	#NA	0	#NA	#NA	#NA	#NA	#NA	#NA	#NA
PRES001178	2X38	#NA	#NA	#NA	#NA	#NA	#NA	#NA	#NA	0	#NA	#NA	#NA	#NA	#NA	#NA	#NA
PRES000388	2Y38	#NA	#NA	#NA	#NA	#NA	#NA	#NA	#NA	0	#NA	#NA	#NA	#NA	#NA	#NA	#NA
PRES001028	2Z38	#NA	#NA	#NA	#NA	#NA	#NA	#NA	#NA	0	#NA	#NA	#NA	#NA	#NA	#NA	#NA
PRES000548	2AA38	#NA	#NA	#NA	#NA	#NA	#NA	#NA	#NA	0	#NA	#NA	#NA	#NA	#NA	#NA	#NA
PRES001188	2AB38	#NA	#NA	#NA	#NA	#NA	#NA	#NA	#NA	0	#NA	#NA	#NA	#NA	#NA	#NA	#NA
PRES001198	2AF38	#NA	#NA	#NA	#NA	#NA	#NA	#NA	#NA	0	#NA	#NA	#NA	#NA	#NA	#NA	#NA
PRES000088	2A39	#NA	#NA	#NA	#NA	#NA	#NA	#NA	#NA	0	#NA	#NA	#NA	#NA	#NA	#NA	#NA
PRES000728	2B39	#NA	#NA	#NA	#NA	#NA	#NA	#NA	#NA	0	#NA	#NA	#NA	#NA	#NA	#NA	#NA
PRES000768	2R39	#NA	#NA	#NA	#NA	#NA	#NA	#NA	#NA	0	#NA	#NA	#NA	#NA	#NA	#NA	#NA
PRES000778	2V39	#NA	#NA	#NA	#NA	#NA	#NA	#NA	#NA	0	#NA	#NA	#NA	#NA	#NA	#NA	#NA
PRES000788	2Z39	#NA	#NA	#NA	#NA	#NA	#NA	#NA	#NA	0	#NA	#NA	#NA	#NA	#NA	#NA	#NA
PRES000948	2AB39	#NA	#NA	#NA	#NA	#NA	#NA	#NA	#NA	0	#NA	#NA	#NA	#NA	#NA	#NA	#NA
PRES000158	2AC39	#NA	#NA	#NA	#NA	#NA	#NA	#NA	#NA	0	#NA	#NA	#NA	#NA	#NA	#NA	#NA
PRES001048	2B40	#NA	#NA	#NA	#NA	#NA	#NA	#NA	#NA	0	#NA	#NA	#NA	#NA	#NA	#NA	#NA
PRES001098	2V40	#NA	#NA	#NA	#NA	#NA	#NA	#NA	#NA	0	#NA	#NA	#NA	#NA	#NA	#NA	#NA
PRES000468	2Y40	#NA	#NA	#NA	#NA	#NA	#NA	#NA	#NA	0	#NA	#NA	#NA	#NA	#NA	#NA	#NA
PRES001108	2Z40	#NA	#NA	#NA	#NA	#NA	#NA	#NA	#NA	0	#NA	#NA	#NA	#NA	#NA	#NA	#NA
PRES001268	2AB40	#NA	#NA	#NA	#NA	#NA	#NA	#NA	#NA	0	#NA	#NA	#NA	#NA	#NA	#NA	#NA
PRES000699	2V41	#NA	#NA	#NA	#NA	#NA	#NA	#NA	#NA	0	#NA	#NA	#NA	#NA	#NA	#NA	#NA
PRES000859	2X41	#NA	#NA	#NA	#NA	#NA	#NA	#NA	#NA	0	#NA	#NA	#NA	#NA	#NA	#NA	#NA
PRES000709	2Z41	#NA	#NA	#NA	#NA	#NA	#NA	#NA	#NA	0	#NA	#NA	#NA	#NA	#NA	#NA	#NA
PRES000869	2AB41	#NA	#NA	#NA	#NA	#NA	#NA	#NA	#NA	0	#NA	#NA	#NA	#NA	#NA	#NA	#NA
PRES000079	2AC41	#NA	#NA	#NA	#NA	#NA	#NA	#NA	#NA	0	#NA	#NA	#NA	#NA	#NA	#NA	#NA
PRES000239	2AE41	#NA	#NA	#NA	#NA	#NA	#NA	#NA	#NA	0	#NA	#NA	#NA	#NA	#NA	#NA	#NA
PRES000489	2C42	#NA	#NA	#NA	#NA	#NA	#NA	#NA	#NA	0	#NA	#NA	#NA	#NA	#NA	#NA	#NA
PRES001159	2P42	#NA	#NA	#NA	#NA	#NA	#NA	#NA	#NA	0	#NA	#NA	#NA	#NA	#NA	#NA	#NA
PRES001009	2R42	#NA	#NA	#NA	#NA	#NA	#NA	#NA	#NA	0	#NA	#NA	#NA	#NA	#NA	#NA	#NA
PRES001019	2V42	#NA	#NA	#NA	#NA	#NA	#NA	#NA	#NA	0	#NA	#NA	#NA	#NA	#NA	#NA	#NA
PRES000539	2W42	#NA	#NA	#NA	#NA	#NA	#NA	#NA	#NA	0	#NA	#NA	#NA	#NA	#NA	#NA	#NA
PRES001179	2X42	#NA	#NA	#NA	#NA	#NA	#NA	#NA	#NA	0	#NA	#NA	#NA	#NA	#NA	#NA	#NA
PRES000389	2Y42	#NA	#NA	#NA	#NA	#NA	#NA	#NA	#NA	0	#NA	#NA	#NA	#NA	#NA	#NA	#NA
PRES001029	2Z42	#NA	#NA	#NA	#NA	#NA	#NA	#NA	#NA	0	#NA	#NA	#NA	#NA	#NA	#NA	#NA
PRES000549	2AA42	#NA	#NA	#NA	#NA	#NA	#NA	#NA	#NA	0	#NA	#NA	#NA	#NA	#NA	#NA	#NA
PRES001189	2AB42	#NA	#NA	#NA	#NA	#NA	#NA	#NA	#NA	0	#NA	#NA	#NA	#NA	#NA	#NA	#NA
PRES000729	2B43	#NA	#NA	#NA	#NA	#NA	#NA	#NA	#NA	0	#NA	#NA	#NA	#NA	#NA	#NA	#NA
PRES000249	2C43	#NA	#NA	#NA	#NA	#NA	#NA	#NA	#NA	0	#NA	#NA	#NA	#NA	#NA	#NA	#NA
PRES000909	2L43	#NA	#NA	#NA	#NA	#NA	#NA	#NA	#NA	0	#NA	#NA	#NA	#NA	#NA	#NA	#NA
PRES000929	2T43	#NA	#NA	#NA	#NA	#NA	#NA	#NA	#NA	0	#NA	#NA	#NA	#NA	#NA	#NA	#NA
PRES000779	2V43	#NA	#NA	#NA	#NA	#NA	#NA	#NA	#NA	0	#NA	#NA	#NA	#NA	#NA	#NA	#NA
PRES000299	2W43	#NA	#NA	#NA	#NA	#NA	#NA	#NA	#NA	0	#NA	#NA	#NA	#NA	#NA	#NA	#NA
PRES000149	2Y43	#NA	#NA	#NA	#NA	#NA	#NA	#NA	#NA	0	#NA	#NA	#NA	#NA	#NA	#NA	#NA
PRES000789	2Z43	#NA	#NA	#NA	#NA	#NA	#NA	#NA	#NA	0	#NA	#NA	#NA	#NA	#NA	#NA	#NA
PRES000309	2AA43	#NA	#NA	#NA	#NA	#NA	#NA	#NA	#NA	0	#NA	#NA	#NA	#NA	#NA	#NA	#NA
PRES000159	2AC43	#NA	#NA	#NA	#NA	#NA	#NA	#NA	#NA	0	#NA	#NA	#NA	#NA	#NA	#NA	#NA
PRES000799	2AD43	#NA	#NA	#NA	#NA	#NA	#NA	#NA	#NA	0	#NA	#NA	#NA	#NA	#NA	#NA	#NA
PRES000449	2Q44	#NA	#NA	#NA	#NA	#NA	#NA	#NA	#NA	0	#NA	#NA	#NA	#NA	#NA	#NA	#NA
PRES001089	2R44	#NA	#NA	#NA	#NA	#NA	#NA	#NA	#NA	0	#NA	#NA	#NA	#NA	#NA	#NA	#NA
PRES001099	2V44	#NA	#NA	#NA	#NA	#NA	#NA	#NA	#NA	0	#NA	#NA	#NA	#NA	#NA	#NA	#NA
PRES001259	2X44	#NA	#NA	#NA	#NA	#NA	#NA	#NA	#NA	0	#NA	#NA	#NA	#NA	#NA	#NA	#NA
PRES000469	2Y44	#NA	#NA	#NA	#NA	#NA	#NA	#NA	#NA	0	#NA	#NA	#NA	#NA	#NA	#NA	#NA
PRES001109	2Z44	#NA	#NA	#NA	#NA	#NA	#NA	#NA	#NA	0	#NA	#NA	#NA	#NA	#NA	#NA	#NA
PRES000629	2AA44	#NA	#NA	#NA	#NA	#NA	#NA	#NA	#NA	0	#NA	#NA	#NA	#NA	#NA	#NA	#NA
PRES001269	2AB44	#NA	#NA	#NA	#NA	#NA	#NA	#NA	#NA	0	#NA	#NA	#NA	#NA	#NA	#NA	#NA
PRES000639	2AE44	#NA	#NA	#NA	#NA	#NA	#NA	#NA	#NA	0	#NA	#NA	#NA	#NA	#NA	#NA	#NA
PRES001279	2AF44	#NA	#NA	#NA	#NA	#NA	#NA	#NA	#NA	0	#NA	#NA	#NA	#NA	#NA	#NA	#NA
PRES000170	2C45	#NA	#NA	#NA	#NA	#NA	#NA	#NA	#NA	0	#NA	#NA	#NA	#NA	#NA	#NA	#NA
PRES000830	2L45	#NA	#NA	#NA	#NA	#NA	#NA	#NA	#NA	0	#NA	#NA	#NA	#NA	#NA	#NA	#NA
PRES000700	2V45	#NA	#NA	#NA	#NA	#NA	#NA	#NA	#NA	0	#NA	#NA	#NA	#NA	#NA	#NA	#NA
PRES000070	2Y45	#NA	#NA	#NA	#NA	#NA	#NA	#NA	#NA	0	#NA	#NA	#NA	#NA	#NA	#NA	#NA
PRES000710	2Z45	#NA	#NA	#NA	#NA	#NA	#NA	#NA	#NA	0	#NA	#NA	#NA	#NA	#NA	#NA	#NA
PRES000230	2AA45	#NA	#NA	#NA	#NA	#NA	#NA	#NA	#NA	0	#NA	#NA	#NA	#NA	#NA	#NA	#NA
PRES000870	2AB45	#NA	#NA	#NA	#NA	#NA	#NA	#NA	#NA	0	#NA	#NA	#NA	#NA	#NA	#NA	#NA
PRES000080	2AC45	#NA	#NA	#NA	#NA	#NA	#NA	#NA	#NA	0	#NA	#NA	#NA	#NA	#NA	#NA	#NA
PRES000720	2AD45	#NA	#NA	#NA	#NA	#NA	#NA	#NA	#NA	0	#NA	#NA	#NA	#NA	#NA	#NA	#NA
PRES000970	2B46	#NA	#NA	#NA	#NA	#NA	#NA	#NA	#NA	0	#NA	#NA	#NA	#NA	#NA	#NA	#NA
PRES001130	2D46	#NA	#NA	#NA	#NA	#NA	#NA	#NA	#NA	0	#NA	#NA	#NA	#NA	#NA	#NA	#NA
PRES000990	2J46	#NA	#NA	#NA	#NA	#NA	#NA	#NA	#NA	0	#NA	#NA	#NA	#NA	#NA	#NA	#NA
PRES000520	2O46	#NA	#NA	#NA	#NA	#NA	#NA	#NA	#NA	0	#NA	#NA	#NA	#NA	#NA	#NA	#NA
PRES001010	2R46	#NA	#NA	#NA	#NA	#NA	#NA	#NA	#NA	0	#NA	#NA	#NA	#NA	#NA	#NA	#NA
PRES001180	2X46	#NA	#NA	#NA	#NA	#NA	#NA	#NA	#NA	0	#NA	#NA	#NA	#NA	#NA	#NA	#NA
PRES001030	2Z46	#NA	#NA	#NA	#NA	#NA	#NA	#NA	#NA	0	#NA	#NA	#NA	#NA	#NA	#NA	#NA
PRES000400	2AC46	#NA	#NA	#NA	#NA	#NA	#NA	#NA	#NA	0	#NA	#NA	#NA	#NA	#NA	#NA	#NA
PRES001040	2AD46	#NA	#NA	#NA	#NA	#NA	#NA	#NA	#NA	0	#NA	#NA	#NA	#NA	#NA	#NA	#NA
PRES000250	2C47	#NA	#NA	#NA	#NA	#NA	#NA	#NA	#NA	0	#NA	#NA	#NA	#NA	#NA	#NA	#NA
PRES000890	2D47	#NA	#NA	#NA	#NA	#NA	#NA	#NA	#NA	0	#NA	#NA	#NA	#NA	#NA	#NA	#NA
PRES000900	2H47	#NA	#NA	#NA	#NA	#NA	#NA	#NA	#NA	0	#NA	#NA	#NA	#NA	#NA	#NA	#NA
PRES000940	2X47	#NA	#NA	#NA	#NA	#NA	#NA	#NA	#NA	0	#NA	#NA	#NA	#NA	#NA	#NA	#NA
PRES000150	2Y47	#NA	#NA	#NA	#NA	#NA	#NA	#NA	#NA	0	#NA	#NA	#NA	#NA	#NA	#NA	#NA
PRES000790	2Z47	#NA	#NA	#NA	#NA	#NA	#NA	#NA	#NA	0	#NA	#NA	#NA	#NA	#NA	#NA	#NA
PRES000310	2AA47	#NA	#NA	#NA	#NA	#NA	#NA	#NA	#NA	0	#NA	#NA	#NA	#NA	#NA	#NA	#NA
PRES000950	2AB47	#NA	#NA	#NA	#NA	#NA	#NA	#NA	#NA	0	#NA	#NA	#NA	#NA	#NA	#NA	#NA
PRES000160	2AC47	#NA	#NA	#NA	#NA	#NA	#NA	#NA	#NA	0	#NA	#NA	#NA	#NA	#NA	#NA	#NA
PRES000800	2AD47	#NA	#NA	#NA	#NA	#NA	#NA	#NA	#NA	0	#NA	#NA	#NA	#NA	#NA	#NA	#NA
PRES000960	2AF47	#NA	#NA	#NA	#NA	#NA	#NA	#NA	#NA	0	#NA	#NA	#NA	#NA	#NA	#NA	#NA
PRES000570	2C48	#NA	#NA	#NA	#NA	#NA	#NA	#NA	#NA	0	#NA	#NA	#NA	#NA	#NA	#NA	#NA
PRES001060	2F48	#NA	#NA	#NA	#NA	#NA	#NA	#NA	#NA	0	#NA	#NA	#NA	#NA	#NA	#NA	#NA
PRES000430	2I48	#NA	#NA	#NA	#NA	#NA	#NA	#NA	#NA	0	#NA	#NA	#NA	#NA	#NA	#NA	#NA
PRES001070	2J48	#NA	#NA	#NA	#NA	#NA	#NA	#NA	#NA	0	#NA	#NA	#NA	#NA	#NA	#NA	#NA
PRES001080	2N48	#NA	#NA	#NA	#NA	#NA	#NA	#NA	#NA	0	#NA	#NA	#NA	#NA	#NA	#NA	#NA
PRES000460	2U48	#NA	#NA	#NA	#NA	#NA	#NA	#NA	#NA	0	#NA	#NA	#NA	#NA	#NA	#NA	#NA
PRES000620	2W48	#NA	#NA	#NA	#NA	#NA	#NA	#NA	#NA	0	#NA	#NA	#NA	#NA	#NA	#NA	#NA
PRES000470	2Y48	#NA	#NA	#NA	#NA	#NA	#NA	#NA	#NA	0	#NA	#NA	#NA	#NA	#NA	#NA	#NA
PRES001110	2Z48	#NA	#NA	#NA	#NA	#NA	#NA	#NA	#NA	0	#NA	#NA	#NA	#NA	#NA	#NA	#NA
PRES001270	2AB48	#NA	#NA	#NA	#NA	#NA	#NA	#NA	#NA	0	#NA	#NA	#NA	#NA	#NA	#NA	#NA
SPCA000118_01	13U43	-0.197295	0.155253	-0.0649167	-0.0205184	-0.338599	0.584128	-0.506318	-0.0554665	0	364.44	4.02	6	0	124.3	24	0.25
SPCA000123_01	14L22	-0.536455	0.10902	0.210193	-0.161681	0.397012	-0.225056	-0.187082	-0.0562927	0	374.39	2.78	8	2	118.8	27	0.474
SPCA000191_01	14L48	0.00450102	0.537649	0.531455	0.302244	1.67791	-0.55853	0.518959	0.430599	0	374.52	4.86	3	0	23.5	28	0.48
SPCA000206_01	13Q13	0.424687	-0.158655	-0.404323	0.159785	0.0578913	0.623452	0.648671	0.193073	0	345.44	3.7	5	1	129.7	23	0.188
SPCA000225_01	14L46	-0.753637	0.380893	0.0448225	-0.439672	0.352397	0.606108	1.0725	0.180487	0	309.77	2.55	5	1	89.4	20	0.154
SPCA000307_01	14J22	-0.32327	-0.0817768	0.0444308	-0.324427	0.6837	-0.0131431	0.489194	0.0678153	0	387.41	4.49	7	1	115.5	27	0.158
SPCA000616_01	13Z23	-0.364012	-0.342219	-0.60889	-0.836517	-0.597259	0.492422	0.204969	-0.293072	0	398.49	3.85	5	0	77.5	29	0.583
SPCA005387_01	14J48	0.449524	0.113584	0.32232	0.385089	1.19848	-0.0890603	0.121325	0.357323	0	289.2	2.54	3	0	15.7	18	0.538
SPCA005426_01	13I9	0.170337	-0.882743	-0.533891	-0.138073	0.16041	-0.138914	0.107623	-0.179321	0	370.4	3.3	8	1	103.5	27	0.579
SPCA005484_01	14H28	-0.685684	1.70488	2.49092	1.62994	2.72548	-2.96002	-0.494978	0.630077	0	392.22	4.36	5	0	93.2	23	0.063
SPCA005781_01	11K43	0.307352	0.310689	0.584103	0.792372	0.835687	-0.985421	-0.463851	0.197276	0	324.44	4.6	5	1	96.5	22	0.688
SPCA005842_01	13AA13	-0.24218	-1.34236	-1.31401	-1.16318	-0.244266	0.647058	1.03866	-0.374324	0	422.45	4.8	7	1	66.4	30	0.55
SPCA005907_01	13W11	1.71567	-1.14579	-1.37223	0.302798	-1.12382	0.980812	0.589069	-0.00764129	0	386.44	6.18	7	3	112.7	28	0.381
SPCA005913_01	14V48	-0.0940968	0.27494	0.336139	0.0253109	-0.258897	-0.833576	1.7529	0.171817	0	236.31	5.58	2	0	17.8	18	0.188
SPCA006143_01	13Y11	1.02102	-1.3307	-1.12484	-0.111704	-0.151234	0.260766	0.269779	-0.166701	0	238.24	1.44	6	0	77.3	17	0.636
SPCA006145_01	14V20	0.0751184	-0.997843	-1.05486	-0.724488	-0.810845	0.927812	0.4551	-0.304287	0	364.76	3.48	7	0	107.8	24	0
SPCA006157_01	11C15	-0.635644	0.527138	0.493849	-0.0189336	-0.601587	-0.620964	-0.34116	-0.171043	0	236.31	2.68	3	0	43.4	17	0.571
SPCA006161_01	13M10	0.40545	-0.0413314	-0.311569	0.0440392	-0.137004	0.244796	0.680242	0.126375	0	274.38	3	2	0	42.5	19	0.375
SPCA006519_01	14J46	5.85642	2.43387	1.51993	4.92373	-1.20021	0.443051	-7.55986	0.916703	3	253.36	3.73	1	1	37.3	18	0.25
SPCA008641_01	11Z11	-0.0847046	-0.893217	-0.912584	-0.688177	-1.00328	0.723373	0.771272	-0.298188	0	315.19	3.72	5	1	91.3	17	0.2
SPCA010185_01	14L20	-0.292625	0.00681039	-0.139924	-0.366707	-0.2346	0.367894	0.330767	-0.0469121	0	273.24	1.66	6	1	85.7	20	0.071
SPCA015170_01	13AC10	-0.55424	-0.884212	-1.111	-1.09732	-0.721974	1.10789	0.453092	-0.40111	0	400.29	6.53	4	0	67.5	24	0.111
SPCA017671_01	14H24	-0.780285	0.942995	1.22708	0.543217	1.49745	-1.09703	0.00508024	0.334074	0	196.63	1.7	3	1	42	13	0.333
SPCA018565_01	13E11	-0.203707	-0.182757	0.0589427	-0.113981	0.879872	-0.672612	0.938028	0.100541	0	372.8	4	6	1	73.9	26	0.158
SPCA019329_01	13W9	-0.197295	-0.614247	-0.679377	-0.72215	-0.735359	0.173091	0.800198	-0.282163	0	223.23	-0.34	7	1	92.3	16	0.444
SPCA019750_01	14Z46	0.0724536	-0.690439	-0.874427	-0.736042	-0.966744	0.975415	-0.0227319	-0.320359	0	360.79	3.03	6	2	84.5	25	0.167
SPCA020805_01	11T15	0.269936	-1.04859	-0.975785	-0.531599	-0.637394	0.653935	0.748396	-0.2173	0	289.36	2.32	6	2	96.6	20	0.308
SPCA023552_01	14F28	-1.32657	1.14713	0.975561	-0.112572	0.45513	-0.682386	-0.419713	0.00522642	0	302.68	3.74	3	0	43.4	21	0
SPCA025051_01	14L24	-0.636385	0.698092	0.944855	0.5712	0.875719	-1.01643	-0.204814	0.176034	0	190.26	3.26	2	1	67.2	13	0.1
SPCA026525_01	14J24	-0.862894	0.625016	0.812613	0.191947	0.374651	-0.935598	-0.13801	0.00967507	0	325.34	2.73	5	1	52.6	24	0.111
SPCA026743_01	13Y13	0.136139	-1.01683	-0.777798	-0.34127	-0.709867	0.427378	-0.20515	-0.355342	0	290.29	2.16	5	2	67.4	21	0.2
SPCA026975_01	11R15	1.00199	-1.25596	-0.899748	-0.278229	0.242665	0.262944	0.723964	-0.0289102	0	303.16	4.11	3	0	51.8	18	0
SPCA027390_01	14B34	-0.187365	-0.71262	-0.526162	-0.721889	-0.705084	-0.227806	1.15631	-0.274946	0	251.28	0.87	5	1	59	18	0.462
SPCA028257_01	11Z17	-0.151945	-0.650606	-0.754893	-0.645496	-0.63736	0.847842	0.980687	-0.144539	0	305.35	4.84	3	0	66.9	22	0
SPCA030375_01	14X20	-0.344589	-0.981801	-1.06565	-1.2821	-0.950655	1.02445	0.391054	-0.458469	0	219.32	3.44	2	1	21.3	16	0.571
SPCA030818_01	11AD13	-0.442598	0.824227	1.10921	0.51667	1.73914	-1.14195	-0.445125	0.30851	0	400.58	4.95	5	0	63.4	28	0.636
SPCA030867_01	11O43	0.221132	0.264843	0.38135	0.49204	0.00205907	-0.453588	-0.539874	0.0525658	0	242.66	1.27	5	2	79.3	16	0.3
SPCA030953_01	14F22	5.37942	-1.52613	-0.488702	2.8765	0.101774	-1.13132	-4.18309	0.146922	2	269.13	3.82	3	0	34.9	17	0.167
SPCA031513_01	11Z13	-0.130797	-1.3165	-1.12445	-0.885027	-0.666822	0.685794	0.956287	-0.354503	0	319.79	4.67	3	1	62.7	23	0.053
SPCA032041_01	11H47	-0.493029	0.55456	0.311322	-0.155866	-0.0264815	0.290744	-0.495738	-0.00206994	0	326.56	4.9	3	0	38.7	20	0
SPCA032119_01	11S31	-0.1411	0.188728	0.039769	0.0236496	-0.236639	0.351616	-0.282687	-0.00809474	0	232.32	3.16	3	1	42	17	0.571
SPCA032844_01	11S43	0.0763476	0.276337	0.440685	0.5164	0.139745	-0.801494	-0.662	-0.00199692	0	289.33	1.09	6	2	84.2	21	0.533
SPCA033209_01	13AB23	-1.55668	-0.564093	-0.566275	-1.41705	-0.845178	0.26228	-0.223207	-0.701457	0	410.82	4.83	5	1	59.3	28	0.316
SPCA033504_01	13N31	0.632014	0.453118	0.352948	0.495246	0.166872	-0.0917428	-0.201444	0.258145	0	326.44	6.33	3	0	88.4	22	0.176
SPCA033822_01	11W43	0.285119	-0.149343	-0.606973	-0.423138	-1.41905	1.16791	1.32083	0.0250515	0	364.41	3.64	4	2	83.5	25	0.222
SPCA033917_01	11R13	0.187512	-0.819028	-0.601635	-0.244402	-0.00242008	0.191405	0.65235	-0.0908884	0	367.36	3.12	6	1	98.2	28	0.045
SPCA034324_01	11AE43	-0.0581337	2.03207	2.43358	1.5836	1.98596	-2.91501	-1.9655	0.442366	0	277.32	4.5	3	1	42.2	21	0.056
SPCA034412_01	14J20	-1.09073	1.07725	1.19742	0.385877	1.08707	-0.949805	0.0556937	0.251824	0	208.17	-0.15	6	1	70.1	15	0.111
SPCA035183_01	14H30	4.75985	1.06879	0.921147	3.8992	2.27662	1.01534	-6.18269	1.10832	2	421.36	4.71	5	2	53.8	28	0.381
SPCA035730_01	14N48	0.831924	0.767027	0.268091	0.570227	-0.0914829	0.579807	0.0894442	0.43072	0	379.16	3.65	5	2	72.9	24	0.286
SPCA036587_01	14Z22	-0.621729	-0.619796	-0.751007	-0.879484	-0.544741	0.807124	0.504521	-0.30073	0	242.27	3.09	3	2	57.5	18	0.133
SPCA036957_01	3G18	2.11234	2.34135	2.70234	3.02444	3.22809	-2.61619	-2.8412	1.13588	0	299.32	4.61	3	0	39.1	23	0
SPCA036965_01	3AE32	0.242628	0.532414	0.757226	0.800083	0.892408	-0.64653	-0.0881198	0.35573	0	222.29	3.64	2	0	17.8	17	0.133
SPCA036968_01	3K19	#NA	#NA	#NA	#NA	#NA	#NA	#NA	#DIV/0!	0	464.58	4.49	6	0	75.3	33	0.269
SPCA036992_01	3W23	-0.782997	-0.810304	-0.843601	-0.907471	-0.852079	0.813593	0.788355	-0.370643	0	428.5	3.57	7	1	97.5	30	0.227
SPCA036998_01	3AC25	#NA	#NA	#NA	#NA	#NA	#NA	#NA	#DIV/0!	0	463.59	3.86	6	0	69.3	33	0.269
SPCA037047_01	3B11	-0.359797	0.226702	-0.0436638	-0.0556179	-0.0790307	0.195492	0.298945	0.0261471	0	411.65	4.39	4	1	49.4	24	0.176
SPCA037059_01	3Z37	2.20253	-1.22365	-1.07235	-0.839307	-1.01264	1.07607	0.529373	-0.048567	0	337.41	3.28	4	0	38.8	25	0.381
SPCA037060_01	3Z39	2.39679	-1.24737	-1.01543	-0.757305	-0.865134	0.889654	0.46343	-0.0193386	0	329.43	5.24	2	0	20.3	25	0.261
SPCA037062_01	3T13	-0.111195	-1.13485	-1.07502	-1.15111	-1.02418	1.10467	0.885138	-0.358078	0	317.38	4.82	3	1	38.3	24	0.095
SPCA037063_01	3AD45	-0.646556	1.64842	1.88606	1.76269	1.63421	-1.98164	-1.4471	0.40801	0	351.83	5.25	3	1	38.3	25	0.095
SPCA037066_01	3P13	-0.352859	-0.401425	-0.620484	-0.652537	-0.808941	0.709625	0.245034	-0.268798	0	311.37	2.57	6	0	57.2	22	0.563
SPCA037068_01	3P45	#NA	#NA	#NA	#NA	#NA	#NA	#NA	#DIV/0!	0	279.33	2.74	5	0	48	20	0.533
SPCA037070_01	3G25	-0.69512	-0.281451	-0.550217	-0.648091	-0.749779	0.526045	-0.148701	-0.363902	0	332.42	3.03	5	2	118.4	23	0.471
SPCA037124_01	3U27	#NA	#NA	#NA	#NA	#NA	#NA	#NA	#DIV/0!	0	407.89	4.44	5	2	71.1	29	0.261
SPCA037129_01	3AE21	#NA	#NA	#NA	#NA	#NA	#NA	#NA	#DIV/0!	0	419.49	4.34	5	2	71.1	31	0.32
SPCA037203_01	3A12	#NA	#NA	#NA	#NA	#NA	#NA	#NA	#DIV/0!	0	375.19	3.95	4	1	55.4	23	0.059
SPCA037336_01	3A35	-0.636149	0.697368	0.486516	0.412228	0.507663	-0.400939	-0.865952	0.0286766	0	305.37	4.72	3	1	38.3	23	0.15
SPCA037363_01	3M19	#NA	#NA	#NA	#NA	#NA	#NA	#NA	#DIV/0!	0	379.5	2.94	5	1	44.8	28	0.435
SPCA037378_01	3K21	#NA	#NA	#NA	#NA	#NA	#NA	#NA	#DIV/0!	0	448.58	4.94	5	0	66.1	32	0.269
SPCA037379_01	3M21	#NA	#NA	#NA	#NA	#NA	#NA	#NA	#DIV/0!	0	491.64	4.55	6	0	69.3	35	0.321
SPCA037384_01	3M23	#NA	#NA	#NA	#NA	#NA	#NA	#NA	#DIV/0!	0	451.38	4.55	5	0	66.1	27	0.35
SPCA037390_01	3C23	#NA	#NA	#NA	#NA	#NA	#NA	#NA	#DIV/0!	0	370.89	2.75	5	1	74.9	24	0.588
SPCA037391_01	3S23	-0.226824	-0.732699	-0.895898	-0.89382	-0.92401	0.956275	1.15617	-0.222972	0	430.56	4.28	6	0	75.3	30	0.435
SPCA037398_01	3AC23	#NA	#NA	#NA	#NA	#NA	#NA	#NA	#DIV/0!	0	455.4	5.27	5	0	66.1	29	0.381
SPCA037414_01	3I25	-1.14376	0.00373765	-0.0154284	-0.100788	0.0454544	0.0695457	0.196669	-0.134938	0	358.45	2.63	5	0	66.1	25	0.316
SPCA037436_01	3Y25	0.25766	-0.990743	-0.999947	-0.991757	-0.991729	1.03891	0.969233	-0.244054	0	347.43	1.17	6	1	87.8	24	0.294
SPCA037437_01	3W25	-0.837343	-0.896148	-0.93984	-1.05053	-0.94706	0.916681	0.892677	-0.408795	0	432.96	4.37	5	1	74.9	29	0.409
SPCA037438_01	3Y19	#NA	#NA	#NA	#NA	#NA	#NA	#NA	#DIV/0!	0	479.98	3.27	8	0	95.6	32	0.364
SPCA037448_01	3Q25	-0.325108	-0.881045	-0.852176	-0.855567	-0.824045	0.883926	0.703813	-0.307172	0	442.57	4.13	6	1	84.1	31	0.458
SPCA037454_01	3AA25	#NA	#NA	#NA	#NA	#NA	#NA	#NA	#DIV/0!	0	359.87	1.13	6	0	69.3	23	0.533
SPCA037455_01	3I27	#NA	#NA	#NA	#NA	#NA	#NA	#NA	#DIV/0!	0	491.64	4.87	6	0	69.3	35	0.321
SPCA037463_01	3I23	-0.385235	1.70849	1.62306	1.61541	1.54934	-1.63414	-1.89463	0.368899	0	352.45	1.82	6	1	84.1	24	0.588
SPCA037473_01	3S25	0.0518409	-1.00244	-0.99532	-0.977922	-0.990367	0.949375	1.03242	-0.276058	0	432.92	4.09	6	1	88.3	29	0.19
SPCA037478_01	3S47	-1.0235	0.0731746	0.0711505	-0.0714019	0.18625	0.0212184	0.448872	-0.0420344	0	488.56	5.19	8	0	107.8	35	0.231
SPCA037515_01	3G41	1.24397	0.939553	0.877392	1.03133	0.6032	-0.93528	-2.58222	0.168279	0	318.39	5.81	3	1	70.2	23	0.053
SPCA037518_01	3Y21	-0.545959	-0.926244	-0.953457	-1.09518	-0.907607	0.961093	1.04709	-0.345753	0	491.56	5.09	8	1	122.6	35	0.231
SPCA037755_01	3E31	0.117749	2.05387	2.01067	2.09087	2.02175	-2.10079	-2.11661	0.582502	0	366.38	4.01	5	2	58.9	26	0.444
SPCA037790_01	3W33	2.20947	-1.2874	-1.09486	-0.857129	-0.982047	0.984803	0.636618	-0.0557921	0	438.44	4.2	7	1	68.6	31	0.524
SPCA037819_01	3Q12	#NA	#NA	#NA	#NA	#NA	#NA	#NA	#DIV/0!	0	279.33	4.43	3	1	80.6	19	0.214
SPCA037859_01	3U29	#NA	#NA	#NA	#NA	#NA	#NA	#NA	#DIV/0!	0	428.45	5.22	5	0	50.5	31	0.435
SPCA038108_01	3G21	#NA	#NA	#NA	#NA	#NA	#NA	#NA	#DIV/0!	0	495.59	5.47	8	0	107.7	35	0.346
SPCA038128_01	3O19	#NA	#NA	#NA	#NA	#NA	#NA	#NA	#DIV/0!	0	406.93	4.12	5	1	74.9	27	0.35
SPCA038143_01	3W34	-0.01638	-0.945499	-0.883597	-0.899517	-0.83591	0.873698	0.472297	-0.319273	0	317.77	3.76	4	0	46.6	22	0.176
SPCA038144_01	3M18	#NA	#NA	#NA	#NA	#NA	#NA	#NA	#DIV/0!	0	311.37	3.71	4	0	46.6	23	0.263
SPCA038270_01	3AA41	#NA	#NA	#NA	#NA	#NA	#NA	#NA	#DIV/0!	0	217.31	3.5	2	1	29.1	16	0.5
SPCA038282_01	3E9	2.52514	1.79212	1.96919	2.33769	2.0861	-1.96065	-3.10053	0.807009	0	387.43	4.74	5	1	72.5	29	0.125
SPCA038323_01	3AC19	#NA	#NA	#NA	#NA	#NA	#NA	#NA	#DIV/0!	0	426.5	4.38	5	1	74.9	30	0.174
SPCA038325_01	3A25	-0.33089	0.181758	-0.102135	-0.126523	-0.182188	0.277612	-0.0224338	-0.0435427	0	438.54	4.22	6	1	84.1	31	0.208
SPCA038405_01	3U41	#NA	#NA	#NA	#NA	#NA	#NA	#NA	#DIV/0!	0	283.36	4.46	3	1	38.3	21	0.278
SPCA038494_01	3H34	1.14916	1.07088	1.40139	1.53281	1.30599	-1.59503	-1.56177	0.471919	0	326.8	4.01	4	0	61	21	0.2
SPCA038570_01	3L43	1.31219	0.264128	0.392791	0.527974	0.418984	-0.477899	-0.535788	0.271769	0	337.42	6.44	5	1	112.4	23	0.063
SPCA038578_01	3M15	#NA	#NA	#NA	#NA	#NA	#NA	#NA	#DIV/0!	0	404.5	3.87	6	1	89.9	29	0.609
SPCA038579_01	3E15	-0.730964	0.69403	0.664876	0.572058	0.468767	-0.773299	-0.190515	0.100708	0	418.52	4.15	6	1	89.9	30	0.625
SPCA038580_01	3I15	-0.684713	0.175678	0.22897	0.18377	0.26237	-0.151665	-0.0515866	-0.00531102	0	475.62	4.66	7	1	93.1	34	0.667
SPCA038583_01	3AA45	-0.322796	-0.727093	-0.718645	-0.744604	-0.789661	0.691259	0.543463	-0.295439	0	483.39	4.67	6	1	89.9	30	0.609
SPCA038642_01	3R34	-0.151665	-0.576772	-0.754805	-0.769585	-0.797374	0.86247	0.593466	-0.227752	0	294.39	1.48	5	1	43	21	0.625
SPCA038668_01	3M43	2.69973	-0.62089	-0.3451	-0.026453	-0.317146	0.107891	-0.261103	0.176705	0	380.82	4.46	5	2	67.4	27	0.048
SPCA038723_01	3I33	#NA	#NA	#NA	#NA	#NA	#NA	#NA	#DIV/0!	0	293.38	4.31	3	0	29.5	21	0.588
SPCA038724_01	3Y27	#NA	#NA	#NA	#NA	#NA	#NA	#NA	#DIV/0!	0	344.28	5.45	3	0	29.5	22	0.588
SPCA038725_01	3AE27	-0.578335	-0.785252	-0.86199	-0.976117	-0.903995	0.892725	0.795402	-0.345366	0	304.21	4.33	3	0	29.5	19	0.5
SPCA038727_01	3A29	-1.04779	1.32153	1.08872	0.929964	1.12332	-0.91419	-1.30871	0.170407	0	354.28	5	3	0	29.5	21	0.588
SPCA038730_01	3P47	1.80014	0.333145	0.27213	0.461584	0.0719409	-0.296363	-1.58396	0.151232	0	309.83	4.83	3	0	29.5	21	0.588
SPCA038731_01	3G35	#NA	#NA	#NA	#NA	#NA	#NA	#NA	#DIV/0!	0	269.77	3.71	3	0	29.5	18	0.5
SPCA038732_01	3I31	#NA	#NA	#NA	#NA	#NA	#NA	#NA	#DIV/0!	0	317.81	4.62	3	0	29.5	22	0.278
SPCA038734_01	3Q37	0.530543	0.224756	0.103118	0.148481	-0.0794179	-0.110177	-0.398863	0.0597772	0	331.49	6.27	3	0	29.5	24	0.667
SPCA038735_01	3AE35	#NA	#NA	#NA	#NA	#NA	#NA	#NA	#DIV/0!	0	362.26	4.79	3	0	29.5	22	0.278
SPCA038737_01	3H39	1.46713	0.81537	0.955199	1.09946	0.976256	-1.09569	-1.75945	0.351183	0	289.41	4.49	3	0	29.5	21	0.611
SPCA038744_01	3R21	#NA	#NA	#NA	#NA	#NA	#NA	#NA	#DIV/0!	0	363.28	4.52	4	1	95.7	21	0.308
SPCA038760_01	3T23	-0.181729	-0.531154	-0.645605	-0.669129	-0.662884	0.683003	0.810083	-0.171059	0	400.53	4.17	5	1	74.9	28	0.409
SPCA038767_01	3J17	-1.19926	0.0407135	0.0557462	-0.0569062	0.187009	0.00493657	0.52038	-0.0639115	0	340.48	3.57	5	1	74.9	23	0.588
SPCA038768_01	3AF47	0.441509	-0.484809	-0.599273	-0.573095	-0.618352	0.675829	0.596061	-0.0803043	0	229.3	2.6	5	1	92.3	15	0.667
SPCA038778_01	3D19	-1.13451	1.35695	1.48346	1.4283	1.49652	-1.47694	-0.552757	0.371575	0	318.18	3.98	5	1	92.3	19	0.182
SPCA038858_01	3I20	-1.33339	-0.274394	-0.124202	-0.322124	0.122761	-0.0947525	0.585309	-0.205828	0	255.31	3.57	3	0	29.5	19	0.188
SPCA038925_01	3W30	-0.506645	-0.884296	-0.896782	-0.965157	-0.898537	0.726249	0.77569	-0.378497	0	399.08	4.89	3	1	38.3	20	0.133
SPCA038928_01	3A34	-1.37039	1.20781	0.9053	0.685504	0.932625	-0.627313	-1.03066	0.100411	0	340.2	4.32	4	1	47.6	22	0.188
SPCA038930_01	3H43	#NA	#NA	#NA	#NA	#NA	#NA	#NA	#DIV/0!	0	262.29	3.06	6	1	97.7	18	0.182
SPCA038957_01	3I47	2.32857	0.705679	1.12045	1.40558	1.46731	-1.04658	-2.29913	0.525983	0	395.52	5.08	6	1	98	28	0.333
SPCA038970_01	3S17	0.719018	-1.09171	-0.987691	-0.846359	-0.900017	1.00399	0.487995	-0.230682	0	399.9	5.05	6	0	89.2	27	0.263
SPCA038980_01	3A47	-1.18538	1.17009	0.789733	0.607613	0.618522	-0.484056	-1.02502	0.0702141	0	363.84	6.13	4	0	65.2	24	0.176
SPCA038982_01	3S11	0.303911	-0.707702	-0.709215	-0.624914	-0.661718	0.608057	0.723651	-0.152561	0	372.49	6.34	4	0	68.9	27	0.136
SPCA038984_01	3Q17	#NA	#NA	#NA	#NA	#NA	#NA	#NA	#DIV/0!	0	340.44	4.98	5	0	78.1	24	0.278
SPCA038994_01	3K17	#NA	#NA	#NA	#NA	#NA	#NA	#NA	#DIV/0!	0	359.49	4.69	6	0	89.2	25	0.556
SPCA039012_01	3Q47	1.60242	-0.466903	-0.301672	-0.0898974	-0.239562	0.338454	0.051204	0.12772	0	396.51	5.62	6	1	94.3	28	0.286
SPCA039049_01	3J31	#NA	#NA	#NA	#NA	#NA	#NA	#NA	#DIV/0!	0	331.39	2.88	6	1	106.5	23	0.25
SPCA039053_01	3AC18	#NA	#NA	#NA	#NA	#NA	#NA	#NA	#DIV/0!	0	225.24	4.4	3	0	35.6	17	0.071
SPCA039069_01	3U17	0.375601	-1.05579	-1.02952	-0.991359	-0.999847	0.969972	1.32696	-0.20057	0	340.2	4.46	4	2	58.6	22	0.188
SPCA039098_01	3T28	#NA	#NA	#NA	#NA	#NA	#NA	#NA	#DIV/0!	0	321.39	3.09	5	1	73	22	0.25
SPCA039113_01	3Y10	0.152438	-0.863063	-0.800678	-0.854135	-0.853389	0.738861	0.668041	-0.258847	0	362.26	4.47	4	1	92	19	0.167
SPCA039121_01	3T21	0.598764	-0.930332	-0.945059	-0.827616	-0.941639	0.891908	0.873942	-0.182862	0	397.11	4.89	3	1	82.8	17	0
SPCA039123_01	3D33	-0.522833	1.03403	1.40621	1.39171	1.75231	-1.27069	-0.693783	0.442422	0	311.78	3.46	4	1	63.8	20	0.143
SPCA039129_01	3V23	-0.714776	-0.874198	-0.932737	-1.00363	-0.919893	0.913362	0.82706	-0.386402	0	332.24	4.38	3	1	82.8	17	0.091
SPCA039154_01	3AA35	-0.63268	-0.569759	-0.669261	-0.808928	-0.752659	0.691848	0.597594	-0.306264	0	434.98	4.91	5	1	74.9	29	0.409
SPCA039173_01	3Y17	#NA	#NA	#NA	#NA	#NA	#NA	#NA	#DIV/0!	0	306.25	4.24	2	1	54.4	18	0.462
[truncated: 15,211 more rows]
